# Supplementary material for: Whether interstitial space features were the main factors affecting sediment microbial community structures in Chaohu Lake
Source: Front Microbiol. 2022 Dec 14;13:1024630. doi: 10.3389/fmicb.2022.1024630 (PMC9796575; doi:10.3389/fmicb.2022.1024630)
Supplement: Supplementary file 2 [file Table_2.XLSX]

## Sheet: allsample
# Note: sampling site 2 (hH01b~hH09b); sampling site 3 (hH01c~hH09c); sampling site 4 (hH01d~hH09d); sampling site 5 (cH01c~cH09c)
#OTU ID	cH01c	cH02c	cH03c	cH04c	cH05c	cH06c	cH07c	cH08c	cH09c	hH01b	hH02b	hH03b	hH04b	hH05b	hH06b	hH07b	hH08b	hH09b	hH01c	hH02c	hH03c	hH04c	hH05c	hH06c	hH07c	hH08c	hH09c	hH01d	hH02d	hH03d	hH04d	hH05d	hH06d	hH07d	hH08d	hH09d	taxonomy
OTU1	1	3	0	1	7	8	41	26	61	21	12	13	12	16	16	74	0	1	9	7	2	0	0	1	1	4	7	10	5	4	0	0	5	6	7	4	Bacteria	Proteobacteria	Alphaproteobacteria	SAR11_clade	Clade_III	uncultured_bacterium_f_Clade_III	uncultured_bacterium_f_Clade_III
OTU10	1	4	5	6	16	6	2	37	80	1	2	5	15	124	393	444	1139	611	4	11	5	16	63	18	5	2	62	6	47	17	58	751	1340	1526	1182	969	Bacteria	Acidobacteria	Aminicenantia	Aminicenantales	uncultured_bacterium_o_Aminicenantales	uncultured_bacterium_o_Aminicenantales	uncultured_bacterium_o_Aminicenantales
OTU100	0	0	1	0	1	14	25	69	96	0	0	0	0	9	30	55	76	46	0	0	0	1	4	0	1	1	8	0	5	3	11	154	250	334	124	160	Bacteria	Latescibacteria	uncultured_bacterium_p_Latescibacteria	uncultured_bacterium_p_Latescibacteria	uncultured_bacterium_p_Latescibacteria	uncultured_bacterium_p_Latescibacteria	uncultured_bacterium_p_Latescibacteria
OTU1000	1	0	0	0	0	13	38	48	70	1	1	4	4	4	5	0	8	21	1	1	6	3	1	1	0	2	1	0	4	1	2	7	30	4	25	19	Bacteria	Acidobacteria	Subgroup_6	uncultured_bacterium_c_Subgroup_6	uncultured_bacterium_c_Subgroup_6	uncultured_bacterium_c_Subgroup_6	uncultured_bacterium_c_Subgroup_6
OTU1001	8	24	18	18	28	8	2	9	0	0	4	2	1	3	1	1	0	4	0	2	2	2	4	1	3	2	5	4	4	11	8	0	8	0	3	0	Bacteria	Planctomycetes	Phycisphaerae	Tepidisphaerales	WD2101_soil_group	uncultured_bacterium_f_WD2101_soil_group	uncultured_bacterium_f_WD2101_soil_group
OTU1002	20	13	26	50	34	6	1	0	0	1	3	2	1	1	1	1	2	6	0	3	2	2	1	3	5	6	6	6	9	2	21	1	8	0	0	0	Bacteria	Kiritimatiellaeota	Kiritimatiellae	WCHB1-41	uncultured_bacterium_o_WCHB1-41	uncultured_bacterium_o_WCHB1-41	uncultured_bacterium_o_WCHB1-41
OTU1003	0	0	0	0	1	0	0	2	0	0	0	0	0	1	5	5	12	16	0	0	1	1	1	0	0	0	1	0	1	2	3	44	33	33	19	11	Bacteria	Acidobacteria	Aminicenantia	Aminicenantales	uncultured_bacterium_o_Aminicenantales	uncultured_bacterium_o_Aminicenantales	uncultured_bacterium_o_Aminicenantales
OTU1005	9	7	4	1	0	0	0	0	0	18	20	11	6	3	17	6	2	11	8	8	8	8	25	16	51	11	3	20	36	4	0	1	0	0	0	0	Bacteria	Bacteroidetes	Bacteroidia	Bacteroidales	Bacteroidetes_BD2-2	uncultured_bacterium_f_Bacteroidetes_BD2-2	uncultured_bacterium_f_Bacteroidetes_BD2-2
OTU1006	2	14	9	46	36	20	7	0	0	0	1	1	1	3	3	8	5	7	0	0	0	0	0	2	0	1	1	0	1	5	11	6	14	17	11	1	Bacteria	Proteobacteria	Deltaproteobacteria	NKB15	uncultured_bacterium_o_NKB15	uncultured_bacterium_o_NKB15	uncultured_bacterium_o_NKB15
OTU1007	0	0	0	0	5	23	10	52	24	0	0	2	1	0	9	12	12	17	0	0	2	0	0	0	0	0	1	0	0	0	1	8	17	14	16	15	Bacteria	Bacteroidetes	Ignavibacteria	Kryptoniales	BSV26	uncultured_bacterium_f_BSV26	uncultured_bacterium_f_BSV26
OTU1008	1	0	0	0	0	10	44	63	43	0	0	0	0	0	1	1	0	0	0	0	0	0	0	0	0	0	0	0	0	0	0	0	6	1	0	0	Bacteria	Patescibacteria	Berkelbacteria	uncultured_bacterium_c_Berkelbacteria	uncultured_bacterium_c_Berkelbacteria	uncultured_bacterium_c_Berkelbacteria	uncultured_bacterium_c_Berkelbacteria
OTU10081	0	0	0	3	1	7	0	0	0	0	6	14	11	9	25	14	13	30	0	1	9	2	4	8	8	5	5	6	6	2	2	8	30	25	21	35	Bacteria	Rokubacteria	NC10	Rokubacteriales	uncultured_bacterium_o_Rokubacteriales	uncultured_bacterium_o_Rokubacteriales	uncultured_bacterium_o_Rokubacteriales
OTU10084	1	0	4	10	6	22	23	32	15	0	0	0	0	4	2	3	5	9	0	0	0	0	0	0	0	0	0	0	3	2	7	20	14	60	29	29	Archaea	Crenarchaeota	Bathyarchaeia	uncultured_bacterium_c_Bathyarchaeia	uncultured_bacterium_c_Bathyarchaeia	uncultured_bacterium_c_Bathyarchaeia	uncultured_bacterium_c_Bathyarchaeia
OTU10087	1	2	5	13	4	6	3	0	0	2	1	6	5	12	9	9	4	5	0	3	1	3	3	2	3	3	4	1	6	2	4	3	6	9	3	4	Bacteria	Actinobacteria	Thermoleophilia	Gaiellales	uncultured_bacterium_o_Gaiellales	uncultured_bacterium_o_Gaiellales	uncultured_bacterium_o_Gaiellales
OTU1009	7	17	3	0	5	9	15	27	46	0	4	23	16	14	8	4	6	12	2	3	10	11	5	10	8	8	18	10	15	25	38	51	20	22	21	2	Bacteria	Fibrobacteres	Chitinivibrionia	uncultured_bacterium_c_Chitinivibrionia	uncultured_bacterium_c_Chitinivibrionia	uncultured_bacterium_c_Chitinivibrionia	uncultured_bacterium_c_Chitinivibrionia
OTU101	27	23	47	60	103	174	55	0	1	20	35	55	41	56	32	37	47	46	35	40	64	42	47	59	53	51	43	46	129	138	175	101	145	35	197	167	Bacteria	Rokubacteria	NC10	Rokubacteriales	uncultured_bacterium_o_Rokubacteriales	uncultured_bacterium_o_Rokubacteriales	uncultured_bacterium_o_Rokubacteriales
OTU1010	8	8	15	7	19	18	1	0	0	10	30	21	10	24	20	36	9	10	0	7	1	3	1	3	6	1	5	5	3	7	4	9	9	0	5	0	Archaea	Euryarchaeota	Thermoplasmata	Methanomassiliicoccales	Methanomassiliicoccaceae	uncultured_bacterium_f_Methanomassiliicoccaceae	uncultured_bacterium_f_Methanomassiliicoccaceae
OTU1011	21	11	14	6	7	1	7	0	0	9	12	15	17	24	22	7	4	3	17	15	10	14	9	10	15	16	20	17	30	29	26	15	1	0	1	0	Bacteria	Chloroflexi	Anaerolineae	Anaerolineales	Anaerolineaceae	uncultured_bacterium_f_Anaerolineaceae	uncultured_bacterium_f_Anaerolineaceae
OTU1012	0	0	0	0	7	23	7	11	2	0	0	1	0	7	15	19	40	10	0	1	0	1	0	0	0	0	0	0	0	0	0	4	11	37	32	32	Bacteria	Planctomycetes	Planctomycetacia	Pirellulales	Pirellulaceae	Pir4_lineage	uncultured_bacterium_g_Pir4_lineage
OTU1013	0	0	0	0	3	21	50	42	24	0	0	0	0	2	6	11	5	8	0	0	0	0	0	0	0	0	1	0	2	0	0	14	25	6	7	8	Bacteria	Actinobacteria	Coriobacteriia	FS118-23B-02	uncultured_bacterium_o_FS118-23B-02	uncultured_bacterium_o_FS118-23B-02	uncultured_bacterium_o_FS118-23B-02
OTU1014	2	0	0	0	0	1	0	0	0	2	0	7	15	27	157	61	20	26	1	2	0	2	2	3	1	3	3	3	1	2	2	3	0	0	5	0	Bacteria	Proteobacteria	Gammaproteobacteria	Pseudomonadales	Pseudomonadaceae	Pseudomonas	Pseudomonas_sp._XT-38
OTU1015	0	1	2	4	7	16	0	0	0	7	5	9	15	13	10	12	4	14	8	12	12	7	2	6	10	22	6	11	18	23	26	4	11	3	11	2	Bacteria	Proteobacteria	Deltaproteobacteria	NB1-j	uncultured_bacterium_o_NB1-j	uncultured_bacterium_o_NB1-j	uncultured_bacterium_o_NB1-j
OTU1016	1	1	13	15	37	32	25	53	23	1	2	5	5	10	55	66	66	72	0	1	2	2	3	1	3	1	2	8	22	21	22	67	50	74	27	30	Archaea	Crenarchaeota	Bathyarchaeia	uncultured_bacterium_c_Bathyarchaeia	uncultured_bacterium_c_Bathyarchaeia	uncultured_bacterium_c_Bathyarchaeia	uncultured_bacterium_c_Bathyarchaeia
OTU1017	0	0	1	1	7	22	26	24	50	0	0	0	0	0	0	0	1	2	0	0	0	0	0	0	0	0	0	0	0	0	0	0	0	7	7	7	Archaea	Crenarchaeota	Bathyarchaeia	uncultured_bacterium_c_Bathyarchaeia	uncultured_bacterium_c_Bathyarchaeia	uncultured_bacterium_c_Bathyarchaeia	uncultured_bacterium_c_Bathyarchaeia
OTU1018	66	65	15	15	6	4	0	0	0	67	43	72	33	33	19	45	144	7	11	31	11	18	16	35	14	17	32	9	10	9	14	2	0	0	0	0	Bacteria	Bacteroidetes	Bacteroidia	Sphingobacteriales	KD1-131	uncultured_bacterium_f_KD1-131	uncultured_bacterium_f_KD1-131
OTU1019	0	0	0	0	2	4	4	18	18	0	0	0	0	0	0	0	0	0	0	0	0	0	0	0	0	0	0	0	0	0	0	0	0	0	0	0	Bacteria	Acidobacteria	Aminicenantia	Aminicenantales	uncultured_bacterium_o_Aminicenantales	uncultured_bacterium_o_Aminicenantales	uncultured_bacterium_o_Aminicenantales
OTU102	1	0	2	4	18	61	72	99	64	2	2	5	20	26	94	138	120	129	3	2	8	8	15	4	2	0	11	4	22	7	15	94	174	243	283	256	Bacteria	Bacteroidetes	Bacteroidia	Bacteroidales	Bacteroidetes_BD2-2	uncultured_bacterium_f_Bacteroidetes_BD2-2	uncultured_bacterium_f_Bacteroidetes_BD2-2
OTU1020	2	13	9	11	12	2	0	0	0	1	7	22	15	29	20	13	5	2	5	8	9	10	16	19	12	15	31	4	11	14	8	3	2	2	0	1	Bacteria	Chloroflexi	Dehalococcoidia	FW22	uncultured_bacterium_o_FW22	uncultured_bacterium_o_FW22	uncultured_bacterium_o_FW22
OTU1021	0	0	0	0	2	7	20	25	20	0	1	0	0	1	3	1	1	4	0	0	0	0	0	1	0	0	1	0	0	1	0	1	15	4	1	10	Bacteria	Actinobacteria	Actinobacteria	Corynebacteriales	Corynebacteriaceae	Corynebacterium_1	uncultured_bacterium_g_Corynebacterium_1
OTU1022	31	17	16	11	6	3	1	4	0	4	29	23	12	3	0	6	1	6	1	6	2	5	6	7	7	25	11	13	8	5	1	3	2	0	0	0	Bacteria	Omnitrophicaeota	uncultured_bacterium_p_Omnitrophicaeota	uncultured_bacterium_p_Omnitrophicaeota	uncultured_bacterium_p_Omnitrophicaeota	uncultured_bacterium_p_Omnitrophicaeota	uncultured_bacterium_p_Omnitrophicaeota
OTU1023	14	35	22	31	11	5	0	0	0	10	13	15	14	9	4	7	0	3	4	6	14	8	4	5	11	8	7	5	7	21	30	0	0	0	0	0	Bacteria	Planctomycetes	Planctomycetacia	Pirellulales	Pirellulaceae	Pirellula	uncultured_bacterium_g_Pirellula
OTU1024	1	5	4	8	19	45	11	33	6	1	0	0	1	6	10	22	15	14	0	0	1	2	1	0	2	0	2	1	13	3	7	27	20	37	17	8	Archaea	Crenarchaeota	Bathyarchaeia	uncultured_bacterium_c_Bathyarchaeia	uncultured_bacterium_c_Bathyarchaeia	uncultured_bacterium_c_Bathyarchaeia	uncultured_bacterium_c_Bathyarchaeia
OTU1025	0	1	0	0	2	0	0	0	0	0	0	1	1	0	0	0	0	0	1	0	0	0	0	0	1	1	1	0	1	0	0	0	0	0	0	0	Bacteria	Proteobacteria	Deltaproteobacteria	Oligoflexales	0319-6G20	uncultured_bacterium_f_0319-6G20	uncultured_bacterium_f_0319-6G20
OTU1026	13	23	19	10	12	6	1	0	0	3	5	12	9	2	0	2	1	3	8	7	7	2	3	2	6	2	15	3	4	6	3	0	0	0	0	0	Bacteria	Bacteroidetes	Bacteroidia	Chitinophagales	Saprospiraceae	uncultured_bacterium_f_Saprospiraceae	uncultured_bacterium_f_Saprospiraceae
OTU1027	25	28	14	30	18	5	3	0	0	7	11	10	9	4	2	4	1	0	3	2	4	2	11	8	12	11	8	11	12	16	10	12	1	1	0	0	Bacteria	Kiritimatiellaeota	Kiritimatiellae	WCHB1-41	uncultured_bacterium_o_WCHB1-41	uncultured_bacterium_o_WCHB1-41	uncultured_bacterium_o_WCHB1-41
OTU1028	9	4	0	0	0	0	0	0	0	15	9	17	17	5	7	3	2	1	8	10	13	9	6	8	8	13	13	12	11	1	0	1	0	0	0	0	Bacteria	Acidobacteria	Acidobacteriia	Solibacterales	Solibacteraceae_Subgroup_3	Bryobacter	uncultured_bacterium_g_Bryobacter
OTU10283	4	3	0	0	1	2	2	0	0	13	2	1	2	1	6	17	3	4	13	7	7	12	11	8	4	0	3	6	4	4	3	7	23	15	2	168	Bacteria	Proteobacteria	Gammaproteobacteria	Betaproteobacteriales	Burkholderiaceae	Delftia	Delftia_tsuruhatensis
OTU1029	18	7	29	28	13	6	2	0	0	1	6	4	10	11	33	39	29	28	7	0	2	0	2	0	2	0	4	9	8	6	5	10	7	15	25	2	Bacteria	Chloroflexi	Anaerolineae	Anaerolineales	Anaerolineaceae	uncultured_bacterium_f_Anaerolineaceae	uncultured_bacterium_f_Anaerolineaceae
OTU103	243	247	267	266	144	80	30	14	6	125	131	229	203	202	126	85	48	61	131	169	214	172	230	260	346	304	291	162	216	324	353	171	45	28	17	7	Bacteria	Acidobacteria	Subgroup_6	uncultured_bacterium_c_Subgroup_6	uncultured_bacterium_c_Subgroup_6	uncultured_bacterium_c_Subgroup_6	uncultured_bacterium_c_Subgroup_6
OTU1030	21	35	27	34	26	0	0	0	0	7	13	12	8	11	5	5	1	1	12	15	37	16	21	33	20	18	10	15	24	19	27	7	0	0	0	0	Bacteria	Verrucomicrobia	Verrucomicrobiae	Pedosphaerales	Pedosphaeraceae	uncultured_bacterium_f_Pedosphaeraceae	uncultured_bacterium_f_Pedosphaeraceae
OTU1031	14	23	18	17	11	2	0	12	2	18	24	39	40	49	57	42	26	45	19	20	30	39	27	24	23	27	29	22	51	42	40	33	50	35	24	15	Bacteria	Chloroflexi	Anaerolineae	SJA-15	uncultured_bacterium_o_SJA-15	uncultured_bacterium_o_SJA-15	uncultured_bacterium_o_SJA-15
OTU1032	9	33	51	82	63	26	15	6	0	13	21	17	26	44	30	30	43	44	5	18	11	17	2	8	3	9	15	14	30	25	33	33	68	35	40	19	Bacteria	Zixibacteria	uncultured_bacterium_p_Zixibacteria	uncultured_bacterium_p_Zixibacteria	uncultured_bacterium_p_Zixibacteria	uncultured_bacterium_p_Zixibacteria	uncultured_bacterium_p_Zixibacteria
OTU1033	0	0	0	0	8	41	12	26	15	0	0	0	3	0	1	2	0	0	2	0	1	0	0	1	0	0	0	1	1	0	0	2	3	12	32	36	Bacteria	Acidobacteria	Acidobacteriia	Subgroup_2	uncultured_bacterium_o_Subgroup_2	uncultured_bacterium_o_Subgroup_2	uncultured_bacterium_o_Subgroup_2
OTU1034	0	0	0	3	8	32	75	50	82	0	0	0	3	6	6	13	20	16	0	0	0	1	2	0	0	0	0	1	4	0	3	40	44	51	45	45	Archaea	Crenarchaeota	Bathyarchaeia	uncultured_bacterium_c_Bathyarchaeia	uncultured_bacterium_c_Bathyarchaeia	uncultured_bacterium_c_Bathyarchaeia	uncultured_bacterium_c_Bathyarchaeia
OTU1035	0	0	0	3	14	78	83	101	43	0	2	0	0	2	1	2	12	7	0	0	0	0	0	1	0	0	0	0	0	0	0	5	0	2	10	15	Archaea	Crenarchaeota	Bathyarchaeia	uncultured_bacterium_c_Bathyarchaeia	uncultured_bacterium_c_Bathyarchaeia	uncultured_bacterium_c_Bathyarchaeia	uncultured_bacterium_c_Bathyarchaeia
OTU1036	0	4	1	4	4	5	12	15	12	0	0	0	0	3	0	11	0	10	0	1	2	1	1	0	1	0	1	0	0	0	0	9	15	3	13	16	Bacteria	Bacteroidetes	Bacteroidia	Bacteroidales	Muribaculaceae	uncultured_bacterium_f_Muribaculaceae	uncultured_bacterium_f_Muribaculaceae
OTU1037	0	0	0	1	0	9	7	39	11	0	0	0	0	3	0	4	5	12	0	0	0	0	0	0	0	0	0	0	0	0	1	11	26	12	15	18	Bacteria	TA06	uncultured_bacterium_p_TA06	uncultured_bacterium_p_TA06	uncultured_bacterium_p_TA06	uncultured_bacterium_p_TA06	uncultured_bacterium_p_TA06
OTU1038	11	12	5	17	13	1	1	1	0	4	1	7	1	11	2	5	2	6	3	3	3	9	11	16	12	10	8	6	5	20	9	3	0	0	0	0	Bacteria	Planctomycetes	Phycisphaerae	Phycisphaerales	Phycisphaeraceae	SM1A02	uncultured_bacterium_g_SM1A02
OTU1039	1	1	11	11	4	11	3	19	27	5	5	4	8	13	36	42	25	35	1	5	2	3	2	1	2	1	5	5	11	11	12	16	14	22	21	21	Archaea	Euryarchaeota	Methanomicrobia	Methanomicrobiales	Methanomicrobiaceae	uncultured_bacterium_f_Methanomicrobiaceae	uncultured_bacterium_f_Methanomicrobiaceae
OTU104	114	170	84	18	15	14	3	12	0	125	78	81	63	40	38	31	10	30	134	126	105	83	109	93	81	84	106	76	32	20	17	7	0	0	2	0	Bacteria	Acidobacteria	Holophagae	Subgroup_7	uncultured_bacterium_o_Subgroup_7	uncultured_bacterium_o_Subgroup_7	uncultured_bacterium_o_Subgroup_7
OTU1040	3	24	8	8	5	0	2	0	0	3	0	13	4	8	1	1	0	0	0	6	8	7	7	18	11	4	18	11	12	7	3	2	0	0	0	1	Bacteria	Zixibacteria	uncultured_bacterium_p_Zixibacteria	uncultured_bacterium_p_Zixibacteria	uncultured_bacterium_p_Zixibacteria	uncultured_bacterium_p_Zixibacteria	uncultured_bacterium_p_Zixibacteria
OTU10400	0	0	2	0	0	0	4	0	1	2	2	5	4	6	2	3	0	0	1	0	1	0	1	0	0	2	0	0	0	0	0	0	0	0	1	0	Bacteria	Cyanobacteria	Oxyphotobacteria	Synechococcales	Cyanobiaceae	Cyanobium_PCC-6307	uncultured_bacterium_g_Cyanobium_PCC-6307
OTU1041	0	0	1	0	2	13	7	6	10	0	0	0	0	0	0	1	0	0	0	0	0	0	0	0	0	0	0	0	1	0	0	0	0	0	3	8	Bacteria	Actinobacteria	Thermoleophilia	Gaiellales	uncultured_bacterium_o_Gaiellales	uncultured_bacterium_o_Gaiellales	uncultured_bacterium_o_Gaiellales
OTU1042	34	6	3	1	1	3	0	0	0	64	2	2	8	1	3	7	0	2	31	140	30	37	4	8	0	4	0	15	8	0	1	0	0	0	1	0	Bacteria	Acidobacteria	Holophagae	Holophagales	Holophagaceae	uncultured_bacterium_f_Holophagaceae	uncultured_bacterium_f_Holophagaceae
OTU1043	11	32	15	11	11	2	0	1	0	4	3	0	1	7	3	0	0	4	3	1	6	7	5	2	4	1	4	2	9	8	4	5	3	3	2	0	Bacteria	Planctomycetes	Planctomycetacia	Pirellulales	Pirellulaceae	uncultured_bacterium_f_Pirellulaceae	uncultured_bacterium_f_Pirellulaceae
OTU1044	23	7	10	2	0	1	0	0	0	25	42	49	48	86	69	46	4	41	24	27	30	34	32	32	44	39	56	21	34	34	36	24	24	16	5	10	Bacteria	Chloroflexi	Anaerolineae	SJA-15	uncultured_bacterium_o_SJA-15	uncultured_bacterium_o_SJA-15	uncultured_bacterium_o_SJA-15
OTU1045	0	2	1	23	7	5	3	0	0	0	0	1	1	7	6	4	4	8	1	0	0	1	1	1	0	2	3	0	10	8	16	16	19	4	7	2	Bacteria	TA06	uncultured_bacterium_p_TA06	uncultured_bacterium_p_TA06	uncultured_bacterium_p_TA06	uncultured_bacterium_p_TA06	uncultured_bacterium_p_TA06
OTU1046	0	6	4	15	7	9	0	0	0	0	1	0	1	5	9	12	13	13	0	0	1	0	0	0	0	0	1	0	10	4	8	20	20	21	21	8	Bacteria	Chloroflexi	Dehalococcoidia	GIF3	uncultured_bacterium_o_GIF3	uncultured_bacterium_o_GIF3	uncultured_bacterium_o_GIF3
OTU10460	550	242	329	304	272	115	70	8	22	246	159	146	138	147	146	122	31	89	256	377	582	432	478	446	352	306	211	427	259	241	242	103	12	4	7	3	Bacteria	Nitrospirae	Nitrospira	Nitrospirales	Nitrospiraceae	Nitrospira	uncultured_bacterium_g_Nitrospira
OTU10466	10	21	13	9	8	4	3	3	6	8	7	11	12	12	9	5	5	3	6	12	17	15	16	17	13	20	24	17	11	12	10	2	1	1	5	7	Bacteria	Acidobacteria	Subgroup_6	uncultured_bacterium_c_Subgroup_6	uncultured_bacterium_c_Subgroup_6	uncultured_bacterium_c_Subgroup_6	uncultured_bacterium_c_Subgroup_6
OTU1047	0	0	0	0	0	11	18	25	1	0	0	0	0	2	10	17	9	14	0	0	0	0	0	0	0	0	0	0	1	0	1	4	4	3	15	17	Bacteria	Patescibacteria	Microgenomatia	Candidatus_Woesebacteria	uncultured_bacterium_o_Candidatus_Woesebacteria	uncultured_bacterium_o_Candidatus_Woesebacteria	uncultured_bacterium_o_Candidatus_Woesebacteria
OTU1048	0	3	6	3	4	4	8	0	0	1	1	1	12	8	19	24	40	34	3	4	5	5	4	1	4	2	0	4	8	8	3	26	43	35	30	15	Bacteria	Chloroflexi	Anaerolineae	uncultured_bacterium_c_Anaerolineae	uncultured_bacterium_c_Anaerolineae	uncultured_bacterium_c_Anaerolineae	uncultured_bacterium_c_Anaerolineae
OTU1049	0	0	0	1	1	2	2	0	4	1	0	4	2	5	16	15	26	23	1	2	2	2	3	0	0	2	4	0	3	1	7	36	47	38	41	28	Bacteria	Acidobacteria	Subgroup_18	uncultured_bacterium_c_Subgroup_18	uncultured_bacterium_c_Subgroup_18	uncultured_bacterium_c_Subgroup_18	uncultured_bacterium_c_Subgroup_18
OTU105	57	259	207	274	170	52	36	7	0	21	30	31	36	39	25	23	3	16	29	52	68	56	40	55	56	50	54	43	58	123	109	48	11	1	0	1	Bacteria	Proteobacteria	Gammaproteobacteria	Methylococcales	Methylomonaceae	Methylomicrobium	uncultured_bacterium_g_Methylomicrobium
OTU1052	6	5	11	6	8	5	0	0	0	5	5	4	4	7	1	2	1	1	5	2	11	8	5	13	19	11	5	7	11	10	9	0	4	0	0	0	Bacteria	Planctomycetes	OM190	uncultured_bacterium_c_OM190	uncultured_bacterium_c_OM190	uncultured_bacterium_c_OM190	uncultured_bacterium_c_OM190
OTU1053	0	0	0	0	0	0	2	0	0	0	0	0	1	1	9	13	13	12	0	0	0	1	2	0	0	0	1	1	3	2	1	38	23	21	8	9	Bacteria	Omnitrophicaeota	uncultured_bacterium_p_Omnitrophicaeota	uncultured_bacterium_p_Omnitrophicaeota	uncultured_bacterium_p_Omnitrophicaeota	uncultured_bacterium_p_Omnitrophicaeota	uncultured_bacterium_p_Omnitrophicaeota
OTU1054	19	10	10	5	9	3	0	5	2	8	10	13	6	7	10	7	2	4	19	9	16	22	14	13	15	21	19	14	8	4	4	5	0	1	0	0	Bacteria	Acidobacteria	Thermoanaerobaculia	Thermoanaerobaculales	Thermoanaerobaculaceae	Subgroup_10	uncultured_bacterium_g_Subgroup_10
OTU1055	6	16	27	25	19	14	6	0	0	0	3	1	11	5	4	10	2	16	1	2	4	6	3	4	3	2	4	2	11	13	11	5	3	0	6	1	Bacteria	Acidobacteria	Aminicenantia	Aminicenantales	uncultured_bacterium_o_Aminicenantales	uncultured_bacterium_o_Aminicenantales	uncultured_bacterium_o_Aminicenantales
OTU1056	13	4	5	0	0	1	0	0	0	0	8	5	5	11	1	0	0	0	4	3	13	7	13	17	12	14	19	6	6	5	6	0	0	0	0	0	Bacteria	Verrucomicrobia	Verrucomicrobiae	Pedosphaerales	Pedosphaeraceae	uncultured_bacterium_f_Pedosphaeraceae	uncultured_bacterium_f_Pedosphaeraceae
OTU10567	37	18	24	20	3	4	1	1	1	95	33	40	49	53	43	36	7	47	62	54	22	26	41	31	16	28	11	22	21	15	2	3	0	1	0	2	Bacteria	Verrucomicrobia	Verrucomicrobiae	Pedosphaerales	Pedosphaeraceae	ADurb.Bin063-1	uncultured_bacterium_g_ADurb.Bin063-1
OTU1057	28	27	32	35	38	17	2	7	0	13	15	32	16	37	30	22	6	20	20	17	20	20	25	34	33	21	25	18	14	18	21	13	11	1	7	2	Bacteria	Verrucomicrobia	Verrucomicrobiae	Pedosphaerales	Pedosphaeraceae	uncultured_bacterium_f_Pedosphaeraceae	uncultured_bacterium_f_Pedosphaeraceae
OTU1058	0	7	5	6	15	33	34	15	10	1	0	0	0	1	2	5	0	3	1	1	0	4	2	0	1	2	0	5	4	1	2	2	0	5	4	7	Bacteria	Chloroflexi	Dehalococcoidia	RBG-13-46-9	uncultured_bacterium_o_RBG-13-46-9	uncultured_bacterium_o_RBG-13-46-9	uncultured_bacterium_o_RBG-13-46-9
OTU1059	0	2	6	14	7	14	12	13	11	0	1	1	1	1	6	7	3	10	0	0	0	0	2	0	0	0	0	2	8	1	4	10	13	15	10	15	Archaea	Crenarchaeota	Bathyarchaeia	uncultured_bacterium_c_Bathyarchaeia	uncultured_bacterium_c_Bathyarchaeia	uncultured_bacterium_c_Bathyarchaeia	uncultured_bacterium_c_Bathyarchaeia
OTU106	79	168	56	127	85	69	22	10	16	165	228	373	200	181	175	89	34	127	75	184	231	388	374	504	436	371	473	91	196	129	156	84	74	24	49	51	Bacteria	Chloroflexi	KD4-96	uncultured_bacterium_c_KD4-96	uncultured_bacterium_c_KD4-96	uncultured_bacterium_c_KD4-96	uncultured_bacterium_c_KD4-96
OTU1060	1	4	1	1	1	4	1	0	0	0	2	8	3	10	3	3	5	1	0	4	10	17	9	15	22	22	14	1	8	23	31	12	8	1	8	7	Bacteria	Actinobacteria	Thermoleophilia	Gaiellales	uncultured_bacterium_o_Gaiellales	uncultured_bacterium_o_Gaiellales	uncultured_bacterium_o_Gaiellales
OTU1061	1	0	1	1	7	29	32	46	10	0	0	0	0	0	1	2	0	1	0	0	0	1	0	0	0	0	0	0	0	0	0	1	0	1	3	5	Bacteria	Chloroflexi	Dehalococcoidia	MSBL5	uncultured_bacterium_o_MSBL5	uncultured_bacterium_o_MSBL5	uncultured_bacterium_o_MSBL5
OTU1062	3	16	27	46	44	97	74	62	44	0	2	2	6	13	53	69	62	60	1	3	5	5	2	1	0	0	4	8	17	37	20	69	53	66	52	60	Archaea	Euryarchaeota	Thermoplasmata	Marine_Benthic_Group_D_and_DHVEG-1	uncultured_bacterium_o_Marine_Benthic_Group_D_and_DHVEG-1	uncultured_bacterium_o_Marine_Benthic_Group_D_and_DHVEG-1	uncultured_bacterium_o_Marine_Benthic_Group_D_and_DHVEG-1
OTU1063	0	1	2	0	1	16	37	27	21	0	1	0	9	4	31	27	25	48	5	2	4	2	1	0	1	0	2	3	15	2	3	15	22	20	32	42	Bacteria	Chloroflexi	Anaerolineae	Anaerolineales	Anaerolineaceae	uncultured_bacterium_f_Anaerolineaceae	uncultured_bacterium_f_Anaerolineaceae
OTU10632	5	3	3	10	12	2	6	0	0	6	12	18	13	12	7	7	2	6	7	10	24	15	31	21	18	16	19	10	12	17	17	0	0	0	0	3	Bacteria	Acidobacteria	Subgroup_6	uncultured_bacterium_c_Subgroup_6	uncultured_bacterium_c_Subgroup_6	uncultured_bacterium_c_Subgroup_6	uncultured_bacterium_c_Subgroup_6
OTU10636	21	18	30	11	33	21	3	1	5	16	8	26	23	11	12	18	9	27	8	21	22	13	24	19	21	17	20	13	21	23	20	18	16	8	13	13	Bacteria	Acidobacteria	Subgroup_6	uncultured_bacterium_c_Subgroup_6	uncultured_bacterium_c_Subgroup_6	uncultured_bacterium_c_Subgroup_6	uncultured_bacterium_c_Subgroup_6
OTU1064	0	0	0	0	0	5	7	3	0	0	1	3	3	4	4	5	7	15	3	2	6	1	2	0	0	0	4	1	10	2	6	8	23	34	22	24	Bacteria	Bacteroidetes	Bacteroidia	Bacteroidales	SB-5	uncultured_bacterium_f_SB-5	uncultured_bacterium_f_SB-5
OTU10645	9	12	26	27	34	11	5	0	0	0	0	2	4	3	3	6	0	0	0	3	7	6	2	3	2	5	3	1	5	21	7	7	0	0	0	3	Bacteria	Acidobacteria	Subgroup_22	uncultured_bacterium_c_Subgroup_22	uncultured_bacterium_c_Subgroup_22	uncultured_bacterium_c_Subgroup_22	uncultured_bacterium_c_Subgroup_22
OTU1065	0	0	0	0	1	3	0	2	8	0	0	1	0	0	0	0	1	0	0	0	0	0	1	0	0	0	0	0	0	0	0	1	8	1	11	7	Bacteria	Bacteroidetes	Ignavibacteria	SJA-28	uncultured_bacterium_o_SJA-28	uncultured_bacterium_o_SJA-28	uncultured_bacterium_o_SJA-28
OTU1066	51	37	24	18	22	13	5	3	0	110	84	100	65	76	58	46	11	51	60	61	44	57	118	86	84	86	100	62	39	38	28	13	10	2	3	1	Bacteria	Verrucomicrobia	Verrucomicrobiae	Pedosphaerales	Pedosphaeraceae	uncultured_bacterium_f_Pedosphaeraceae	uncultured_bacterium_f_Pedosphaeraceae
OTU1067	4	4	27	2	0	0	0	0	0	18	96	23	1	8	7	9	1	5	0	3	1	2	6	10	23	8	0	1	1	1	0	0	0	1	0	0	Bacteria	Spirochaetes	Spirochaetia	Spirochaetales	Spirochaetaceae	uncultured_bacterium_f_Spirochaetaceae	uncultured_bacterium_f_Spirochaetaceae
OTU1068	9	3	2	1	0	1	0	1	1	21	12	14	28	8	8	4	2	6	15	8	7	10	13	7	7	10	9	19	5	1	3	0	0	2	5	2	Bacteria	Chloroflexi	Anaerolineae	Anaerolineales	Anaerolineaceae	uncultured_bacterium_f_Anaerolineaceae	uncultured_bacterium_f_Anaerolineaceae
OTU1069	9	5	8	5	4	5	0	7	0	12	3	2	2	2	0	1	1	7	3	7	11	23	26	21	3	4	1	7	4	5	3	1	0	0	0	0	Bacteria	Gemmatimonadetes	Gemmatimonadetes	Gemmatimonadales	Gemmatimonadaceae	uncultured_bacterium_f_Gemmatimonadaceae	uncultured_bacterium_f_Gemmatimonadaceae
OTU107	9	56	50	133	148	215	205	191	171	4	3	8	14	43	166	159	313	219	3	6	5	8	9	5	12	6	18	10	37	36	72	118	252	149	155	216	Bacteria	Acidobacteria	Aminicenantia	Aminicenantales	uncultured_bacterium_o_Aminicenantales	uncultured_bacterium_o_Aminicenantales	uncultured_bacterium_o_Aminicenantales
OTU1070	4	1	2	2	2	0	0	0	0	11	6	6	7	3	4	5	0	3	2	9	18	8	5	14	4	6	8	13	10	10	7	0	0	0	4	2	Bacteria	Acidobacteria	Acidobacteriia	Solibacterales	Solibacteraceae_Subgroup_3	Paludibaculum	uncultured_bacterium_g_Paludibaculum
OTU1071	0	6	3	6	6	4	8	6	25	0	0	14	1	15	15	20	20	41	0	0	0	5	2	6	2	2	6	1	5	4	5	28	46	29	77	70	Bacteria	Firmicutes	Bacilli	Bacillales	Bacillaceae	Bacillus	Bacillus_pumilus
OTU1072	0	3	0	1	1	11	3	8	84	1	0	4	7	4	11	13	46	49	0	0	4	0	1	3	2	1	2	2	15	1	4	26	33	32	42	55	Bacteria	Chloroflexi	Anaerolineae	RBG-13-54-9	uncultured_bacterium_o_RBG-13-54-9	uncultured_bacterium_o_RBG-13-54-9	uncultured_bacterium_o_RBG-13-54-9
OTU1073	2	1	2	0	0	0	0	0	6	16	3	1	1	1	0	5	0	4	0	6	10	19	6	9	0	2	2	6	0	0	0	0	0	0	0	0	Bacteria	Bacteroidetes	Bacteroidia	Chitinophagales	Saprospiraceae	uncultured_bacterium_f_Saprospiraceae	uncultured_bacterium_f_Saprospiraceae
OTU1074	3	0	0	0	0	0	0	0	0	9	17	12	0	2	2	0	0	0	15	82	6	52	7	10	13	25	1	4	2	1	0	0	0	0	0	0	Bacteria	Bacteroidetes	Bacteroidia	Flavobacteriales	Flavobacteriaceae	Flavobacterium	uncultured_bacterium_g_Flavobacterium
OTU1075	2	3	6	2	1	0	0	0	1	8	6	16	9	5	2	4	2	6	15	11	28	6	20	15	18	13	21	19	2	7	6	11	0	0	0	0	Bacteria	Acidobacteria	Subgroup_6	uncultured_bacterium_c_Subgroup_6	uncultured_bacterium_c_Subgroup_6	uncultured_bacterium_c_Subgroup_6	uncultured_bacterium_c_Subgroup_6
OTU10752	21	41	33	31	23	24	12	2	11	5	5	4	7	10	16	12	7	15	23	13	20	14	10	8	13	6	8	29	22	16	31	21	8	7	12	6	Bacteria	Chloroflexi	Anaerolineae	Anaerolineales	Anaerolineaceae	uncultured_bacterium_f_Anaerolineaceae	uncultured_bacterium_f_Anaerolineaceae
OTU10759	1	3	0	13	52	354	873	575	454	1	0	0	1	0	1	4	11	14	0	1	1	0	0	0	1	0	0	0	0	0	5	6	4	6	4	33	Bacteria	GAL15	uncultured_bacterium_p_GAL15	uncultured_bacterium_p_GAL15	uncultured_bacterium_p_GAL15	uncultured_bacterium_p_GAL15	uncultured_bacterium_p_GAL15
OTU1076	5	1	0	0	0	1	0	0	0	27	2	0	0	3	17	22	1	3	10	89	10	15	4	4	0	1	0	2	0	0	0	0	0	0	0	0	Bacteria	Bacteroidetes	Bacteroidia	Bacteroidales	FTLpost3	uncultured_bacterium_f_FTLpost3	uncultured_bacterium_f_FTLpost3
OTU1077	5	21	12	14	5	4	7	1	0	13	5	22	21	15	5	7	1	4	9	6	10	10	13	16	15	22	34	8	8	11	8	4	0	0	0	0	Bacteria	Proteobacteria	Deltaproteobacteria	Myxococcales	BIrii41	uncultured_bacterium_f_BIrii41	uncultured_bacterium_f_BIrii41
OTU1078	4	23	11	10	2	2	3	0	3	9	5	6	13	10	2	1	0	0	3	10	13	13	4	2	14	14	8	13	5	10	18	0	3	0	0	0	Bacteria	Proteobacteria	Deltaproteobacteria	Myxococcales	Haliangiaceae	Haliangium	uncultured_bacterium_g_Haliangium
OTU108	41	43	38	14	28	13	0	7	0	116	36	91	54	56	26	37	14	25	348	233	113	137	136	61	42	90	82	110	27	39	37	9	1	1	1	0	Bacteria	Bacteroidetes	Bacteroidia	Cytophagales	Microscillaceae	OLB12	uncultured_bacterium_g_OLB12
OTU1080	0	1	3	3	10	7	17	14	22	0	2	5	1	8	20	25	21	24	1	1	1	4	2	3	2	0	0	2	7	5	10	49	61	34	113	109	Bacteria	Firmicutes	Clostridia	Clostridiales	Ruminococcaceae	Ruminiclostridium_1	Clostridium_sp._P1-2-1
OTU10803	0	0	1	1	18	15	13	20	20	0	0	0	3	1	1	3	1	5	0	0	0	0	0	0	0	0	2	0	3	0	1	1	3	1	8	17	Bacteria	GAL15	uncultured_bacterium_p_GAL15	uncultured_bacterium_p_GAL15	uncultured_bacterium_p_GAL15	uncultured_bacterium_p_GAL15	uncultured_bacterium_p_GAL15
OTU1081	0	0	1	1	2	9	7	26	1	0	0	4	6	6	29	35	41	47	1	4	5	10	4	1	0	0	5	3	8	2	5	31	41	86	31	34	Archaea	Crenarchaeota	Bathyarchaeia	uncultured_bacterium_c_Bathyarchaeia	uncultured_bacterium_c_Bathyarchaeia	uncultured_bacterium_c_Bathyarchaeia	uncultured_bacterium_c_Bathyarchaeia
OTU1082	0	0	0	0	4	2	4	7	6	0	0	0	0	6	13	16	21	24	0	1	1	0	0	1	0	0	1	0	9	1	7	31	47	32	29	19	Bacteria	Planctomycetes	Phycisphaerae	Tepidisphaerales	WD2101_soil_group	planctomycete_WWH14	uncultured_bacterium_g_planctomycete_WWH14
OTU10826	0	0	0	0	0	0	17	16	27	0	0	0	0	1	5	0	9	6	0	0	0	0	3	0	0	0	1	0	0	0	3	25	29	39	23	31	Bacteria	Zixibacteria	uncultured_bacterium_p_Zixibacteria	uncultured_bacterium_p_Zixibacteria	uncultured_bacterium_p_Zixibacteria	uncultured_bacterium_p_Zixibacteria	uncultured_bacterium_p_Zixibacteria
OTU1083	0	0	0	0	1	0	0	0	0	0	0	1	1	1	19	14	11	23	0	0	0	0	0	0	1	0	3	0	2	0	1	23	10	31	38	72	Bacteria	Patescibacteria	Microgenomatia	Candidatus_Woesebacteria	Candidatus_Woesebacteria_bacterium_GW2011_GWA1_39_21b	uncultured_bacterium_f_Candidatus_Woesebacteria_bacterium_GW2011_GWA1_39_21b	uncultured_bacterium_f_Candidatus_Woesebacteria_bacterium_GW2011_GWA1_39_21b
OTU10838	0	0	4	4	4	5	3	10	0	1	0	0	2	5	26	37	50	43	2	1	1	3	2	3	2	0	3	3	10	11	10	37	57	42	39	13	Bacteria	Acidobacteria	Aminicenantia	Aminicenantales	uncultured_bacterium_o_Aminicenantales	uncultured_bacterium_o_Aminicenantales	uncultured_bacterium_o_Aminicenantales
OTU1084	15	19	13	3	2	0	3	0	0	37	5	4	4	10	9	2	0	7	15	29	44	37	25	27	4	4	2	13	8	3	0	0	0	0	0	0	Bacteria	Verrucomicrobia	Verrucomicrobiae	Pedosphaerales	Pedosphaeraceae	uncultured_bacterium_f_Pedosphaeraceae	uncultured_bacterium_f_Pedosphaeraceae
OTU1085	13	12	9	2	3	0	0	0	0	15	6	11	12	5	8	8	1	4	27	14	41	12	14	14	17	22	11	42	15	13	8	0	3	0	1	1	Bacteria	Proteobacteria	Gammaproteobacteria	Betaproteobacteriales	Nitrosomonadaceae	MND1	uncultured_bacterium_g_MND1
OTU1086	25	56	29	48	16	12	5	0	4	6	6	7	9	4	10	6	5	3	7	6	15	9	19	20	16	14	7	16	8	22	22	4	0	0	0	0	Bacteria	Proteobacteria	Gammaproteobacteria	Methylococcales	Methylococcaceae	Candidatus_Methylospira	uncultured_bacterium_g_Candidatus_Methylospira
OTU1087	0	0	0	3	0	3	1	8	4	1	1	8	7	3	8	4	0	4	17	14	22	16	6	1	5	1	1	32	16	5	6	2	0	1	4	10	Bacteria	Chloroflexi	Anaerolineae	Anaerolineales	Anaerolineaceae	uncultured_bacterium_f_Anaerolineaceae	uncultured_bacterium_f_Anaerolineaceae
OTU1089	0	0	0	0	0	0	0	0	1	0	0	0	0	0	1	0	0	0	0	0	0	0	0	0	0	0	0	0	0	0	0	0	0	0	0	0	Bacteria	Actinobacteria	Acidimicrobiia	Microtrichales	Ilumatobacteraceae	CL500-29_marine_group	uncultured_bacterium_g_CL500-29_marine_group
OTU109	43	20	9	1	0	0	0	4	0	200	42	54	101	25	87	34	10	47	188	148	24	72	49	30	20	28	50	35	15	5	2	2	0	0	0	0	Bacteria	Bacteroidetes	Bacteroidia	Bacteroidales	Prolixibacteraceae	uncultured_bacterium_f_Prolixibacteraceae	uncultured_bacterium_f_Prolixibacteraceae
OTU1090	5	10	21	16	7	4	0	1	0	1	5	2	8	6	21	24	10	31	3	5	1	3	4	2	2	2	0	3	9	9	8	28	21	12	9	3	Bacteria	Chloroflexi	Anaerolineae	uncultured_bacterium_c_Anaerolineae	uncultured_bacterium_c_Anaerolineae	uncultured_bacterium_c_Anaerolineae	uncultured_bacterium_c_Anaerolineae
OTU1091	2	10	3	6	4	0	0	0	0	3	8	18	6	22	6	5	2	7	3	2	3	10	8	7	9	10	9	3	6	11	20	0	0	0	0	0	Bacteria	Planctomycetes	Phycisphaerae	Phycisphaerales	Phycisphaeraceae	SM1A02	uncultured_bacterium_g_SM1A02
OTU1092	2	13	6	28	15	10	19	6	13	0	1	0	2	0	9	11	2	10	0	2	4	0	1	1	3	0	2	2	3	12	8	36	45	36	19	33	Bacteria	Planctomycetes	Phycisphaerae	Phycisphaerales	AKAU3564_sediment_group	uncultured_bacterium_f_AKAU3564_sediment_group	uncultured_bacterium_f_AKAU3564_sediment_group
OTU1093	2	29	48	107	91	120	50	54	48	1	0	0	6	16	45	68	104	77	3	2	1	4	3	0	5	1	1	4	13	21	31	105	102	127	90	55	Archaea	Crenarchaeota	Bathyarchaeia	uncultured_bacterium_c_Bathyarchaeia	uncultured_bacterium_c_Bathyarchaeia	uncultured_bacterium_c_Bathyarchaeia	uncultured_bacterium_c_Bathyarchaeia
OTU1094	0	0	0	5	0	16	60	38	62	0	0	0	0	0	0	0	0	0	0	0	0	0	0	0	1	0	0	0	0	0	0	1	2	2	0	0	Bacteria	Chloroflexi	Anaerolineae	RBG-13-54-9	uncultured_bacterium_o_RBG-13-54-9	uncultured_bacterium_o_RBG-13-54-9	uncultured_bacterium_o_RBG-13-54-9
OTU1095	0	0	0	0	5	2	1	10	1	0	0	0	1	7	23	19	32	15	0	1	0	0	1	0	0	1	0	1	2	4	6	30	8	25	15	13	Archaea	Crenarchaeota	Bathyarchaeia	uncultured_bacterium_c_Bathyarchaeia	uncultured_bacterium_c_Bathyarchaeia	uncultured_bacterium_c_Bathyarchaeia	uncultured_bacterium_c_Bathyarchaeia
OTU1096	0	0	0	0	1	0	0	1	153	0	0	0	0	0	5	3	15	0	0	0	0	1	0	0	0	0	0	0	0	0	0	0	7	0	0	2	Bacteria	Proteobacteria	Alphaproteobacteria	Rhodobacterales	Rhodobacteraceae	Paracoccus	Paracoccus_sp._Am14
OTU1097	2	3	6	7	1	1	0	0	0	7	12	5	2	9	3	8	1	2	3	14	20	16	27	40	33	24	14	15	24	41	35	5	1	0	0	0	Bacteria	Verrucomicrobia	Verrucomicrobiae	Pedosphaerales	Pedosphaeraceae	uncultured_bacterium_f_Pedosphaeraceae	uncultured_bacterium_f_Pedosphaeraceae
OTU10970	0	0	0	0	10	36	24	33	28	0	0	0	2	2	12	13	28	17	1	2	5	0	3	0	0	1	0	3	1	0	4	5	17	12	14	38	Archaea	Crenarchaeota	Bathyarchaeia	uncultured_bacterium_c_Bathyarchaeia	uncultured_bacterium_c_Bathyarchaeia	uncultured_bacterium_c_Bathyarchaeia	uncultured_bacterium_c_Bathyarchaeia
OTU1098	9	6	17	27	21	50	39	45	14	1	4	6	7	11	15	18	13	33	4	7	5	4	5	4	2	1	1	4	10	8	11	27	29	16	22	18	Bacteria	Acidobacteria	Subgroup_19	uncultured_bacterium_c_Subgroup_19	uncultured_bacterium_c_Subgroup_19	uncultured_bacterium_c_Subgroup_19	uncultured_bacterium_c_Subgroup_19
OTU10983	0	0	0	0	0	7	2	41	69	0	0	0	1	1	4	3	11	7	0	0	1	0	0	1	0	0	1	0	1	0	0	11	14	11	11	5	Bacteria	Rokubacteria	NC10	Methylomirabilales	Methylomirabilaceae	Z114MB74	uncultured_bacterium_g_Z114MB74
OTU1099	6	15	26	27	20	8	0	2	0	0	4	2	3	2	1	1	1	1	6	5	2	4	3	4	15	11	12	5	2	8	9	4	0	0	0	0	Bacteria	Acidobacteria	AT-s3-28	uncultured_bacterium_c_AT-s3-28	uncultured_bacterium_c_AT-s3-28	uncultured_bacterium_c_AT-s3-28	uncultured_bacterium_c_AT-s3-28
OTU11	262	968	575	1306	559	157	63	30	9	44	104	118	64	164	21	25	11	40	25	107	141	190	193	262	346	290	377	46	175	475	468	165	44	3	3	5	Bacteria	Chloroflexi	KD4-96	uncultured_bacterium_c_KD4-96	uncultured_bacterium_c_KD4-96	uncultured_bacterium_c_KD4-96	uncultured_bacterium_c_KD4-96
OTU110	0	0	0	0	0	0	0	2	1	0	0	0	0	0	0	2	0	0	1	0	0	0	0	0	0	0	0	0	0	0	0	0	1	0	0	0	Bacteria	Chloroflexi	Chloroflexia	Chloroflexales	Roseiflexaceae	uncultured_bacterium_f_Roseiflexaceae	uncultured_bacterium_f_Roseiflexaceae
OTU1100	1	10	9	14	13	4	0	4	0	0	3	1	3	1	4	2	10	8	2	4	2	2	2	0	2	2	2	1	8	12	14	7	12	0	5	1	Bacteria	Latescibacteria	Latescibacteria	Latescibacterales	Latescibacteraceae	uncultured_bacterium_f_Latescibacteraceae	uncultured_bacterium_f_Latescibacteraceae
OTU11000	26	22	31	38	21	6	6	0	11	25	24	39	48	43	36	25	12	10	20	18	27	28	20	27	26	45	26	22	26	15	11	15	6	9	6	3	Bacteria	Verrucomicrobia	Verrucomicrobiae	Pedosphaerales	Pedosphaeraceae	ADurb.Bin063-1	uncultured_bacterium_g_ADurb.Bin063-1
OTU1101	0	0	0	0	1	5	8	5	34	0	0	0	0	0	3	0	6	0	0	0	0	0	0	0	0	0	0	0	0	0	0	10	6	1	21	2	Bacteria	WS1	uncultured_bacterium_p_WS1	uncultured_bacterium_p_WS1	uncultured_bacterium_p_WS1	uncultured_bacterium_p_WS1	uncultured_bacterium_p_WS1
OTU1102	0	0	0	0	0	0	0	13	0	1	0	0	2	1	1	0	19	15	0	0	2	0	1	2	0	0	1	0	3	2	1	11	2	1	5	4	Bacteria	Actinobacteria	MB-A2-108	uncultured_bacterium_c_MB-A2-108	uncultured_bacterium_c_MB-A2-108	uncultured_bacterium_c_MB-A2-108	uncultured_bacterium_c_MB-A2-108
OTU1103	0	2	12	17	14	5	7	45	29	3	2	3	4	22	18	33	28	15	1	8	2	5	4	4	3	2	11	2	9	10	12	46	52	62	71	63	Bacteria	Planctomycetes	Pla3_lineage	uncultured_bacterium_c_Pla3_lineage	uncultured_bacterium_c_Pla3_lineage	uncultured_bacterium_c_Pla3_lineage	uncultured_bacterium_c_Pla3_lineage
OTU1104	28	9	21	7	5	17	4	2	2	32	18	10	69	11	33	45	12	24	37	24	39	34	18	11	20	12	12	27	8	16	15	12	2	2	2	0	Bacteria	Nitrospirae	4-29-1	uncultured_bacterium_c_4-29-1	uncultured_bacterium_c_4-29-1	uncultured_bacterium_c_4-29-1	uncultured_bacterium_c_4-29-1
OTU1105	4	13	5	4	1	0	0	0	3	5	27	4	6	13	1	14	0	0	5	7	3	0	1	6	4	11	5	4	0	2	0	0	0	0	0	0	Bacteria	Planctomycetes	Planctomycetacia	Pirellulales	Pirellulaceae	Blastopirellula	uncultured_bacterium_g_Blastopirellula
OTU1106	8	22	35	79	58	32	20	9	4	2	5	14	13	13	19	8	16	4	4	2	7	10	8	6	5	6	8	2	12	21	17	7	22	10	29	24	Bacteria	Planctomycetes	Phycisphaerae	mle1-8	uncultured_bacterium_o_mle1-8	uncultured_bacterium_o_mle1-8	uncultured_bacterium_o_mle1-8
OTU1107	10	14	11	11	8	0	0	0	0	18	6	7	15	17	11	1	6	8	4	1	6	10	6	4	6	7	8	9	6	14	10	2	0	3	0	0	Bacteria	Planctomycetes	OM190	uncultured_bacterium_c_OM190	uncultured_bacterium_c_OM190	uncultured_bacterium_c_OM190	uncultured_bacterium_c_OM190
OTU1108	3	23	13	29	21	7	3	0	2	0	6	3	3	5	2	3	6	10	0	0	5	3	5	5	3	2	1	1	20	12	16	10	8	1	1	0	Bacteria	WS1	uncultured_bacterium_p_WS1	uncultured_bacterium_p_WS1	uncultured_bacterium_p_WS1	uncultured_bacterium_p_WS1	uncultured_bacterium_p_WS1
OTU1109	2	22	25	20	21	11	3	10	3	0	0	1	2	2	2	2	8	7	3	4	2	5	1	1	1	3	1	1	14	11	19	9	4	4	3	4	Bacteria	Acidobacteria	Aminicenantia	Aminicenantales	uncultured_bacterium_o_Aminicenantales	uncultured_bacterium_o_Aminicenantales	uncultured_bacterium_o_Aminicenantales
OTU111	120	101	148	112	55	26	14	11	16	197	106	140	128	117	103	73	14	63	196	124	169	141	129	92	109	108	126	157	117	125	141	52	11	2	4	3	Bacteria	Proteobacteria	Gammaproteobacteria	Betaproteobacteriales	Burkholderiaceae	Comamonas	uncultured_bacterium_g_Comamonas
OTU1110	6	16	21	22	7	9	0	0	0	11	8	35	28	39	28	13	8	8	6	9	11	10	14	15	10	15	25	3	19	14	15	9	5	0	2	0	Bacteria	Proteobacteria	Deltaproteobacteria	Myxococcales	Archangiaceae	Anaeromyxobacter	uncultured_bacterium_g_Anaeromyxobacter
OTU1111	0	0	0	1	4	18	37	44	61	0	0	0	0	0	3	3	10	9	0	0	0	0	1	0	0	0	2	1	2	0	2	5	9	18	21	26	Bacteria	Acidobacteria	Acidobacteriia	Solibacterales	Solibacteraceae_Subgroup_3	PAUC26f	uncultured_bacterium_g_PAUC26f
OTU1112	0	0	0	0	0	0	0	0	0	0	0	0	0	0	0	0	0	0	0	0	0	0	0	0	0	0	0	0	0	0	0	2	0	1	0	0	Bacteria	FBP	Armatimonadetes_bacterium_CG2_30_59_28	uncultured_bacterium_c_Armatimonadetes_bacterium_CG2_30_59_28	uncultured_bacterium_c_Armatimonadetes_bacterium_CG2_30_59_28	uncultured_bacterium_c_Armatimonadetes_bacterium_CG2_30_59_28	uncultured_bacterium_c_Armatimonadetes_bacterium_CG2_30_59_28
OTU1113	4	5	9	14	8	7	0	6	0	25	29	32	51	30	36	27	31	30	23	12	26	17	17	10	13	21	30	33	42	22	30	27	60	36	31	29	Bacteria	Nitrospirae	Thermodesulfovibrionia	uncultured_bacterium_c_Thermodesulfovibrionia	uncultured_bacterium_c_Thermodesulfovibrionia	uncultured_bacterium_c_Thermodesulfovibrionia	uncultured_bacterium_c_Thermodesulfovibrionia
OTU1114	0	0	0	0	0	2	8	17	2	0	0	0	0	0	0	0	0	0	0	0	0	0	0	0	0	0	0	0	1	0	0	1	2	0	1	0	Bacteria	Acidobacteria	Aminicenantia	Aminicenantales	uncultured_bacterium_o_Aminicenantales	uncultured_bacterium_o_Aminicenantales	uncultured_bacterium_o_Aminicenantales
OTU1115	2	0	0	0	0	0	0	0	0	0	7	0	0	0	1	1	0	0	2	0	0	0	2	6	12	3	3	1	1	0	0	0	0	0	0	0	Bacteria	Actinobacteria	Actinobacteria	Frankiales	Sporichthyaceae	hgcI_clade	uncultured_bacterium_g_hgcI_clade
OTU1116	0	0	0	0	0	0	0	0	0	0	0	4	1	8	1	3	0	0	0	2	0	0	1	1	0	0	0	0	0	0	0	0	0	0	0	0	Bacteria	Proteobacteria	Deltaproteobacteria	Oligoflexales	Oligoflexaceae	uncultured_bacterium_f_Oligoflexaceae	uncultured_bacterium_f_Oligoflexaceae
OTU11170	2	1	0	0	0	1	0	0	0	16	11	11	11	4	9	3	2	3	23	27	14	8	2	2	2	6	7	9	2	0	0	0	0	0	0	0	Bacteria	Proteobacteria	Gammaproteobacteria	Betaproteobacteriales	Rhodocyclaceae	uncultured_bacterium_f_Rhodocyclaceae	uncultured_bacterium_f_Rhodocyclaceae
OTU1118	2	8	8	5	1	0	3	0	0	7	61	32	11	10	39	131	98	50	1	1	3	4	2	6	2	2	1	4	4	6	4	8	4	9	2	0	Bacteria	Proteobacteria	Deltaproteobacteria	Syntrophobacterales	Syntrophaceae	Smithella	uncultured_bacterium_g_Smithella
OTU1119	0	3	8	25	19	18	15	1	19	0	1	1	0	1	1	2	4	1	0	0	0	0	2	0	1	2	0	0	2	7	9	10	12	6	3	5	Bacteria	Acidobacteria	Aminicenantia	Aminicenantales	uncultured_bacterium_o_Aminicenantales	uncultured_bacterium_o_Aminicenantales	uncultured_bacterium_o_Aminicenantales
OTU112	319	219	461	400	372	175	82	54	39	351	173	285	409	174	250	248	78	244	200	174	254	175	215	134	180	175	166	252	252	182	180	77	22	6	8	14	Bacteria	Nitrospinae	P9X2b3D02	uncultured_bacterium_c_P9X2b3D02	uncultured_bacterium_c_P9X2b3D02	uncultured_bacterium_c_P9X2b3D02	uncultured_bacterium_c_P9X2b3D02
OTU1120	0	0	0	0	0	0	0	0	0	9	5	11	15	6	6	6	0	15	1	1	1	2	5	5	9	6	18	3	7	3	1	0	0	0	0	0	Bacteria	Bacteroidetes	Ignavibacteria	Kryptoniales	MSB-3C8	uncultured_bacterium_f_MSB-3C8	uncultured_bacterium_f_MSB-3C8
OTU1122	4	7	5	3	6	3	2	2	3	5	4	7	2	5	7	9	2	5	11	14	26	16	8	9	3	22	6	14	12	13	11	1	5	4	3	3	Bacteria	Proteobacteria	Alphaproteobacteria	Rhizobiales	Hyphomicrobiaceae	Pedomicrobium	uncultured_bacterium_g_Pedomicrobium
OTU1123	1	0	0	0	0	0	0	0	0	0	2	0	0	1	0	0	0	0	0	1	1	2	0	1	1	3	1	0	0	0	0	0	0	0	0	0	Bacteria	Proteobacteria	Alphaproteobacteria	Acetobacterales	Acetobacteraceae	uncultured_bacterium_f_Acetobacteraceae	uncultured_bacterium_f_Acetobacteraceae
OTU1124	2	0	0	0	0	0	0	0	0	0	0	0	0	0	2	0	0	0	0	3	0	0	0	0	0	0	0	0	0	0	0	0	0	0	0	0	Bacteria	Proteobacteria	Alphaproteobacteria	Caulobacterales	Hyphomonadaceae	UKL13-1	uncultured_bacterium_g_UKL13-1
OTU1125	6	34	64	34	56	27	5	1	1	2	0	2	5	10	5	7	9	13	3	3	0	1	4	6	3	0	3	7	9	9	17	23	8	14	3	6	Bacteria	Omnitrophicaeota	uncultured_bacterium_p_Omnitrophicaeota	uncultured_bacterium_p_Omnitrophicaeota	uncultured_bacterium_p_Omnitrophicaeota	uncultured_bacterium_p_Omnitrophicaeota	uncultured_bacterium_p_Omnitrophicaeota
OTU1126	2	6	2	2	0	4	0	2	0	0	3	0	7	5	1	4	0	1	13	6	12	8	5	7	11	7	4	15	7	26	22	1	6	0	1	1	Bacteria	Nitrospirae	Thermodesulfovibrionia	uncultured_bacterium_c_Thermodesulfovibrionia	uncultured_bacterium_c_Thermodesulfovibrionia	uncultured_bacterium_c_Thermodesulfovibrionia	uncultured_bacterium_c_Thermodesulfovibrionia
OTU1128	7	0	3	5	5	19	6	13	0	2	5	8	20	16	25	43	49	42	5	6	7	5	5	3	2	9	11	6	13	4	8	19	25	38	46	25	Bacteria	Acidobacteria	Thermoanaerobaculia	Thermoanaerobaculales	Thermoanaerobaculaceae	Subgroup_10	uncultured_bacterium_g_Subgroup_10
OTU1129	37	13	14	2	5	5	0	0	1	24	14	17	13	5	13	6	1	1	27	8	13	10	13	20	8	17	13	21	3	2	1	2	0	0	0	0	Bacteria	Verrucomicrobia	Verrucomicrobiae	Pedosphaerales	Pedosphaeraceae	ADurb.Bin063-1	uncultured_bacterium_g_ADurb.Bin063-1
OTU113	0	0	0	2	30	204	265	209	68	0	0	1	0	0	0	2	0	2	0	0	0	0	0	1	1	0	0	0	0	1	1	3	21	12	13	49	Bacteria	Chloroflexi	Dehalococcoidia	S085	uncultured_bacterium_o_S085	uncultured_bacterium_o_S085	uncultured_bacterium_o_S085
OTU1130	1	9	17	36	25	15	7	5	4	0	0	0	0	1	10	12	6	20	1	0	0	0	0	0	0	1	1	3	7	4	6	5	14	14	20	3	Bacteria	TA06	uncultured_bacterium_p_TA06	uncultured_bacterium_p_TA06	uncultured_bacterium_p_TA06	uncultured_bacterium_p_TA06	uncultured_bacterium_p_TA06
OTU1131	1	18	40	46	35	45	20	25	14	0	1	0	2	1	4	5	10	6	0	0	1	1	0	0	2	1	1	3	7	9	11	10	5	18	10	7	Bacteria	Chloroflexi	Dehalococcoidia	MSBL5	uncultured_bacterium_o_MSBL5	uncultured_bacterium_o_MSBL5	uncultured_bacterium_o_MSBL5
OTU1132	0	0	0	0	8	57	57	63	7	0	0	0	0	0	0	0	0	0	0	0	0	0	0	0	0	0	0	0	0	0	0	0	0	0	0	5	Bacteria	Nitrospirae	Thermodesulfovibrionia	uncultured_bacterium_c_Thermodesulfovibrionia	uncultured_bacterium_c_Thermodesulfovibrionia	uncultured_bacterium_c_Thermodesulfovibrionia	uncultured_bacterium_c_Thermodesulfovibrionia
OTU1133	0	0	0	1	0	2	9	0	0	0	2	4	4	7	15	20	10	42	2	6	9	14	10	4	3	5	3	9	17	13	9	30	39	54	35	25	Bacteria	Chloroflexi	Anaerolineae	SBR1031	uncultured_bacterium_o_SBR1031	uncultured_bacterium_o_SBR1031	uncultured_bacterium_o_SBR1031
OTU1135	15	11	11	28	20	6	7	0	7	4	4	9	18	26	10	16	3	16	3	11	5	7	7	7	8	14	6	4	10	12	10	12	9	1	7	0	Bacteria	Planctomycetes	OM190	uncultured_bacterium_c_OM190	uncultured_bacterium_c_OM190	uncultured_bacterium_c_OM190	uncultured_bacterium_c_OM190
OTU1136	9	8	4	8	0	0	0	0	0	30	19	2	7	3	6	0	0	7	3	14	23	30	24	34	5	2	2	8	7	1	3	0	0	0	0	0	Bacteria	Verrucomicrobia	Verrucomicrobiae	Verrucomicrobiales	Verrucomicrobiaceae	uncultured_bacterium_f_Verrucomicrobiaceae	uncultured_bacterium_f_Verrucomicrobiaceae
OTU11367	0	0	0	0	0	0	7	4	0	0	5	7	10	9	9	12	32	19	2	2	1	1	3	2	5	3	3	2	14	5	6	19	20	9	23	25	Bacteria	Gemmatimonadetes	Gemmatimonadetes	Gemmatimonadales	Gemmatimonadaceae	uncultured_bacterium_f_Gemmatimonadaceae	uncultured_bacterium_f_Gemmatimonadaceae
OTU1138	15	6	26	23	12	8	10	1	0	2	9	6	18	11	7	11	4	35	3	4	5	2	5	3	7	4	7	11	8	44	31	7	4	10	4	5	Bacteria	Chloroflexi	Anaerolineae	SBR1031	uncultured_bacterium_o_SBR1031	uncultured_bacterium_o_SBR1031	uncultured_bacterium_o_SBR1031
OTU1139	11	12	8	11	5	0	3	0	0	9	4	2	3	6	2	0	0	0	5	9	9	13	14	13	3	1	6	4	6	10	3	0	0	0	0	0	Bacteria	Verrucomicrobia	Verrucomicrobiae	Pedosphaerales	Pedosphaeraceae	uncultured_bacterium_f_Pedosphaeraceae	uncultured_bacterium_f_Pedosphaeraceae
OTU114	3	5	1	28	47	206	353	308	164	1	2	2	5	30	62	64	119	104	0	3	4	5	4	5	1	0	8	5	32	27	47	144	222	265	413	440	Bacteria	TA06	uncultured_bacterium_p_TA06	uncultured_bacterium_p_TA06	uncultured_bacterium_p_TA06	uncultured_bacterium_p_TA06	uncultured_bacterium_p_TA06
OTU1142	8	65	48	52	28	12	1	1	0	13	73	30	19	26	11	10	7	14	0	2	7	2	5	6	15	9	11	3	13	19	22	6	5	5	18	25	Bacteria	Proteobacteria	Deltaproteobacteria	Myxococcales	MidBa8	uncultured_bacterium_f_MidBa8	uncultured_bacterium_f_MidBa8
OTU1143	0	0	0	1	0	8	41	89	30	0	0	0	0	0	0	0	0	0	0	0	0	0	0	0	0	0	0	0	0	0	0	0	0	0	0	0	Bacteria	Patescibacteria	WWE3	uncultured_bacterium_c_WWE3	uncultured_bacterium_c_WWE3	uncultured_bacterium_c_WWE3	uncultured_bacterium_c_WWE3
OTU1145	1	0	0	0	1	0	0	0	0	31	14	4	9	14	148	89	8	2	13	61	4	7	12	17	4	1	2	2	3	2	0	0	0	0	6	0	Bacteria	Proteobacteria	Gammaproteobacteria	Betaproteobacteriales	Burkholderiaceae	Malikia	uncultured_bacterium_g_Malikia
OTU1146	1	5	0	0	0	0	1	0	0	3	6	6	5	3	0	4	0	2	0	7	6	5	3	3	0	1	1	0	0	0	1	0	0	0	0	0	Bacteria	Actinobacteria	Acidimicrobiia	Microtrichales	Ilumatobacteraceae	CL500-29_marine_group	uncultured_bacterium_g_CL500-29_marine_group
OTU1147	14	7	15	22	18	0	0	0	0	5	4	9	8	7	8	1	3	7	3	1	1	7	1	0	2	4	2	8	4	7	3	0	3	0	0	0	Bacteria	Chloroflexi	Anaerolineae	Anaerolineales	Anaerolineaceae	uncultured_bacterium_f_Anaerolineaceae	uncultured_bacterium_f_Anaerolineaceae
OTU1148	5	11	27	21	33	15	11	0	0	5	8	11	22	7	26	33	16	38	15	3	12	5	7	4	5	6	5	12	12	14	16	29	49	43	47	23	Bacteria	Proteobacteria	Deltaproteobacteria	Syntrophobacterales	Syntrophaceae	Desulfobacca	uncultured_bacterium_g_Desulfobacca
OTU1149	8	14	22	14	8	8	4	0	0	1	3	2	3	1	8	1	1	0	0	4	8	8	6	1	4	2	1	7	14	19	25	17	5	2	3	17	Bacteria	Gemmatimonadetes	S0134_terrestrial_group	uncultured_bacterium_c_S0134_terrestrial_group	uncultured_bacterium_c_S0134_terrestrial_group	uncultured_bacterium_c_S0134_terrestrial_group	uncultured_bacterium_c_S0134_terrestrial_group
OTU115	23	68	31	42	28	10	9	1	0	35	34	120	91	83	54	48	13	40	20	31	28	55	45	51	52	57	66	20	65	71	55	35	14	17	8	10	Bacteria	Proteobacteria	Deltaproteobacteria	Myxococcales	Archangiaceae	Anaeromyxobacter	uncultured_bacterium_g_Anaeromyxobacter
OTU1150	4	13	6	22	20	6	6	0	0	2	3	8	8	6	5	6	1	1	9	9	11	5	6	8	10	13	5	7	22	20	14	5	7	0	1	1	Bacteria	Planctomycetes	OM190	uncultured_bacterium_c_OM190	uncultured_bacterium_c_OM190	uncultured_bacterium_c_OM190	uncultured_bacterium_c_OM190
OTU1151	1	3	10	17	18	3	3	0	1	0	4	3	15	21	11	15	4	16	1	5	0	1	0	0	0	0	1	4	1	5	4	11	5	11	1	0	Bacteria	Chloroflexi	Dehalococcoidia	GIF9	uncultured_bacterium_o_GIF9	uncultured_bacterium_o_GIF9	uncultured_bacterium_o_GIF9
OTU1152	13	26	11	14	6	0	2	1	0	13	5	18	8	19	15	10	2	2	4	7	16	16	14	30	12	22	14	13	22	11	12	1	1	0	0	0	Bacteria	Bacteroidetes	Bacteroidia	Sphingobacteriales	AKYH767	uncultured_bacterium_f_AKYH767	uncultured_bacterium_f_AKYH767
OTU1153	4	9	3	1	0	0	0	0	0	12	3	7	4	3	0	0	0	7	9	6	2	4	7	6	7	12	15	5	6	9	8	5	0	0	0	0	Bacteria	Planctomycetes	Phycisphaerae	Phycisphaerales	Phycisphaeraceae	SM1A02	uncultured_bacterium_g_SM1A02
OTU1154	7	10	17	52	56	18	13	20	15	0	1	1	3	4	8	7	16	8	0	1	2	1	3	1	0	0	2	3	6	8	11	11	16	22	17	14	Bacteria	Latescibacteria	uncultured_bacterium_p_Latescibacteria	uncultured_bacterium_p_Latescibacteria	uncultured_bacterium_p_Latescibacteria	uncultured_bacterium_p_Latescibacteria	uncultured_bacterium_p_Latescibacteria
OTU1155	8	9	33	13	25	8	2	0	3	1	4	2	3	6	7	1	2	2	9	10	11	4	8	3	8	2	2	11	10	15	10	2	1	0	1	0	Bacteria	Proteobacteria	Gammaproteobacteria	1013-28-CG33	uncultured_bacterium_o_1013-28-CG33	uncultured_bacterium_o_1013-28-CG33	uncultured_bacterium_o_1013-28-CG33
OTU1157	0	4	3	2	5	11	13	39	29	3	1	8	9	4	7	19	12	24	2	0	1	2	3	4	2	0	3	8	12	6	16	16	22	24	33	23	Bacteria	Acidobacteria	Acidobacteriia	Solibacterales	Solibacteraceae_Subgroup_3	GOUTB8	uncultured_bacterium_g_GOUTB8
OTU1159	0	0	0	0	0	5	8	17	3	0	0	0	0	2	5	16	13	2	1	0	0	0	4	0	1	0	1	0	2	1	8	28	21	43	11	17	Bacteria	Acidobacteria	Acidobacteriia	Subgroup_2	uncultured_bacterium_o_Subgroup_2	uncultured_bacterium_o_Subgroup_2	uncultured_bacterium_o_Subgroup_2
OTU116	3	6	7	10	38	188	290	546	241	2	1	0	1	10	38	44	46	62	3	2	2	3	3	1	3	1	3	0	4	5	2	33	70	74	142	165	Bacteria	Bacteroidetes	Ignavibacteria	Kryptoniales	BSV26	uncultured_bacterium_f_BSV26	uncultured_bacterium_f_BSV26
OTU1160	0	0	0	0	0	3	17	33	4	0	0	0	1	0	6	6	7	7	0	0	0	0	2	0	0	0	1	0	0	0	1	14	16	30	7	2	Bacteria	Planctomycetes	Planctomycetacia	Pirellulales	Pirellulaceae	Pir4_lineage	uncultured_bacterium_g_Pir4_lineage
OTU1163	9	15	21	40	20	28	13	15	1	4	5	7	13	24	13	15	36	19	4	4	1	5	5	6	3	2	4	8	14	16	8	9	10	12	4	8	Bacteria	Acidobacteria	Subgroup_22	uncultured_bacterium_c_Subgroup_22	uncultured_bacterium_c_Subgroup_22	uncultured_bacterium_c_Subgroup_22	uncultured_bacterium_c_Subgroup_22
OTU11636	0	0	1	0	4	71	48	13	9	0	0	0	1	1	4	5	6	17	0	0	2	0	1	0	1	0	0	0	0	0	2	13	6	17	28	37	Bacteria	Acidobacteria	Acidobacteriia	Subgroup_2	uncultured_bacterium_o_Subgroup_2	uncultured_bacterium_o_Subgroup_2	uncultured_bacterium_o_Subgroup_2
OTU1164	30	11	19	17	15	7	1	3	0	10	9	10	18	26	23	27	3	12	10	8	10	17	11	14	18	9	13	11	18	13	12	6	6	1	2	3	Bacteria	Chloroflexi	Anaerolineae	Anaerolineales	Anaerolineaceae	RBG-16-58-14	Chloroflexi_bacterium_RBG_16_58_14
OTU11649	6	9	7	6	9	2	0	0	0	8	5	19	18	8	22	6	2	22	5	8	13	4	8	9	8	7	11	2	14	3	10	13	1	5	4	4	Bacteria	Acidobacteria	Acidobacteriia	Solibacterales	Solibacteraceae_Subgroup_3	Candidatus_Solibacter	uncultured_bacterium_g_Candidatus_Solibacter
OTU1165	25	23	25	29	15	15	0	6	0	10	6	8	9	6	1	4	3	1	16	12	19	7	14	8	8	9	10	11	16	16	11	8	0	0	0	0	Bacteria	Proteobacteria	Gammaproteobacteria	Betaproteobacteriales	B1-7BS	uncultured_bacterium_f_B1-7BS	uncultured_bacterium_f_B1-7BS
OTU11652	6	4	8	0	0	0	2	0	0	11	7	39	24	14	16	9	1	12	3	5	6	10	8	10	21	21	38	7	15	3	4	0	0	0	0	0	Bacteria	Acidobacteria	Acidobacteriia	Solibacterales	Solibacteraceae_Subgroup_3	Bryobacter	uncultured_bacterium_g_Bryobacter
OTU1166	1	35	24	65	49	5	0	0	0	0	0	0	0	0	4	0	0	1	0	0	0	0	1	0	0	0	0	0	0	0	0	0	2	0	0	0	Bacteria	Actinobacteria	RBG-16-55-12	uncultured_bacterium_c_RBG-16-55-12	uncultured_bacterium_c_RBG-16-55-12	uncultured_bacterium_c_RBG-16-55-12	uncultured_bacterium_c_RBG-16-55-12
OTU1167	5	7	28	14	21	16	9	6	10	0	2	2	12	5	15	27	15	21	1	2	6	3	5	2	7	2	5	5	6	11	11	4	8	5	8	13	Archaea	Euryarchaeota	Thermoplasmata	uncultured_bacterium_c_Thermoplasmata	uncultured_bacterium_c_Thermoplasmata	uncultured_bacterium_c_Thermoplasmata	uncultured_bacterium_c_Thermoplasmata
OTU1168	5	15	8	18	11	8	4	0	0	1	5	5	5	7	7	2	2	6	5	6	4	4	10	8	2	7	4	4	3	9	2	4	0	0	0	0	Bacteria	Planctomycetes	OM190	uncultured_bacterium_c_OM190	uncultured_bacterium_c_OM190	uncultured_bacterium_c_OM190	uncultured_bacterium_c_OM190
OTU117	18	12	12	2	12	0	2	0	2	20	16	6	9	8	8	3	1	3	29	37	28	26	16	20	8	16	10	22	5	2	0	0	2	0	0	0	Bacteria	Gemmatimonadetes	Gemmatimonadetes	Gemmatimonadales	Gemmatimonadaceae	uncultured_bacterium_f_Gemmatimonadaceae	uncultured_bacterium_f_Gemmatimonadaceae
OTU1171	31	9	4	1	1	1	0	0	0	19	8	19	12	5	4	12	1	8	8	14	7	13	15	18	11	17	7	14	6	1	3	0	6	0	0	0	Bacteria	Verrucomicrobia	Verrucomicrobiae	Pedosphaerales	Pedosphaeraceae	Verrucomicrobia_bacterium_ADurb.Bin118	uncultured_bacterium_g_Verrucomicrobia_bacterium_ADurb.Bin118
OTU11710	0	0	0	0	3	31	60	72	34	0	0	0	0	1	0	5	4	3	0	0	0	0	1	0	0	0	0	0	1	2	0	8	21	21	30	12	Bacteria	Acidobacteria	Acidobacteriia	Solibacterales	Solibacteraceae_Subgroup_3	Bryobacter	uncultured_bacterium_g_Bryobacter
OTU1172	4	7	21	20	19	6	0	2	0	0	0	1	2	0	3	0	0	1	1	2	2	2	10	5	4	5	4	6	11	18	17	10	0	1	0	0	Bacteria	Patescibacteria	Microgenomatia	Candidatus_Amesbacteria	Candidatus_Amesbacteria_bacterium_GW2011_GWB1_47_19	uncultured_bacterium_f_Candidatus_Amesbacteria_bacterium_GW2011_GWB1_47_19	uncultured_bacterium_f_Candidatus_Amesbacteria_bacterium_GW2011_GWB1_47_19
OTU1173	5	7	13	9	16	3	0	0	0	7	4	9	12	8	12	8	1	5	6	6	18	11	7	2	3	6	9	11	10	8	9	4	18	2	3	3	Bacteria	Acidobacteria	Acidobacteriia	Solibacterales	Solibacteraceae_Subgroup_3	Paludibaculum	uncultured_bacterium_g_Paludibaculum
OTU1174	16	20	2	2	2	4	0	0	0	6	17	20	24	9	7	3	7	7	1	0	0	2	0	6	4	8	17	1	1	2	4	0	0	0	0	0	Bacteria	TA06	uncultured_bacterium_p_TA06	uncultured_bacterium_p_TA06	uncultured_bacterium_p_TA06	uncultured_bacterium_p_TA06	uncultured_bacterium_p_TA06
OTU1175	14	13	15	3	15	9	9	0	0	11	5	15	16	4	11	10	0	6	11	6	18	14	8	4	10	11	13	11	14	10	2	2	2	0	0	1	Bacteria	Nitrospirae	Thermodesulfovibrionia	uncultured_bacterium_c_Thermodesulfovibrionia	uncultured_bacterium_c_Thermodesulfovibrionia	uncultured_bacterium_c_Thermodesulfovibrionia	uncultured_bacterium_c_Thermodesulfovibrionia
OTU11756	0	1	1	3	9	17	18	21	7	0	1	0	0	8	14	16	15	17	0	2	1	0	1	2	1	2	2	0	4	0	2	36	43	35	34	9	Bacteria	WS1	uncultured_bacterium_p_WS1	uncultured_bacterium_p_WS1	uncultured_bacterium_p_WS1	uncultured_bacterium_p_WS1	uncultured_bacterium_p_WS1
OTU1176	0	0	0	1	0	3	16	10	4	0	0	0	0	11	16	15	2	9	0	0	0	0	0	1	4	1	4	0	1	3	3	9	6	10	31	41	Bacteria	Firmicutes	Negativicutes	Selenomonadales	uncultured_bacterium_o_Selenomonadales	uncultured_bacterium_o_Selenomonadales	uncultured_bacterium_o_Selenomonadales
OTU1179	2	38	7	7	0	1	0	0	0	23	25	20	13	15	13	9	3	14	7	28	26	39	43	59	36	36	17	9	11	8	12	1	3	0	0	0	Bacteria	Actinobacteria	Actinobacteria	Frankiales	Cryptosporangiaceae	Fodinicola	uncultured_bacterium_g_Fodinicola
OTU118	91	81	138	192	180	131	117	107	151	57	68	141	192	253	551	601	736	754	77	82	109	121	140	75	82	66	154	119	325	170	268	768	603	727	699	683	Bacteria	Chloroflexi	Anaerolineae	Anaerolineales	Anaerolineaceae	RBG-16-58-14	uncultured_bacterium_g_RBG-16-58-14
OTU1180	19	17	16	13	9	0	5	1	0	8	2	10	11	13	7	4	0	2	2	5	7	2	4	7	1	7	4	12	6	13	17	5	0	0	0	0	Bacteria	PAUC34f	uncultured_bacterium_p_PAUC34f	uncultured_bacterium_p_PAUC34f	uncultured_bacterium_p_PAUC34f	uncultured_bacterium_p_PAUC34f	uncultured_bacterium_p_PAUC34f
OTU1183	0	0	0	0	9	41	17	35	8	0	0	0	0	1	6	7	11	12	0	0	0	0	1	0	0	0	0	1	1	1	1	1	6	7	35	9	Bacteria	Planctomycetes	Phycisphaerae	MSBL9	SG8-4	uncultured_bacterium_f_SG8-4	uncultured_bacterium_f_SG8-4
OTU1184	0	0	0	0	6	28	96	129	53	0	0	0	1	2	8	9	19	1	0	0	0	0	0	0	0	0	0	0	1	0	0	18	23	17	29	24	Bacteria	Planctomycetes	Planctomycetacia	Pirellulales	Pirellulaceae	uncultured_bacterium_f_Pirellulaceae	uncultured_bacterium_f_Pirellulaceae
OTU1185	3	0	3	2	1	7	2	0	0	9	9	7	11	4	22	38	30	31	17	12	3	8	9	5	1	4	5	7	13	4	2	9	7	19	21	16	Bacteria	Chloroflexi	Anaerolineae	Anaerolineales	Anaerolineaceae	uncultured_bacterium_f_Anaerolineaceae	uncultured_bacterium_f_Anaerolineaceae
OTU1186	0	0	0	0	0	0	0	3	2	5	0	5	12	1	10	9	1	3	1	5	43	18	6	7	6	1	1	2	2	0	2	5	5	0	0	0	Bacteria	Chloroflexi	Anaerolineae	SBR1031	uncultured_bacterium_o_SBR1031	uncultured_bacterium_o_SBR1031	uncultured_bacterium_o_SBR1031
OTU1187	0	0	0	0	0	0	0	0	1	5	2	3	0	4	0	0	0	0	4	3	7	3	4	3	4	2	5	3	0	0	0	0	0	0	0	0	Bacteria	Armatimonadetes	Armatimonadia	Armatimonadales	Armatimonadaceae	Armatimonas	uncultured_bacterium_g_Armatimonas
OTU11886	0	1	2	1	8	34	41	15	23	0	0	0	0	1	5	10	3	33	0	2	1	0	1	1	0	0	0	2	8	0	4	34	22	17	17	12	Bacteria	Acidobacteria	Aminicenantia	Aminicenantales	uncultured_bacterium_o_Aminicenantales	uncultured_bacterium_o_Aminicenantales	uncultured_bacterium_o_Aminicenantales
OTU1189	2	4	6	3	12	12	3	0	0	0	2	5	18	3	5	4	0	6	3	0	5	4	2	5	6	3	6	7	10	6	10	1	6	8	6	8	Bacteria	Acidobacteria	Subgroup_22	uncultured_bacterium_c_Subgroup_22	uncultured_bacterium_c_Subgroup_22	uncultured_bacterium_c_Subgroup_22	uncultured_bacterium_c_Subgroup_22
OTU119	1	0	0	0	0	0	0	0	0	3	0	0	0	1	1	2	0	0	2	0	2	0	1	2	0	0	0	0	0	0	0	0	0	1	0	0	Bacteria	Actinobacteria	Actinobacteria	Frankiales	Sporichthyaceae	hgcI_clade	uncultured_bacterium_g_hgcI_clade
OTU1190	6	2	2	4	0	3	0	0	0	13	89	38	7	0	1	5	1	2	1	3	1	2	2	1	2	3	3	4	3	1	0	0	0	0	0	0	Bacteria	Acidobacteria	Aminicenantia	Aminicenantales	uncultured_bacterium_o_Aminicenantales	uncultured_bacterium_o_Aminicenantales	uncultured_bacterium_o_Aminicenantales
OTU1192	0	0	0	2	3	25	54	51	36	0	0	0	0	0	0	0	0	0	0	0	0	0	0	0	0	0	0	0	0	0	0	0	1	2	2	0	Bacteria	Poribacteria	uncultured_bacterium_p_Poribacteria	uncultured_bacterium_p_Poribacteria	uncultured_bacterium_p_Poribacteria	uncultured_bacterium_p_Poribacteria	uncultured_bacterium_p_Poribacteria
OTU1194	0	0	0	0	7	22	21	42	67	0	1	1	0	2	6	12	23	18	0	0	0	1	0	0	0	0	0	0	3	0	0	10	9	10	34	41	Bacteria	Nitrospinae	P9X2b3D02	uncultured_bacterium_c_P9X2b3D02	uncultured_bacterium_c_P9X2b3D02	uncultured_bacterium_c_P9X2b3D02	uncultured_bacterium_c_P9X2b3D02
OTU1195	0	0	0	0	0	0	1	0	3	0	0	2	0	1	4	7	28	13	0	0	0	1	2	0	0	1	2	0	2	0	6	48	43	50	38	63	Bacteria	Chloroflexi	Dehalococcoidia	S085	uncultured_bacterium_o_S085	uncultured_bacterium_o_S085	uncultured_bacterium_o_S085
OTU1196	0	0	0	0	0	0	0	0	0	2	10	5	2	4	30	83	125	51	0	0	0	0	0	0	0	0	1	0	0	0	1	3	0	0	5	2	Bacteria	Firmicutes	Clostridia	Clostridiales	Peptococcaceae	Cryptanaerobacter	uncultured_bacterium_g_Cryptanaerobacter
OTU1197	4	1	0	3	0	4	0	0	1	21	10	6	3	8	12	1	0	9	9	9	7	4	11	7	2	1	0	5	3	0	1	0	0	0	0	0	Bacteria	Proteobacteria	Gammaproteobacteria	Betaproteobacteriales	Nitrosomonadaceae	Ellin6067	uncultured_bacterium_g_Ellin6067
OTU1198	5	24	9	9	11	2	0	0	0	5	16	22	4	9	7	5	0	9	6	15	15	23	24	43	59	61	48	4	16	27	46	27	2	1	2	0	Bacteria	Actinobacteria	Acidimicrobiia	IMCC26256	uncultured_bacterium_o_IMCC26256	uncultured_bacterium_o_IMCC26256	uncultured_bacterium_o_IMCC26256
OTU1199	16	19	17	14	3	4	6	2	0	20	11	15	10	12	7	5	1	15	24	24	9	9	14	13	13	15	12	11	11	2	3	2	0	0	0	0	Bacteria	Acidobacteria	Subgroup_22	uncultured_bacterium_c_Subgroup_22	uncultured_bacterium_c_Subgroup_22	uncultured_bacterium_c_Subgroup_22	uncultured_bacterium_c_Subgroup_22
OTU12	2	2	0	0	0	0	1	4	11	6	5	1	2	2	4	10	0	5	5	3	2	0	1	0	1	1	1	1	2	1	0	0	0	0	0	0	Bacteria	Chloroflexi	SL56_marine_group	uncultured_bacterium_c_SL56_marine_group	uncultured_bacterium_c_SL56_marine_group	uncultured_bacterium_c_SL56_marine_group	uncultured_bacterium_c_SL56_marine_group
OTU120	4	17	8	13	14	37	77	25	0	7	4	6	5	253	392	39	29	19	3	7	13	9	3	5	7	4	7	8	9	15	36	181	56	25	25	43	Bacteria	Firmicutes	Clostridia	Clostridiales	Clostridiaceae_1	Clostridium_sensu_stricto_5	uncultured_bacterium_g_Clostridium_sensu_stricto_5
OTU1200	18	20	14	6	0	0	1	0	0	5	8	15	20	9	5	8	2	19	5	3	6	7	5	1	5	4	7	17	7	4	3	3	3	0	0	0	Bacteria	Chloroflexi	Anaerolineae	RBG-13-54-9	uncultured_bacterium_o_RBG-13-54-9	uncultured_bacterium_o_RBG-13-54-9	uncultured_bacterium_o_RBG-13-54-9
OTU1201	5	2	1	0	2	1	0	3	1	26	19	12	18	7	118	59	3	4	19	27	12	16	7	2	5	4	8	13	3	1	0	1	0	0	0	0	Bacteria	Proteobacteria	Deltaproteobacteria	Desulfobacterales	Desulfobulbaceae	Desulfobulbus	uncultured_bacterium_g_Desulfobulbus
OTU1202	3	5	5	1	2	3	5	0	0	2	3	2	1	5	6	3	7	3	1	1	16	15	15	10	14	9	9	12	11	9	14	11	18	10	27	42	Bacteria	Chloroflexi	JG30-KF-CM66	uncultured_bacterium_c_JG30-KF-CM66	uncultured_bacterium_c_JG30-KF-CM66	uncultured_bacterium_c_JG30-KF-CM66	uncultured_bacterium_c_JG30-KF-CM66
OTU12022	0	0	0	0	0	0	0	0	2	0	0	0	0	1	0	1	0	0	0	0	0	0	0	0	0	0	0	1	0	0	0	0	0	0	0	0	Bacteria	Cyanobacteria	Oxyphotobacteria	Nostocales	Microcystaceae	Microcystis_PCC-7914	Microcystis_novacekii_BA005
OTU1203	31	35	12	0	0	2	0	3	0	14	15	17	24	24	7	10	1	2	8	16	16	11	19	17	29	30	21	6	9	7	8	0	0	0	0	0	Bacteria	Verrucomicrobia	Verrucomicrobiae	Pedosphaerales	Pedosphaeraceae	uncultured_bacterium_f_Pedosphaeraceae	uncultured_bacterium_f_Pedosphaeraceae
OTU12032	2	0	0	0	0	0	0	9	7	0	2	6	4	5	2	8	0	0	0	1	1	2	0	0	2	3	4	4	0	0	0	0	0	1	0	0	Bacteria	Cyanobacteria	Oxyphotobacteria	Nostocales	Nostocaceae	Aphanizomenon_MDT14a	uncultured_bacterium_g_Aphanizomenon_MDT14a
OTU1204	8	10	5	2	3	0	0	0	0	5	2	10	1	0	10	3	1	2	2	2	7	4	13	11	6	8	15	13	7	5	2	3	0	0	1	0	Bacteria	Acidobacteria	Subgroup_25	uncultured_bacterium_c_Subgroup_25	uncultured_bacterium_c_Subgroup_25	uncultured_bacterium_c_Subgroup_25	uncultured_bacterium_c_Subgroup_25
OTU12048	0	1	0	0	0	0	2	0	0	0	2	4	1	1	0	1	0	0	1	0	0	0	2	4	6	1	6	0	1	1	0	0	0	0	0	0	Bacteria	Actinobacteria	Acidimicrobiia	Microtrichales	Ilumatobacteraceae	CL500-29_marine_group	uncultured_bacterium_g_CL500-29_marine_group
OTU1205	1	13	12	5	10	4	0	0	0	1	1	3	6	25	1	6	8	9	1	3	5	3	3	2	0	1	2	2	11	16	11	9	0	5	9	2	Bacteria	Planctomycetes	Phycisphaerae	mle1-8	uncultured_bacterium_o_mle1-8	uncultured_bacterium_o_mle1-8	uncultured_bacterium_o_mle1-8
OTU1206	25	37	41	34	13	16	10	6	0	40	45	41	62	27	24	21	4	8	36	30	76	46	33	29	31	39	42	13	11	3	7	4	1	0	3	0	Bacteria	Proteobacteria	Gammaproteobacteria	Betaproteobacteriales	Nitrosomonadaceae	Ellin6067	uncultured_bacterium_g_Ellin6067
OTU1207	1	0	2	2	0	3	0	0	0	2	12	2	1	3	6	7	0	4	3	6	8	6	6	9	6	5	4	3	13	38	45	14	6	2	6	6	Bacteria	Proteobacteria	Deltaproteobacteria	Desulfarculales	Desulfarculaceae	uncultured_bacterium_f_Desulfarculaceae	uncultured_bacterium_f_Desulfarculaceae
OTU1209	0	0	0	2	0	0	0	0	0	3	2	0	5	1	2	7	3	0	2	5	22	7	8	11	7	7	11	9	10	22	23	15	0	0	0	0	Bacteria	Proteobacteria	Gammaproteobacteria	Betaproteobacteriales	B1-7BS	uncultured_bacterium_f_B1-7BS	uncultured_bacterium_f_B1-7BS
OTU121	0	1	0	0	0	0	1	5	4	1	0	0	2	0	0	1	0	0	0	0	0	0	0	0	0	0	0	3	0	0	0	0	0	0	0	0	Bacteria	Actinobacteria	Actinobacteria	Frankiales	Sporichthyaceae	hgcI_clade	uncultured_bacterium_g_hgcI_clade
OTU1210	0	0	0	0	0	0	0	0	0	9	1	0	2	8	41	6	8	17	19	5	2	7	0	0	0	0	0	6	2	1	0	0	0	0	0	1	Bacteria	Proteobacteria	Gammaproteobacteria	Aeromonadales	Aeromonadaceae	Aeromonas	Aeromonas_hydrophila_subsp._hydrophila
OTU12109	7	5	7	1	0	3	0	0	0	9	14	7	13	18	7	2	1	7	4	10	21	16	16	23	9	18	9	13	6	5	7	2	1	0	0	1	Bacteria	Planctomycetes	OM190	uncultured_bacterium_c_OM190	uncultured_bacterium_c_OM190	uncultured_bacterium_c_OM190	uncultured_bacterium_c_OM190
OTU1212	7	15	15	28	18	2	1	5	0	4	5	8	3	5	4	4	0	11	2	5	3	11	6	5	4	5	2	2	12	14	10	2	4	0	5	0	Bacteria	Chloroflexi	Anaerolineae	RBG-13-54-9	uncultured_bacterium_o_RBG-13-54-9	uncultured_bacterium_o_RBG-13-54-9	uncultured_bacterium_o_RBG-13-54-9
OTU1213	4	6	12	7	14	3	1	0	0	1	3	3	7	9	5	4	5	4	3	2	7	5	5	3	1	1	2	3	7	5	10	11	8	7	1	1	Bacteria	Chloroflexi	Anaerolineae	uncultured_bacterium_c_Anaerolineae	uncultured_bacterium_c_Anaerolineae	uncultured_bacterium_c_Anaerolineae	uncultured_bacterium_c_Anaerolineae
OTU1215	33	24	29	5	7	2	0	0	0	8	6	7	12	1	4	6	0	1	19	9	4	13	5	5	7	12	7	8	5	2	3	0	0	0	0	0	Bacteria	Planctomycetes	Pla4_lineage	uncultured_bacterium_c_Pla4_lineage	uncultured_bacterium_c_Pla4_lineage	uncultured_bacterium_c_Pla4_lineage	uncultured_bacterium_c_Pla4_lineage
OTU1216	1	4	0	1	1	0	0	0	0	34	42	11	4	11	7	9	5	27	9	54	9	6	8	15	7	2	3	2	4	0	0	0	0	0	0	0	Bacteria	Firmicutes	Clostridia	Clostridiales	Family_XIII	[Eubacterium]_brachy_group	uncultured_bacterium_g_[Eubacterium]_brachy_group
OTU1217	10	3	3	0	0	1	2	1	8	5	13	9	27	10	21	26	54	57	5	6	11	14	6	6	6	4	9	17	22	2	9	28	38	39	48	40	Bacteria	Chloroflexi	Anaerolineae	Anaerolineales	Anaerolineaceae	uncultured_bacterium_f_Anaerolineaceae	uncultured_bacterium_f_Anaerolineaceae
OTU1218	0	0	0	0	0	0	3	4	4	0	0	0	0	1	13	13	21	25	0	0	0	0	3	0	1	0	2	0	0	0	0	19	9	28	8	15	Bacteria	Armatimonadetes	DG-56	uncultured_bacterium_c_DG-56	uncultured_bacterium_c_DG-56	uncultured_bacterium_c_DG-56	uncultured_bacterium_c_DG-56
OTU1219	0	0	0	2	5	1	0	6	0	2	4	2	5	5	5	13	20	17	1	0	2	2	0	4	6	2	0	1	9	4	4	14	21	7	13	7	Bacteria	Verrucomicrobia	Verrucomicrobiae	Pedosphaerales	Pedosphaeraceae	uncultured_bacterium_f_Pedosphaeraceae	uncultured_bacterium_f_Pedosphaeraceae
OTU122	11	82	152	345	230	113	38	61	41	4	5	9	28	50	167	262	289	283	7	9	8	14	18	7	6	4	14	18	114	130	170	400	233	336	180	114	Archaea	Euryarchaeota	Thermoplasmata	Marine_Benthic_Group_D_and_DHVEG-1	uncultured_bacterium_o_Marine_Benthic_Group_D_and_DHVEG-1	uncultured_bacterium_o_Marine_Benthic_Group_D_and_DHVEG-1	uncultured_bacterium_o_Marine_Benthic_Group_D_and_DHVEG-1
OTU1220	0	0	1	0	3	2	12	0	0	1	0	0	5	6	12	16	22	14	0	0	0	1	2	0	0	0	2	2	12	5	3	12	14	18	40	28	Bacteria	CK-2C2-2	uncultured_bacterium_p_CK-2C2-2	uncultured_bacterium_p_CK-2C2-2	uncultured_bacterium_p_CK-2C2-2	uncultured_bacterium_p_CK-2C2-2	uncultured_bacterium_p_CK-2C2-2
OTU1221	3	30	13	10	3	5	2	0	0	5	3	11	1	7	5	3	2	5	1	10	17	26	7	19	17	11	6	3	9	11	17	4	0	1	0	0	Bacteria	Actinobacteria	Thermoleophilia	Solirubrobacterales	67-14	uncultured_bacterium_f_67-14	uncultured_bacterium_f_67-14
OTU1223	27	8	1	2	1	4	0	0	0	7	5	13	8	9	5	6	1	0	20	13	10	8	11	10	14	23	17	14	4	6	1	0	0	0	0	0	Bacteria	Verrucomicrobia	Verrucomicrobiae	Pedosphaerales	Pedosphaeraceae	uncultured_bacterium_f_Pedosphaeraceae	uncultured_bacterium_f_Pedosphaeraceae
OTU12239	31	22	36	22	22	15	1	1	0	4	6	8	7	2	7	5	1	1	24	18	21	13	20	9	14	9	11	19	16	11	7	5	0	1	0	0	Bacteria	Proteobacteria	Gammaproteobacteria	Betaproteobacteriales	Nitrosomonadaceae	mle1-7	uncultured_bacterium_g_mle1-7
OTU1224	2	7	0	0	0	0	0	0	0	13	14	27	6	9	6	1	0	4	3	12	10	26	25	18	34	13	20	2	4	0	0	0	0	0	0	0	Bacteria	Actinobacteria	Acidimicrobiia	Microtrichales	Ilumatobacteraceae	CL500-29_marine_group	uncultured_bacterium_g_CL500-29_marine_group
OTU12245	23	17	15	18	15	20	3	0	0	13	9	17	23	13	17	7	12	7	19	14	11	6	14	7	7	14	20	10	15	11	9	30	7	2	13	9	Bacteria	Acidobacteria	Thermoanaerobaculia	Thermoanaerobaculales	Thermoanaerobaculaceae	Thermoanaerobaculum	uncultured_bacterium_g_Thermoanaerobaculum
OTU1225	1	3	13	56	38	8	0	0	0	0	1	0	0	1	6	5	7	4	0	0	0	0	0	0	0	0	0	0	1	4	5	4	7	6	2	3	Bacteria	Planctomycetes	Phycisphaerae	CCM11a	uncultured_bacterium_o_CCM11a	uncultured_bacterium_o_CCM11a	uncultured_bacterium_o_CCM11a
OTU1226	4	14	9	9	6	5	0	0	0	1	6	2	1	1	3	2	0	5	3	17	14	10	8	13	7	4	4	6	11	15	19	11	10	2	3	2	Bacteria	Planctomycetes	Planctomycetacia	Pirellulales	Pirellulaceae	Blastopirellula	uncultured_bacterium_g_Blastopirellula
OTU1227	0	0	0	0	6	25	40	41	23	0	1	0	0	0	3	0	1	1	0	0	0	0	0	0	0	0	0	0	0	0	0	0	4	3	9	17	Bacteria	Zixibacteria	uncultured_bacterium_p_Zixibacteria	uncultured_bacterium_p_Zixibacteria	uncultured_bacterium_p_Zixibacteria	uncultured_bacterium_p_Zixibacteria	uncultured_bacterium_p_Zixibacteria
OTU12270	44	174	80	108	26	19	4	1	9	67	117	176	103	155	86	50	9	71	34	56	67	111	96	128	136	125	195	31	62	43	45	6	7	9	8	3	Bacteria	Chloroflexi	KD4-96	uncultured_bacterium_c_KD4-96	uncultured_bacterium_c_KD4-96	uncultured_bacterium_c_KD4-96	uncultured_bacterium_c_KD4-96
OTU123	250	471	476	631	377	121	48	19	11	80	89	139	116	178	126	131	16	61	117	89	89	98	97	126	165	178	168	89	131	244	199	82	3	1	0	0	Bacteria	Proteobacteria	Gammaproteobacteria	Methylococcales	Methylomonaceae	Methylomicrobium	uncultured_bacterium_g_Methylomicrobium
OTU1230	0	1	0	1	1	4	5	18	40	0	0	0	0	2	8	2	9	2	0	1	0	0	0	2	0	0	1	0	1	3	8	0	4	13	29	10	Bacteria	WS1	uncultured_bacterium_p_WS1	uncultured_bacterium_p_WS1	uncultured_bacterium_p_WS1	uncultured_bacterium_p_WS1	uncultured_bacterium_p_WS1
OTU1232	5	9	12	13	7	4	0	0	0	1	5	9	14	3	12	6	13	17	7	0	4	3	5	0	5	2	4	1	6	2	7	6	19	38	34	35	Bacteria	Gemmatimonadetes	S0134_terrestrial_group	uncultured_bacterium_c_S0134_terrestrial_group	uncultured_bacterium_c_S0134_terrestrial_group	uncultured_bacterium_c_S0134_terrestrial_group	uncultured_bacterium_c_S0134_terrestrial_group
OTU1234	3	1	0	0	0	0	0	0	0	12	17	12	14	5	4	8	1	4	12	25	7	4	8	0	5	15	15	8	1	2	2	1	0	1	0	0	Bacteria	Proteobacteria	Alphaproteobacteria	Rhodobacterales	Rhodobacteraceae	Tabrizicola	uncultured_bacterium_g_Tabrizicola
OTU12344	50	25	81	43	71	24	18	1	3	77	46	55	56	48	59	49	9	39	66	97	39	29	33	48	37	22	19	34	19	25	19	10	1	2	0	0	Bacteria	Proteobacteria	Deltaproteobacteria	Desulfuromonadales	Geobacteraceae	Geothermobacter	uncultured_bacterium_g_Geothermobacter
OTU1235	0	1	0	0	0	0	0	0	1	0	0	1	1	0	0	1	0	0	0	1	0	0	0	0	0	0	0	0	0	0	0	0	0	0	0	0	Bacteria	Proteobacteria	Gammaproteobacteria	211ds20	uncultured_bacterium_o_211ds20	uncultured_bacterium_o_211ds20	uncultured_bacterium_o_211ds20
OTU1236	14	18	7	6	10	2	0	0	0	0	14	3	3	6	0	1	0	0	3	1	3	1	7	1	8	9	4	6	7	22	8	1	0	0	0	0	Bacteria	Planctomycetes	Planctomycetacia	Pirellulales	Pirellulaceae	Pir3_lineage	uncultured_bacterium_g_Pir3_lineage
OTU1237	7	0	7	12	11	11	0	1	0	5	5	8	6	6	2	5	0	1	5	0	9	5	5	4	7	10	8	7	4	7	7	0	4	4	4	1	Bacteria	Acidobacteria	Subgroup_22	uncultured_bacterium_c_Subgroup_22	uncultured_bacterium_c_Subgroup_22	uncultured_bacterium_c_Subgroup_22	uncultured_bacterium_c_Subgroup_22
OTU1238	27	26	4	7	2	1	2	0	0	17	32	16	11	8	2	4	0	1	0	2	7	3	12	5	11	19	11	7	5	13	8	2	0	0	0	0	Bacteria	Planctomycetes	Phycisphaerae	Tepidisphaerales	WD2101_soil_group	uncultured_bacterium_f_WD2101_soil_group	uncultured_bacterium_f_WD2101_soil_group
OTU1239	22	2	0	0	4	0	0	0	0	34	4	0	0	3	3	4	0	1	13	51	15	8	3	7	0	0	0	8	3	0	0	0	0	0	0	0	Bacteria	Bacteroidetes	Bacteroidia	Bacteroidales	Rikenellaceae	Acetobacteroides	uncultured_bacterium_g_Acetobacteroides
OTU124	22	25	47	107	132	213	135	86	154	24	45	31	26	42	48	55	41	78	46	59	101	66	73	58	84	85	63	86	115	189	222	148	62	34	90	108	Bacteria	Acidobacteria	Thermoanaerobaculia	Thermoanaerobaculales	Thermoanaerobaculaceae	Thermoanaerobaculum	uncultured_bacterium_g_Thermoanaerobaculum
OTU1240	2	15	17	19	14	10	2	8	4	4	0	10	9	6	3	9	6	2	1	0	2	2	5	2	5	4	4	2	5	6	6	4	16	2	3	0	Bacteria	Proteobacteria	Deltaproteobacteria	Sva0485	uncultured_bacterium_o_Sva0485	uncultured_bacterium_o_Sva0485	uncultured_bacterium_o_Sva0485
OTU1241	0	0	1	1	2	28	28	42	64	0	0	0	0	0	1	4	2	2	0	0	0	0	2	0	0	0	0	2	1	0	1	3	2	3	7	1	Bacteria	Acidobacteria	Acidobacteriia	Subgroup_13	uncultured_bacterium_o_Subgroup_13	uncultured_bacterium_o_Subgroup_13	uncultured_bacterium_o_Subgroup_13
OTU12412	0	1	4	12	17	18	22	22	49	1	0	0	2	10	14	18	43	19	0	0	0	2	3	2	2	0	2	3	10	16	26	15	22	24	121	70	Bacteria	Planctomycetes	Phycisphaerae	MSBL9	SG8-4	uncultured_bacterium_f_SG8-4	uncultured_bacterium_f_SG8-4
OTU1242	0	0	0	0	1	12	27	35	24	0	0	0	0	0	3	3	5	29	0	0	0	0	4	0	0	3	0	1	4	0	11	34	19	27	10	21	Bacteria	Acidobacteria	Acidobacteriia	Subgroup_12	uncultured_bacterium_o_Subgroup_12	uncultured_bacterium_o_Subgroup_12	uncultured_bacterium_o_Subgroup_12
OTU1243	0	0	0	1	0	0	0	0	0	2	4	3	3	20	6	5	3	6	1	13	12	9	17	15	8	6	8	5	14	24	25	19	13	10	1	7	Bacteria	Actinobacteria	Coriobacteriia	OPB41	uncultured_bacterium_o_OPB41	uncultured_bacterium_o_OPB41	uncultured_bacterium_o_OPB41
OTU1249	6	25	10	5	1	0	0	4	1	11	11	17	16	10	9	7	0	1	5	2	4	8	9	9	9	10	15	4	5	0	2	1	0	0	0	0	Bacteria	Bacteroidetes	Bacteroidia	Chitinophagales	uncultured_bacterium_o_Chitinophagales	uncultured_bacterium_o_Chitinophagales	uncultured_bacterium_o_Chitinophagales
OTU125	68	339	66	105	32	17	6	5	0	83	117	208	96	116	71	41	16	46	38	33	80	139	131	230	220	160	151	32	113	113	97	27	1	0	0	0	Bacteria	Actinobacteria	MB-A2-108	uncultured_bacterium_c_MB-A2-108	uncultured_bacterium_c_MB-A2-108	uncultured_bacterium_c_MB-A2-108	uncultured_bacterium_c_MB-A2-108
OTU1250	123	38	10	4	2	0	1	17	2	125	61	42	29	21	50	17	3	10	68	68	19	15	11	15	20	15	19	21	17	4	1	0	0	0	0	0	Bacteria	Proteobacteria	Gammaproteobacteria	Methylococcales	Methylomonaceae	pLW-20	uncultured_bacterium_g_pLW-20
OTU1252	9	12	18	31	35	8	8	0	0	2	2	3	4	6	0	4	0	1	0	0	0	2	4	1	1	0	4	1	1	1	3	2	0	8	1	0	Bacteria	Bacteroidetes	Bacteroidia	Sphingobacteriales	Lentimicrobiaceae	uncultured_bacterium_f_Lentimicrobiaceae	uncultured_bacterium_f_Lentimicrobiaceae
OTU1253	1	1	0	1	11	25	53	19	26	0	3	5	2	7	9	5	16	32	4	3	4	9	8	8	9	2	7	3	6	10	16	21	39	37	49	63	Bacteria	Actinobacteria	Coriobacteriia	OPB41	uncultured_bacterium_o_OPB41	uncultured_bacterium_o_OPB41	uncultured_bacterium_o_OPB41
OTU1254	1	0	0	4	0	1	0	4	7	2	0	5	5	4	12	5	4	6	0	0	1	2	0	4	11	1	3	0	1	3	4	12	40	24	43	18	Bacteria	Firmicutes	Clostridia	Clostridiales	Clostridiaceae_1	Clostridium_sensu_stricto_12	uncultured_bacterium_g_Clostridium_sensu_stricto_12
OTU1255	0	0	0	2	3	1	0	0	0	0	0	1	0	18	2	88	28	11	0	0	0	0	0	0	1	0	0	0	2	0	0	9	13	0	0	9	Bacteria	Firmicutes	Clostridia	Clostridiales	Clostridiaceae_1	Fonticella	uncultured_bacterium_g_Fonticella
OTU1257	30	6	3	1	0	0	0	11	0	19	3	0	0	2	1	0	0	1	11	30	16	23	12	12	3	1	1	2	1	0	0	0	0	0	0	0	Bacteria	Verrucomicrobia	Verrucomicrobiae	Verrucomicrobiales	Verrucomicrobiaceae	Prosthecobacter	uncultured_bacterium_g_Prosthecobacter
OTU1258	7	6	4	2	2	0	0	0	0	3	4	12	9	10	2	3	6	3	7	2	3	7	6	6	7	10	2	5	7	7	11	6	8	5	1	2	Bacteria	Planctomycetes	vadinHA49	uncultured_bacterium_c_vadinHA49	uncultured_bacterium_c_vadinHA49	uncultured_bacterium_c_vadinHA49	uncultured_bacterium_c_vadinHA49
OTU1259	12	19	15	24	13	4	4	0	1	4	5	7	10	20	8	8	1	7	5	6	8	6	8	6	6	6	3	1	10	20	16	3	1	8	1	1	Bacteria	Planctomycetes	Pla3_lineage	uncultured_bacterium_c_Pla3_lineage	uncultured_bacterium_c_Pla3_lineage	uncultured_bacterium_c_Pla3_lineage	uncultured_bacterium_c_Pla3_lineage
OTU126	190	173	338	295	300	149	54	28	15	119	72	103	113	62	89	84	19	117	109	76	98	61	83	78	85	83	57	133	108	97	73	57	11	3	3	5	Bacteria	Nitrospirae	Thermodesulfovibrionia	uncultured_bacterium_c_Thermodesulfovibrionia	uncultured_bacterium_c_Thermodesulfovibrionia	uncultured_bacterium_c_Thermodesulfovibrionia	uncultured_bacterium_c_Thermodesulfovibrionia
OTU1260	17	73	23	19	19	10	14	0	0	7	10	16	11	17	13	10	1	15	0	2	5	8	8	3	2	8	8	2	16	12	7	3	4	0	3	0	Bacteria	Bacteroidetes	Ignavibacteria	SJA-28	uncultured_bacterium_o_SJA-28	uncultured_bacterium_o_SJA-28	uncultured_bacterium_o_SJA-28
OTU12609	0	3	3	4	15	62	58	65	16	0	1	0	0	1	1	4	0	3	0	3	0	2	0	0	1	0	0	0	4	4	3	0	4	1	7	6	Bacteria	Chloroflexi	Dehalococcoidia	MSBL5	uncultured_bacterium_o_MSBL5	uncultured_bacterium_o_MSBL5	uncultured_bacterium_o_MSBL5
OTU1261	3	8	13	11	14	5	2	0	0	6	20	19	15	11	7	8	1	1	4	3	3	7	11	4	13	15	15	5	12	24	18	5	0	0	0	0	Bacteria	Planctomycetes	OM190	uncultured_bacterium_c_OM190	uncultured_bacterium_c_OM190	uncultured_bacterium_c_OM190	uncultured_bacterium_c_OM190
OTU1262	10	8	18	52	23	4	3	2	13	5	2	3	6	6	7	0	2	3	1	0	1	1	1	2	2	6	4	2	17	9	10	18	0	0	3	9	Bacteria	Planctomycetes	Phycisphaerae	Tepidisphaerales	WD2101_soil_group	uncultured_bacterium_f_WD2101_soil_group	uncultured_bacterium_f_WD2101_soil_group
OTU1263	10	15	23	21	9	17	0	0	0	10	9	11	13	16	17	3	0	3	5	9	9	11	12	2	11	9	11	15	16	25	32	9	1	3	11	11	Bacteria	Planctomycetes	Planctomycetacia	Pirellulales	Pirellulaceae	Candidatus_Anammoximicrobium	uncultured_bacterium_g_Candidatus_Anammoximicrobium
OTU1264	0	10	9	22	21	15	3	12	16	0	1	4	3	6	18	25	39	23	0	1	2	1	0	2	2	3	1	1	5	5	22	25	27	18	10	26	Bacteria	Actinobacteria	WCHB1-81	uncultured_bacterium_c_WCHB1-81	uncultured_bacterium_c_WCHB1-81	uncultured_bacterium_c_WCHB1-81	uncultured_bacterium_c_WCHB1-81
OTU1265	1	4	12	8	18	10	3	2	8	0	3	5	9	1	12	21	16	8	1	3	1	4	3	2	2	2	2	3	15	5	4	12	11	11	5	6	Bacteria	Proteobacteria	Deltaproteobacteria	Sva0485	uncultured_bacterium_o_Sva0485	uncultured_bacterium_o_Sva0485	uncultured_bacterium_o_Sva0485
OTU12652	3	9	10	12	37	35	31	41	41	5	3	4	14	12	13	24	16	30	4	10	25	11	11	11	6	7	2	4	9	13	18	24	43	40	43	52	Bacteria	Acidobacteria	Subgroup_6	uncultured_bacterium_c_Subgroup_6	uncultured_bacterium_c_Subgroup_6	uncultured_bacterium_c_Subgroup_6	uncultured_bacterium_c_Subgroup_6
OTU1267	5	3	8	2	5	5	2	0	0	8	4	5	3	8	2	3	2	2	22	11	21	21	19	13	26	21	9	9	12	6	13	3	0	1	0	0	Bacteria	Planctomycetes	OM190	uncultured_bacterium_c_OM190	uncultured_bacterium_c_OM190	uncultured_bacterium_c_OM190	uncultured_bacterium_c_OM190
OTU1269	23	9	5	0	0	0	0	6	0	6	5	19	12	10	10	2	4	0	4	7	12	10	12	15	15	10	14	16	9	4	2	0	0	1	0	1	Bacteria	Acidobacteria	Acidobacteriia	Solibacterales	Solibacteraceae_Subgroup_3	Bryobacter	uncultured_bacterium_g_Bryobacter
OTU12693	23	69	53	81	38	11	1	7	0	0	0	0	0	0	0	0	0	0	0	0	0	0	0	1	0	0	1	2	0	1	2	0	0	0	0	0	Bacteria	Bacteroidetes	Ignavibacteria	Kryptoniales	BSV26	uncultured_bacterium_f_BSV26	uncultured_bacterium_f_BSV26
OTU127	1	1	0	1	7	80	159	247	220	0	0	0	0	0	0	0	0	2	0	0	0	0	0	0	0	0	0	0	0	0	0	1	3	5	5	4	Bacteria	TA06	uncultured_bacterium_p_TA06	uncultured_bacterium_p_TA06	uncultured_bacterium_p_TA06	uncultured_bacterium_p_TA06	uncultured_bacterium_p_TA06
OTU1270	5	2	2	1	1	1	0	0	0	7	10	11	13	11	3	5	2	3	0	0	6	15	26	13	19	6	16	4	14	5	7	3	0	0	0	0	Bacteria	Armatimonadetes	Fimbriimonadia	Fimbriimonadales	Fimbriimonadaceae	uncultured_bacterium_f_Fimbriimonadaceae	uncultured_bacterium_f_Fimbriimonadaceae
OTU1271	22	29	28	43	31	11	6	1	6	6	13	15	20	21	6	5	0	2	5	12	11	10	11	18	17	11	13	5	17	30	29	10	1	3	0	0	Bacteria	Latescibacteria	uncultured_bacterium_p_Latescibacteria	uncultured_bacterium_p_Latescibacteria	uncultured_bacterium_p_Latescibacteria	uncultured_bacterium_p_Latescibacteria	uncultured_bacterium_p_Latescibacteria
OTU1274	5	10	37	22	41	31	13	1	0	0	3	2	5	9	18	16	2	10	1	2	5	2	1	1	1	0	0	2	11	21	19	4	10	5	0	2	Bacteria	Omnitrophicaeota	uncultured_bacterium_p_Omnitrophicaeota	uncultured_bacterium_p_Omnitrophicaeota	uncultured_bacterium_p_Omnitrophicaeota	uncultured_bacterium_p_Omnitrophicaeota	uncultured_bacterium_p_Omnitrophicaeota
OTU1275	4	9	7	4	3	1	4	0	0	5	1	4	2	11	3	5	5	4	2	5	8	7	4	13	8	12	8	2	13	25	18	9	4	0	0	0	Bacteria	Verrucomicrobia	Verrucomicrobiae	Pedosphaerales	Pedosphaeraceae	uncultured_bacterium_f_Pedosphaeraceae	uncultured_bacterium_f_Pedosphaeraceae
OTU12751	0	0	3	7	20	68	29	60	18	0	0	4	8	7	47	74	33	74	1	3	0	2	3	1	2	3	2	2	5	2	6	40	43	46	84	64	Bacteria	Acidobacteria	Aminicenantia	Aminicenantales	uncultured_bacterium_o_Aminicenantales	uncultured_bacterium_o_Aminicenantales	uncultured_bacterium_o_Aminicenantales
OTU12755	1	4	10	15	22	24	14	26	24	0	1	2	10	9	17	18	44	28	2	1	3	4	1	2	2	3	5	5	26	9	20	29	45	43	51	41	Archaea	Crenarchaeota	Bathyarchaeia	uncultured_bacterium_c_Bathyarchaeia	uncultured_bacterium_c_Bathyarchaeia	uncultured_bacterium_c_Bathyarchaeia	uncultured_bacterium_c_Bathyarchaeia
OTU1276	0	10	8	24	25	27	20	46	13	0	0	1	2	12	17	27	41	31	0	0	0	5	0	1	4	1	3	1	26	7	13	50	48	44	35	47	Bacteria	Armatimonadetes	DG-56	uncultured_bacterium_c_DG-56	uncultured_bacterium_c_DG-56	uncultured_bacterium_c_DG-56	uncultured_bacterium_c_DG-56
OTU1277	4	4	8	12	10	6	2	0	9	0	6	1	10	7	37	41	28	32	2	2	2	2	4	2	2	2	1	3	12	4	8	48	24	43	33	18	Archaea	Crenarchaeota	Bathyarchaeia	uncultured_bacterium_c_Bathyarchaeia	uncultured_bacterium_c_Bathyarchaeia	uncultured_bacterium_c_Bathyarchaeia	uncultured_bacterium_c_Bathyarchaeia
OTU1278	1	33	36	60	45	3	10	0	0	1	0	1	1	3	4	7	4	7	0	0	0	0	0	0	0	0	0	1	10	11	11	28	25	18	13	5	Bacteria	TA06	uncultured_bacterium_p_TA06	uncultured_bacterium_p_TA06	uncultured_bacterium_p_TA06	uncultured_bacterium_p_TA06	uncultured_bacterium_p_TA06
OTU1279	0	0	0	0	5	41	31	32	25	0	0	0	0	2	1	1	0	0	0	0	0	0	0	0	0	0	0	0	2	0	0	2	4	5	6	4	Bacteria	Acidobacteria	Acidobacteriia	Subgroup_13	uncultured_bacterium_o_Subgroup_13	uncultured_bacterium_o_Subgroup_13	uncultured_bacterium_o_Subgroup_13
OTU12796	0	0	0	0	3	27	14	74	31	0	0	0	0	1	2	4	7	2	0	0	0	0	1	0	0	0	0	0	0	0	0	8	17	14	4	18	Bacteria	Armatimonadetes	DG-56	uncultured_bacterium_c_DG-56	uncultured_bacterium_c_DG-56	uncultured_bacterium_c_DG-56	uncultured_bacterium_c_DG-56
OTU128	24	29	67	51	61	38	11	0	0	28	81	93	64	91	63	67	28	51	21	38	8	21	18	16	10	23	16	25	55	71	60	63	35	1	3	1	Bacteria	Proteobacteria	Deltaproteobacteria	Syntrophobacterales	Syntrophaceae	uncultured_bacterium_f_Syntrophaceae	uncultured_bacterium_f_Syntrophaceae
OTU1280	0	3	0	0	2	0	8	4	7	0	1	4	0	0	12	2	18	6	0	0	0	0	0	0	0	0	0	0	0	1	0	2	10	1	8	0	Bacteria	Firmicutes	Bacilli	Lactobacillales	Lactobacillaceae	Lactobacillus	uncultured_bacterium_g_Lactobacillus
OTU1282	10	8	12	9	10	3	2	0	0	4	3	2	7	3	4	1	0	5	9	4	10	3	5	4	8	7	6	17	5	4	2	3	0	0	0	0	Bacteria	Acidobacteria	Subgroup_17	uncultured_bacterium_c_Subgroup_17	uncultured_bacterium_c_Subgroup_17	uncultured_bacterium_c_Subgroup_17	uncultured_bacterium_c_Subgroup_17
OTU12823	0	0	1	0	14	66	29	47	10	0	1	0	0	0	5	3	2	10	0	0	0	0	0	0	1	0	0	0	0	0	0	2	4	6	6	9	Archaea	Crenarchaeota	Bathyarchaeia	uncultured_bacterium_c_Bathyarchaeia	uncultured_bacterium_c_Bathyarchaeia	uncultured_bacterium_c_Bathyarchaeia	uncultured_bacterium_c_Bathyarchaeia
OTU1283	22	20	17	29	20	5	4	0	0	22	15	34	26	19	18	15	11	7	20	27	27	25	26	25	27	46	29	44	37	41	39	19	3	0	4	4	Bacteria	Acidobacteria	Subgroup_22	uncultured_bacterium_c_Subgroup_22	uncultured_bacterium_c_Subgroup_22	uncultured_bacterium_c_Subgroup_22	uncultured_bacterium_c_Subgroup_22
OTU1284	13	7	9	16	15	12	1	2	0	5	1	7	13	7	11	6	4	7	4	4	7	1	4	1	3	3	7	5	13	17	12	7	4	0	9	1	Bacteria	Acidobacteria	Acidobacteriia	Solibacterales	Solibacteraceae_Subgroup_3	Bryobacter	uncultured_bacterium_g_Bryobacter
OTU1285	14	2	11	3	6	8	0	0	0	3	6	3	1	2	7	2	1	5	24	7	8	10	7	5	7	16	5	18	3	7	7	1	4	0	0	0	Bacteria	Chloroflexi	Anaerolineae	Anaerolineales	Anaerolineaceae	uncultured_bacterium_f_Anaerolineaceae	uncultured_bacterium_f_Anaerolineaceae
OTU1286	12	35	25	28	22	5	5	1	0	7	9	12	9	27	8	9	0	3	6	14	21	15	11	19	20	16	15	12	17	36	31	18	0	0	0	2	Bacteria	Chloroflexi	Anaerolineae	44216	uncultured_bacterium_o_1-20	uncultured_bacterium_o_1-20	uncultured_bacterium_o_1-20
OTU1287	5	11	17	26	13	10	0	0	0	1	6	6	3	20	4	8	15	15	1	5	3	4	3	2	0	5	3	2	14	8	18	25	37	26	34	24	Bacteria	Zixibacteria	bacterium_enrichment_culture_clone_Anammox_55	uncultured_bacterium_c_bacterium_enrichment_culture_clone_Anammox_55	uncultured_bacterium_c_bacterium_enrichment_culture_clone_Anammox_55	uncultured_bacterium_c_bacterium_enrichment_culture_clone_Anammox_55	uncultured_bacterium_c_bacterium_enrichment_culture_clone_Anammox_55
OTU1288	0	17	14	43	35	36	21	30	103	0	0	1	2	5	20	17	32	36	1	1	0	1	1	1	1	0	4	0	11	10	21	62	71	62	80	69	Bacteria	Armatimonadetes	uncultured_bacterium_p_Armatimonadetes	uncultured_bacterium_p_Armatimonadetes	uncultured_bacterium_p_Armatimonadetes	uncultured_bacterium_p_Armatimonadetes	uncultured_bacterium_p_Armatimonadetes
OTU1289	0	6	3	4	16	27	20	10	5	0	0	0	0	1	0	6	0	0	2	1	6	1	1	2	1	1	1	3	6	6	3	8	4	2	16	11	Bacteria	Chloroflexi	Anaerolineae	RBG-13-54-9	uncultured_bacterium_o_RBG-13-54-9	uncultured_bacterium_o_RBG-13-54-9	uncultured_bacterium_o_RBG-13-54-9
OTU129	4	3	0	0	0	3	0	0	1	2	2	1	2	0	0	2	0	0	3	1	4	2	1	0	0	2	0	2	0	0	0	0	0	0	0	0	Bacteria	Bacteroidetes	Ignavibacteria	OPB56	uncultured_bacterium_o_OPB56	uncultured_bacterium_o_OPB56	uncultured_bacterium_o_OPB56
OTU12908	1	1	2	3	18	88	182	373	454	0	0	3	3	6	9	19	39	35	2	4	2	0	3	1	0	0	1	2	1	1	10	37	68	90	66	82	Bacteria	Acidobacteria	Acidobacteriia	Solibacterales	Solibacteraceae_Subgroup_3	AKIW659	uncultured_bacterium_g_AKIW659
OTU1291	4	5	5	0	3	1	0	1	10	22	15	64	72	41	37	28	3	17	13	22	37	30	25	24	15	26	27	21	26	22	26	23	12	9	15	15	Bacteria	Acidobacteria	Acidobacteriia	Solibacterales	Solibacteraceae_Subgroup_3	Candidatus_Solibacter	uncultured_bacterium_g_Candidatus_Solibacter
OTU12921	0	0	0	0	0	4	13	63	105	0	0	0	0	0	0	0	1	4	0	0	0	0	0	0	0	0	1	0	1	0	0	5	15	3	4	12	Bacteria	Acidobacteria	Aminicenantia	Aminicenantales	uncultured_bacterium_o_Aminicenantales	uncultured_bacterium_o_Aminicenantales	uncultured_bacterium_o_Aminicenantales
OTU1293	0	0	0	0	1	7	21	29	3	0	0	1	1	5	31	37	39	31	0	1	2	0	6	0	0	0	4	7	11	1	1	21	15	30	28	21	Bacteria	Acidobacteria	Acidobacteriia	Subgroup_13	uncultured_bacterium_o_Subgroup_13	uncultured_bacterium_o_Subgroup_13	uncultured_bacterium_o_Subgroup_13
OTU1294	22	19	11	9	2	6	0	0	0	18	13	4	17	7	8	3	2	3	19	7	26	16	7	13	13	8	4	44	9	2	0	0	0	0	0	0	Bacteria	Actinobacteria	Acidimicrobiia	Actinomarinales	uncultured_bacterium_o_Actinomarinales	uncultured_bacterium_o_Actinomarinales	uncultured_bacterium_o_Actinomarinales
OTU1295	0	0	0	0	8	57	46	25	4	0	0	0	0	0	0	0	0	0	0	0	0	0	0	0	0	0	0	0	1	0	0	2	0	0	0	0	Bacteria	Nitrospirae	Thermodesulfovibrionia	uncultured_bacterium_c_Thermodesulfovibrionia	uncultured_bacterium_c_Thermodesulfovibrionia	uncultured_bacterium_c_Thermodesulfovibrionia	uncultured_bacterium_c_Thermodesulfovibrionia
OTU1297	3	3	4	4	2	4	0	0	0	9	8	9	15	11	12	12	0	8	17	11	52	20	21	10	18	15	10	19	32	11	23	14	5	14	15	18	Bacteria	Acidobacteria	Subgroup_22	uncultured_bacterium_c_Subgroup_22	uncultured_bacterium_c_Subgroup_22	uncultured_bacterium_c_Subgroup_22	uncultured_bacterium_c_Subgroup_22
OTU12978	2	5	2	1	2	0	0	0	0	10	8	9	19	14	22	24	15	24	16	3	4	7	4	4	5	2	3	6	8	7	5	5	10	16	10	13	Bacteria	Chloroflexi	Anaerolineae	Anaerolineales	Anaerolineaceae	uncultured_bacterium_f_Anaerolineaceae	uncultured_bacterium_f_Anaerolineaceae
OTU1298	28	9	6	1	4	3	0	0	0	17	10	29	21	19	3	13	1	6	25	25	12	11	10	19	14	13	15	5	12	7	6	2	0	0	0	0	Bacteria	Verrucomicrobia	Verrucomicrobiae	Pedosphaerales	Pedosphaeraceae	uncultured_bacterium_f_Pedosphaeraceae	uncultured_bacterium_f_Pedosphaeraceae
OTU1299	3	1	19	16	9	4	0	0	0	5	3	6	5	13	11	8	5	11	7	6	8	12	2	2	5	4	5	11	13	13	24	11	3	0	1	0	Bacteria	Chloroflexi	Anaerolineae	Anaerolineales	Anaerolineaceae	uncultured_bacterium_f_Anaerolineaceae	uncultured_bacterium_f_Anaerolineaceae
OTU13	260	177	226	389	237	125	44	17	2	527	447	625	446	410	256	198	68	169	518	488	401	414	496	628	742	732	641	316	348	299	312	148	13	7	1	10	Bacteria	Proteobacteria	Gammaproteobacteria	Betaproteobacteriales	Burkholderiaceae	uncultured_bacterium_f_Burkholderiaceae	uncultured_bacterium_f_Burkholderiaceae
OTU130	7	13	1	1	1	3	8	10	4	8	84	52	8	11	18	4	4	0	4	10	4	10	14	22	28	23	4	3	2	1	5	3	1	1	1	0	Bacteria	Proteobacteria	Gammaproteobacteria	Betaproteobacteriales	Burkholderiaceae	Noviherbaspirillum	uncultured_bacterium_g_Noviherbaspirillum
OTU1300	1	0	1	0	0	3	0	0	5	1	1	0	1	4	11	15	8	16	3	0	3	5	2	1	2	0	0	0	6	4	10	10	13	16	21	5	Bacteria	Bacteroidetes	Bacteroidia	Bacteroidales	Bacteroidetes_vadinHA17	uncultured_bacterium_f_Bacteroidetes_vadinHA17	uncultured_bacterium_f_Bacteroidetes_vadinHA17
OTU1301	22	14	21	22	17	6	1	0	0	12	11	9	20	1	7	4	0	8	10	9	12	11	9	5	10	5	9	15	15	14	10	2	0	0	3	2	Bacteria	Verrucomicrobia	Verrucomicrobiae	Methylacidiphilales	Methylacidiphilaceae	uncultured_bacterium_f_Methylacidiphilaceae	uncultured_bacterium_f_Methylacidiphilaceae
OTU13010	5	7	12	8	6	7	0	5	0	33	11	40	53	40	19	16	8	24	15	19	12	15	12	16	19	22	27	20	13	12	17	29	21	15	18	7	Bacteria	Acidobacteria	Subgroup_6	uncultured_bacterium_c_Subgroup_6	uncultured_bacterium_c_Subgroup_6	uncultured_bacterium_c_Subgroup_6	uncultured_bacterium_c_Subgroup_6
OTU1302	4	17	30	22	38	3	0	0	4	2	2	1	4	3	5	9	11	16	1	2	4	1	1	4	1	0	2	5	2	13	20	12	2	6	2	2	Bacteria	Bacteroidetes	Bacteroidia	Bacteroidales	Bacteroidetes_vadinHA17	uncultured_bacterium_f_Bacteroidetes_vadinHA17	uncultured_bacterium_f_Bacteroidetes_vadinHA17
OTU1304	1	6	3	3	1	0	0	0	0	0	2	0	2	0	1	0	0	0	4	6	6	3	12	6	4	7	5	3	19	34	35	12	8	0	1	0	Bacteria	Planctomycetes	Planctomycetacia	Pirellulales	Pirellulaceae	Blastopirellula	uncultured_bacterium_g_Blastopirellula
OTU1305	0	1	0	6	7	25	4	0	0	1	2	1	0	2	3	3	0	8	0	7	11	9	3	7	7	8	6	4	13	28	34	4	2	0	3	2	Bacteria	Proteobacteria	Gammaproteobacteria	Methylococcales	Methylococcaceae	uncultured_bacterium_f_Methylococcaceae	uncultured_bacterium_f_Methylococcaceae
OTU1306	0	1	0	1	3	3	20	52	14	0	1	0	0	2	0	0	0	3	0	0	0	0	0	2	0	0	0	0	0	0	2	9	6	6	7	8	Bacteria	Firmicutes	Clostridia	Clostridiales	Peptococcaceae	Thermincola	uncultured_bacterium_g_Thermincola
OTU1307	0	0	1	1	2	10	30	11	40	1	1	3	1	2	5	5	45	29	0	0	0	0	5	2	0	0	0	2	4	1	2	16	42	22	25	48	Bacteria	Acidobacteria	Aminicenantia	Aminicenantales	uncultured_bacterium_o_Aminicenantales	uncultured_bacterium_o_Aminicenantales	uncultured_bacterium_o_Aminicenantales
OTU1308	0	0	0	0	0	3	7	9	0	1	0	0	1	0	12	11	12	6	0	0	0	1	0	0	0	0	0	0	0	1	3	23	25	16	14	8	Bacteria	TA06	uncultured_bacterium_p_TA06	uncultured_bacterium_p_TA06	uncultured_bacterium_p_TA06	uncultured_bacterium_p_TA06	uncultured_bacterium_p_TA06
OTU1309	0	0	0	0	1	4	11	6	0	0	0	0	0	0	6	7	10	17	0	0	1	0	1	0	0	0	0	0	3	1	0	18	21	28	27	12	Bacteria	Chloroflexi	Dehalococcoidia	JdFR-54	Dehalococcoides_sp._JdFR-54	uncultured_bacterium_f_Dehalococcoides_sp._JdFR-54	uncultured_bacterium_f_Dehalococcoides_sp._JdFR-54
OTU131	11	72	215	328	310	182	39	24	33	9	10	13	86	127	216	275	237	386	15	22	24	47	26	4	4	10	14	25	112	181	169	230	212	277	229	106	Bacteria	Chloroflexi	Dehalococcoidia	FS117-23B-02	uncultured_bacterium_o_FS117-23B-02	uncultured_bacterium_o_FS117-23B-02	uncultured_bacterium_o_FS117-23B-02
OTU1310	0	0	1	0	0	0	0	0	0	7	4	9	7	5	7	10	0	1	12	14	42	13	15	6	11	13	5	14	18	13	7	6	0	0	0	0	Bacteria	Proteobacteria	Deltaproteobacteria	NB1-j	uncultured_bacterium_o_NB1-j	uncultured_bacterium_o_NB1-j	uncultured_bacterium_o_NB1-j
OTU1311	2	7	12	38	21	17	1	0	0	0	1	1	3	12	23	23	53	35	0	0	0	0	2	0	2	1	4	0	17	16	30	52	106	82	57	41	Bacteria	Kiritimatiellaeota	Kiritimatiellae	WCHB1-41	uncultured_bacterium_o_WCHB1-41	uncultured_bacterium_o_WCHB1-41	uncultured_bacterium_o_WCHB1-41
OTU1312	1	2	0	0	0	0	1	0	0	1	6	9	7	7	161	5	5	15	2	1	5	2	6	5	17	3	4	2	8	18	12	14	16	13	11	9	Bacteria	Proteobacteria	Deltaproteobacteria	Myxococcales	KD3-10	uncultured_bacterium_f_KD3-10	uncultured_bacterium_f_KD3-10
OTU1313	10	6	2	5	1	0	0	0	1	2	14	7	1	4	2	0	0	4	4	1	4	3	6	2	8	6	2	5	4	1	1	0	0	0	0	0	Bacteria	Planctomycetes	Planctomycetacia	Pirellulales	Pirellulaceae	Blastopirellula	uncultured_bacterium_g_Blastopirellula
OTU1317	3	3	4	7	7	15	2	0	0	4	6	3	1	7	0	14	5	5	2	4	18	8	5	3	3	0	2	1	3	2	13	4	7	12	20	8	Bacteria	Acidobacteria	Acidobacteriia	Solibacterales	Solibacteraceae_Subgroup_3	Candidatus_Solibacter	uncultured_bacterium_g_Candidatus_Solibacter
OTU13177	20	12	15	10	4	5	3	0	0	14	10	13	13	12	13	10	5	10	24	26	23	12	21	15	15	15	11	35	17	12	6	6	0	0	0	0	Bacteria	Acidobacteria	Subgroup_22	uncultured_bacterium_c_Subgroup_22	uncultured_bacterium_c_Subgroup_22	uncultured_bacterium_c_Subgroup_22	uncultured_bacterium_c_Subgroup_22
OTU1318	2	5	0	1	2	1	0	0	0	7	5	9	6	8	5	4	9	14	9	5	11	13	14	13	19	20	14	19	17	11	14	5	3	1	4	2	Bacteria	Acidobacteria	Subgroup_25	uncultured_bacterium_c_Subgroup_25	uncultured_bacterium_c_Subgroup_25	uncultured_bacterium_c_Subgroup_25	uncultured_bacterium_c_Subgroup_25
OTU1319	2	4	4	0	0	0	1	0	0	2	2	10	7	4	5	3	0	0	2	3	11	15	8	3	15	18	14	4	8	5	4	2	0	0	0	0	Bacteria	Armatimonadetes	Fimbriimonadia	Fimbriimonadales	uncultured_bacterium_o_Fimbriimonadales	uncultured_bacterium_o_Fimbriimonadales	uncultured_bacterium_o_Fimbriimonadales
OTU132	41	86	53	137	74	55	21	4	6	26	29	96	57	128	74	61	41	62	22	27	33	40	42	75	76	64	127	29	63	74	99	128	171	88	68	88	Bacteria	Bacteroidetes	Ignavibacteria	Kryptoniales	BSV26	uncultured_bacterium_f_BSV26	uncultured_bacterium_f_BSV26
OTU1320	1	2	3	2	3	1	0	0	0	3	13	3	8	20	15	39	30	44	1	5	4	0	1	0	1	1	4	0	4	3	9	24	15	36	32	12	Bacteria	Proteobacteria	Deltaproteobacteria	SAR324_cladeMarine_group_B	uncultured_bacterium_o_SAR324_cladeMarine_group_B	uncultured_bacterium_o_SAR324_cladeMarine_group_B	uncultured_bacterium_o_SAR324_cladeMarine_group_B
OTU1321	8	13	9	5	7	1	0	0	1	7	5	16	10	10	4	3	0	0	8	0	5	10	19	8	9	9	7	11	15	12	10	1	0	0	0	0	Bacteria	Proteobacteria	Deltaproteobacteria	Myxococcales	mle1-27	uncultured_bacterium_f_mle1-27	uncultured_bacterium_f_mle1-27
OTU1322	8	13	18	26	36	15	22	1	0	0	2	1	5	8	5	9	5	21	0	2	2	4	4	2	1	0	5	2	11	11	23	2	8	1	3	10	Bacteria	Chloroflexi	Anaerolineae	RBG-13-54-9	uncultured_bacterium_o_RBG-13-54-9	uncultured_bacterium_o_RBG-13-54-9	uncultured_bacterium_o_RBG-13-54-9
OTU1325	0	0	0	0	0	9	43	28	16	2	0	0	0	1	6	9	4	11	0	0	0	0	0	0	0	0	0	0	0	1	1	3	0	4	5	0	Bacteria	Chloroflexi	Anaerolineae	Anaerolineales	Anaerolineaceae	uncultured_bacterium_f_Anaerolineaceae	uncultured_bacterium_f_Anaerolineaceae
OTU13256	2	1	0	0	0	1	1	0	0	11	9	1	7	2	28	25	2	7	16	12	9	10	9	4	1	5	8	9	4	0	1	0	2	0	1	2	Bacteria	Proteobacteria	Gammaproteobacteria	Betaproteobacteriales	Burkholderiaceae	Acidovorax	uncultured_bacterium_g_Acidovorax
OTU1326	12	3	13	3	2	1	0	0	0	20	13	27	19	5	7	10	2	6	6	7	9	12	27	20	22	17	17	7	12	3	4	0	0	0	0	0	Bacteria	Bacteroidetes	Ignavibacteria	Kryptoniales	BSV26	uncultured_bacterium_f_BSV26	uncultured_bacterium_f_BSV26
OTU1327	3	11	11	25	8	19	1	12	36	0	1	4	1	4	18	21	25	28	1	1	1	1	0	0	1	0	1	0	4	6	6	39	35	48	29	42	Bacteria	Proteobacteria	Deltaproteobacteria	Myxococcales	bacteriap25	uncultured_bacterium_f_bacteriap25	uncultured_bacterium_f_bacteriap25
OTU1329	13	10	1	1	0	0	0	0	0	16	5	1	6	0	5	1	0	1	9	33	8	22	15	7	6	0	2	10	3	1	0	0	0	0	0	0	Bacteria	Acidobacteria	Acidobacteriia	Solibacterales	Solibacteraceae_Subgroup_3	Bryobacter	uncultured_bacterium_g_Bryobacter
OTU133	0	0	1	0	1	1	0	0	2	1	2	3	6	0	4	1	0	0	1	0	0	1	0	0	0	2	0	0	0	3	0	0	0	0	0	1	Bacteria	Proteobacteria	Gammaproteobacteria	Betaproteobacteriales	Burkholderiaceae	MWH-UniP1_aquatic_group	uncultured_bacterium_g_MWH-UniP1_aquatic_group
OTU1330	6	6	10	4	4	3	0	0	0	4	3	18	7	11	3	1	1	0	5	4	0	2	2	3	3	14	34	3	7	5	5	0	0	0	0	0	Bacteria	Bacteroidetes	Bacteroidia	Sphingobacteriales	AKYH767	uncultured_bacterium_f_AKYH767	uncultured_bacterium_f_AKYH767
OTU1331	1	0	0	0	0	0	0	0	0	0	0	0	0	0	0	0	0	0	0	0	0	0	0	0	0	0	0	0	0	0	0	0	0	0	0	0	Bacteria	Verrucomicrobia	Verrucomicrobiae	Chthoniobacterales	Chthoniobacteraceae	Chthoniobacter	uncultured_bacterium_g_Chthoniobacter
OTU1332	1	0	0	0	0	0	0	0	0	12	2	9	12	2	1	1	1	2	13	12	68	31	20	21	20	21	12	7	6	1	0	0	0	0	0	0	Bacteria	Acidobacteria	Thermoanaerobaculia	Thermoanaerobaculales	Thermoanaerobaculaceae	Subgroup_10	uncultured_bacterium_g_Subgroup_10
OTU1334	12	33	77	69	76	32	36	27	11	14	104	50	25	38	73	179	68	122	9	18	7	10	7	7	8	2	6	12	25	37	36	57	19	43	51	29	Archaea	Euryarchaeota	Methanomicrobia	Methanomicrobiales	Methanoregulaceae	Methanoregula	uncultured_bacterium_g_Methanoregula
OTU1335	0	5	4	14	15	16	17	9	10	0	2	2	6	9	5	7	16	16	0	8	9	12	5	5	6	5	1	4	13	13	12	25	24	25	27	21	Bacteria	Proteobacteria	Deltaproteobacteria	Sva0485	uncultured_bacterium_o_Sva0485	uncultured_bacterium_o_Sva0485	uncultured_bacterium_o_Sva0485
OTU1337	2	1	1	2	13	14	0	0	0	3	4	7	5	13	8	12	12	5	3	7	9	8	14	8	22	11	7	8	15	16	23	23	14	3	31	46	Bacteria	Acidobacteria	Blastocatellia_Subgroup_4	Pyrinomonadales	Pyrinomonadaceae	RB41	uncultured_bacterium_g_RB41
OTU134	65	98	69	65	51	20	10	0	0	35	41	73	35	88	23	20	6	11	8	143	50	95	42	50	69	58	94	28	24	25	27	7	1	0	0	0	Bacteria	Bacteroidetes	Bacteroidia	Chitinophagales	Chitinophagaceae	Ferruginibacter	uncultured_bacterium_g_Ferruginibacter
OTU1342	3	2	4	0	2	0	0	0	0	5	8	13	7	2	7	1	0	15	4	10	21	20	28	22	21	16	21	13	17	7	9	7	1	4	3	1	Bacteria	Acidobacteria	Acidobacteriia	Solibacterales	Solibacteraceae_Subgroup_3	Bryobacter	uncultured_bacterium_g_Bryobacter
OTU1345	12	7	17	7	7	2	0	0	0	12	12	11	21	11	13	14	2	10	8	10	10	4	14	8	15	15	12	11	16	9	10	9	2	0	0	0	Bacteria	Proteobacteria	Deltaproteobacteria	Desulfarculales	Desulfarculaceae	uncultured_bacterium_f_Desulfarculaceae	uncultured_bacterium_f_Desulfarculaceae
OTU1346	26	164	70	96	50	19	17	7	4	80	137	159	87	210	104	64	30	112	28	155	48	107	76	117	132	83	117	29	58	85	103	70	44	16	30	15	Bacteria	Actinobacteria	Coriobacteriia	OPB41	uncultured_bacterium_o_OPB41	uncultured_bacterium_o_OPB41	uncultured_bacterium_o_OPB41
OTU1349	0	0	0	2	2	17	10	12	3	0	0	0	1	4	15	12	16	21	0	0	0	0	1	1	1	0	1	1	1	3	6	14	16	15	6	11	Archaea	Crenarchaeota	Bathyarchaeia	uncultured_bacterium_c_Bathyarchaeia	uncultured_bacterium_c_Bathyarchaeia	uncultured_bacterium_c_Bathyarchaeia	uncultured_bacterium_c_Bathyarchaeia
OTU135	22	60	17	44	16	7	0	0	0	14	5	57	246	128	102	54	15	84	30	21	33	46	9	7	17	21	8	17	33	11	23	24	2	1	0	0	Bacteria	Proteobacteria	Deltaproteobacteria	Myxococcales	Nannocystaceae	uncultured_bacterium_f_Nannocystaceae	uncultured_bacterium_f_Nannocystaceae
OTU1350	6	10	11	14	15	37	71	56	36	16	9	12	29	19	28	31	12	26	9	10	17	10	12	13	12	12	14	29	19	9	16	10	12	27	18	27	Bacteria	Acidobacteria	Acidobacteriia	Subgroup_13	uncultured_bacterium_o_Subgroup_13	uncultured_bacterium_o_Subgroup_13	uncultured_bacterium_o_Subgroup_13
OTU1351	111	19	11	6	2	1	0	6	0	56	57	30	60	9	21	12	4	16	113	25	26	25	39	13	33	15	25	106	8	5	4	3	0	0	0	0	Bacteria	Chloroflexi	Anaerolineae	Anaerolineales	Anaerolineaceae	uncultured_bacterium_f_Anaerolineaceae	uncultured_bacterium_f_Anaerolineaceae
OTU13524	18	27	18	19	3	2	10	0	0	4	8	10	7	8	5	4	2	3	14	13	15	6	17	16	28	16	20	17	18	24	27	8	4	3	6	3	Bacteria	Acidobacteria	Subgroup_6	uncultured_bacterium_c_Subgroup_6	uncultured_bacterium_c_Subgroup_6	uncultured_bacterium_c_Subgroup_6	uncultured_bacterium_c_Subgroup_6
OTU1354	3	3	10	5	5	1	0	1	0	9	12	11	7	3	3	2	0	2	32	15	3	7	8	6	6	14	3	4	3	4	1	2	0	0	0	0	Bacteria	Planctomycetes	Pla4_lineage	uncultured_bacterium_c_Pla4_lineage	uncultured_bacterium_c_Pla4_lineage	uncultured_bacterium_c_Pla4_lineage	uncultured_bacterium_c_Pla4_lineage
OTU1355	7	19	27	61	24	11	7	1	35	1	0	1	0	5	0	1	0	6	0	1	0	1	0	0	3	1	0	0	12	10	9	11	7	2	6	6	Bacteria	Chloroflexi	JG30-KF-CM66	uncultured_bacterium_c_JG30-KF-CM66	uncultured_bacterium_c_JG30-KF-CM66	uncultured_bacterium_c_JG30-KF-CM66	uncultured_bacterium_c_JG30-KF-CM66
OTU1357	0	23	12	45	77	178	29	16	7	4	20	17	9	37	19	8	31	26	3	10	34	26	44	69	74	50	44	5	47	120	145	97	196	61	274	417	Bacteria	Actinobacteria	Thermoleophilia	Gaiellales	Gaiellaceae	Gaiella	uncultured_bacterium_g_Gaiella
OTU13579	5	32	9	15	5	0	0	0	0	10	11	30	22	22	8	10	7	4	2	1	2	11	6	13	4	11	16	2	11	3	4	0	2	0	0	0	Bacteria	Bacteroidetes	Bacteroidia	Sphingobacteriales	Lentimicrobiaceae	uncultured_bacterium_f_Lentimicrobiaceae	uncultured_bacterium_f_Lentimicrobiaceae
OTU1358	1	0	2	0	0	0	0	0	0	0	0	2	0	0	0	0	0	0	0	0	0	0	0	0	0	1	0	0	0	1	0	0	0	0	0	0	Bacteria	Armatimonadetes	Armatimonadia	Armatimonadales	uncultured_bacterium_o_Armatimonadales	uncultured_bacterium_o_Armatimonadales	uncultured_bacterium_o_Armatimonadales
OTU13583	13	5	7	0	1	0	0	2	0	5	11	5	24	11	5	1	0	0	27	14	45	23	11	9	14	14	11	9	6	1	2	0	0	1	0	0	Bacteria	Gemmatimonadetes	Gemmatimonadetes	Gemmatimonadales	Gemmatimonadaceae	uncultured_bacterium_f_Gemmatimonadaceae	uncultured_bacterium_f_Gemmatimonadaceae
OTU1359	0	1	0	0	0	0	0	0	1	1	1	4	1	0	0	2	1	2	1	1	0	2	1	3	2	0	0	0	2	0	0	3	0	0	0	0	Bacteria	Proteobacteria	Gammaproteobacteria	Betaproteobacteriales	Burkholderiaceae	Polaromonas	uncultured_bacterium_g_Polaromonas
OTU136	0	5	1	0	0	1	8	0	2	4	2	4	8	4	5	5	0	0	5	6	0	3	4	4	4	12	4	2	0	1	0	0	0	0	0	0	Bacteria	Bacteroidetes	Bacteroidia	Cytophagales	Microscillaceae	Chryseolinea	uncultured_bacterium_g_Chryseolinea
OTU13656	20	66	28	30	24	11	2	3	1	4	1	0	3	2	0	2	0	3	15	14	11	15	7	8	1	6	1	8	1	8	6	0	0	0	0	0	Bacteria	Bacteroidetes	Ignavibacteria	OPB56	uncultured_bacterium_o_OPB56	uncultured_bacterium_o_OPB56	uncultured_bacterium_o_OPB56
OTU1367	0	2	1	20	30	16	1	0	0	0	1	1	1	9	13	16	28	31	0	0	1	0	3	0	0	0	0	0	4	3	13	1	14	9	19	11	Bacteria	Planctomycetes	Phycisphaerae	CCM11a	uncultured_bacterium_o_CCM11a	uncultured_bacterium_o_CCM11a	uncultured_bacterium_o_CCM11a
OTU1368	0	1	5	19	22	26	5	6	11	0	0	0	0	1	7	6	14	7	2	0	0	1	0	0	1	0	1	0	4	4	9	26	21	13	14	14	Bacteria	Edwardsbacteria	uncultured_bacterium_p_Edwardsbacteria	uncultured_bacterium_p_Edwardsbacteria	uncultured_bacterium_p_Edwardsbacteria	uncultured_bacterium_p_Edwardsbacteria	uncultured_bacterium_p_Edwardsbacteria
OTU1369	0	1	1	4	6	16	8	8	8	0	2	0	1	0	9	4	8	25	1	0	0	3	3	0	0	0	0	0	1	0	2	16	3	10	25	18	Bacteria	BRC1	uncultured_bacterium_p_BRC1	uncultured_bacterium_p_BRC1	uncultured_bacterium_p_BRC1	uncultured_bacterium_p_BRC1	uncultured_bacterium_p_BRC1
OTU137	164	4	6	0	1	3	4	11	1	110	81	61	15	5	9	3	1	1	87	381	43	78	12	10	30	35	17	67	21	2	0	0	0	0	0	0	Bacteria	Lentisphaerae	Oligosphaeria	Oligosphaerales	Lenti-02	uncultured_bacterium_f_Lenti-02	uncultured_bacterium_f_Lenti-02
OTU1372	0	0	0	0	0	7	16	44	15	0	0	0	0	1	8	13	8	6	0	0	0	0	2	1	0	0	0	0	1	0	1	7	9	10	13	17	Bacteria	Planctomycetes	Phycisphaerae	mle1-8	uncultured_bacterium_o_mle1-8	uncultured_bacterium_o_mle1-8	uncultured_bacterium_o_mle1-8
OTU1373	0	0	0	0	0	0	0	0	0	7	4	7	6	4	8	5	2	2	4	15	42	10	10	9	10	7	3	3	12	8	7	0	0	2	0	0	Bacteria	Proteobacteria	Gammaproteobacteria	Betaproteobacteriales	Nitrosomonadaceae	IS-44	uncultured_bacterium_g_IS-44
OTU1374	0	1	0	0	7	8	22	45	7	2	0	0	1	3	11	5	16	11	0	0	0	4	0	5	0	0	3	0	9	1	3	14	19	32	3	8	Bacteria	Planctomycetes	Phycisphaerae	Tepidisphaerales	WD2101_soil_group	uncultured_bacterium_f_WD2101_soil_group	uncultured_bacterium_f_WD2101_soil_group
OTU13750	1	1	3	4	5	7	3	0	4	1	0	0	0	4	8	11	16	22	0	1	0	0	1	0	0	2	1	0	5	1	6	30	17	23	3	7	Bacteria	Acidobacteria	Aminicenantia	Aminicenantales	uncultured_bacterium_o_Aminicenantales	uncultured_bacterium_o_Aminicenantales	uncultured_bacterium_o_Aminicenantales
OTU1376	0	0	0	0	0	0	0	0	0	0	1	2	0	0	0	0	0	0	0	0	0	0	0	0	0	0	0	0	0	0	0	0	0	0	0	0	Bacteria	Cyanobacteria	Oxyphotobacteria	Chloroplast	uncultured_bacterium	uncultured_bacterium	uncultured_bacterium
OTU1377	0	0	1	6	2	5	4	9	7	0	0	0	0	0	0	0	3	5	0	0	0	0	1	2	0	0	1	0	2	8	12	30	43	12	4	4	Bacteria	TA06	uncultured_bacterium_p_TA06	uncultured_bacterium_p_TA06	uncultured_bacterium_p_TA06	uncultured_bacterium_p_TA06	uncultured_bacterium_p_TA06
OTU1379	6	9	5	1	0	0	0	0	0	10	14	20	12	20	7	1	0	11	2	10	14	9	13	15	7	12	13	3	11	14	8	4	0	0	0	0	Bacteria	Chloroflexi	Anaerolineae	Caldilineales	Caldilineaceae	uncultured_bacterium_f_Caldilineaceae	uncultured_bacterium_f_Caldilineaceae
OTU138	52	133	80	104	56	11	8	7	2	19	28	26	13	42	14	11	8	40	74	45	63	55	70	74	81	107	97	46	86	110	107	24	0	1	3	1	Bacteria	Proteobacteria	Gammaproteobacteria	Gammaproteobacteria_Incertae_Sedis	Unclassified	uncultured_bacterium_f_Unknown_Family	uncultured_bacterium_f_Unknown_Family
OTU1380	10	17	18	20	5	4	5	0	1	5	7	2	5	10	5	4	3	1	9	6	9	6	3	5	8	12	14	6	5	16	2	0	0	1	0	0	Bacteria	Latescibacteria	uncultured_bacterium_p_Latescibacteria	uncultured_bacterium_p_Latescibacteria	uncultured_bacterium_p_Latescibacteria	uncultured_bacterium_p_Latescibacteria	uncultured_bacterium_p_Latescibacteria
OTU1381	5	25	23	18	16	11	3	1	0	2	2	6	3	5	3	15	2	5	3	3	5	2	3	1	3	2	7	3	5	14	13	9	16	5	6	13	Bacteria	PAUC34f	uncultured_bacterium_p_PAUC34f	uncultured_bacterium_p_PAUC34f	uncultured_bacterium_p_PAUC34f	uncultured_bacterium_p_PAUC34f	uncultured_bacterium_p_PAUC34f
OTU1382	3	10	15	28	13	8	1	13	2	2	3	10	10	16	21	30	18	29	2	7	7	8	10	5	3	4	5	4	20	16	15	24	30	20	30	10	Bacteria	Chloroflexi	Anaerolineae	RBG-13-54-9	uncultured_bacterium_o_RBG-13-54-9	uncultured_bacterium_o_RBG-13-54-9	uncultured_bacterium_o_RBG-13-54-9
OTU1383	5	1	0	0	0	0	0	0	0	16	61	54	6	3	15	1	0	1	14	23	3	3	2	3	4	5	4	4	2	0	0	0	0	0	0	0	Bacteria	Spirochaetes	Spirochaetia	Spirochaetales	Spirochaetaceae	uncultured_bacterium_f_Spirochaetaceae	uncultured_bacterium_f_Spirochaetaceae
OTU1384	3	4	7	4	8	1	0	0	0	1	12	5	3	5	7	2	0	5	5	10	4	5	7	9	12	11	3	5	10	7	10	3	0	0	0	0	Bacteria	Proteobacteria	Alphaproteobacteria	Acetobacterales	Acetobacteraceae	uncultured_bacterium_f_Acetobacteraceae	uncultured_bacterium_f_Acetobacteraceae
OTU13845	0	0	0	0	0	0	0	0	0	18	12	16	15	8	14	4	0	6	72	45	31	35	35	26	12	30	7	21	8	2	1	0	0	0	0	0	Bacteria	Bacteroidetes	Bacteroidia	Cytophagales	Microscillaceae	uncultured_bacterium_f_Microscillaceae	uncultured_bacterium_f_Microscillaceae
OTU13849	2	7	9	14	20	14	3	10	4	0	3	1	4	11	21	23	32	19	2	3	3	7	6	5	0	8	4	2	11	20	30	42	54	32	44	43	Bacteria	Proteobacteria	Deltaproteobacteria	Sva0485	uncultured_bacterium_o_Sva0485	uncultured_bacterium_o_Sva0485	uncultured_bacterium_o_Sva0485
OTU1385	1	2	0	4	3	2	0	0	0	7	6	11	12	19	14	11	7	3	3	3	5	10	6	8	7	5	6	1	9	3	9	9	7	4	4	2	Bacteria	Chloroflexi	SHA-26	uncultured_bacterium_c_SHA-26	uncultured_bacterium_c_SHA-26	uncultured_bacterium_c_SHA-26	uncultured_bacterium_c_SHA-26
OTU1386	0	0	0	0	0	0	0	0	0	2	1	3	3	12	9	2	25	12	0	2	1	3	2	0	3	2	0	1	9	4	1	24	31	38	37	37	Bacteria	Acidobacteria	Acidobacteriia	Acidobacteriales	uncultured_bacterium_o_Acidobacteriales	uncultured_bacterium_o_Acidobacteriales	uncultured_bacterium_o_Acidobacteriales
OTU1389	56	15	12	11	6	5	0	0	0	31	37	33	22	36	25	24	7	12	15	17	18	25	21	25	19	22	23	23	18	12	11	3	0	0	0	0	Bacteria	Lentisphaerae	Oligosphaeria	Oligosphaerales	Lenti-02	uncultured_bacterium_f_Lenti-02	uncultured_bacterium_f_Lenti-02
OTU139	39	125	58	85	58	32	9	5	1	23	58	57	48	51	106	52	5	24	30	32	63	86	65	65	104	86	75	38	45	83	87	23	0	3	6	5	Bacteria	Proteobacteria	Alphaproteobacteria	Rhizobiales	Beijerinckiaceae	Methylocystis	uncultured_bacterium_g_Methylocystis
OTU1392	7	12	4	27	16	14	1	0	0	0	2	1	1	5	2	3	4	5	0	2	2	0	1	1	0	3	1	1	10	28	13	18	16	2	0	2	Bacteria	Planctomycetes	Phycisphaerae	Tepidisphaerales	WD2101_soil_group	uncultured_bacterium_f_WD2101_soil_group	uncultured_bacterium_f_WD2101_soil_group
OTU1393	1	3	1	0	1	1	0	0	0	9	9	6	10	10	3	2	0	0	6	13	20	11	13	12	22	12	22	13	13	7	5	4	0	0	1	0	Bacteria	Planctomycetes	Planctomycetacia	Planctomycetales	uncultured_bacterium_o_Planctomycetales	uncultured_bacterium_o_Planctomycetales	uncultured_bacterium_o_Planctomycetales
OTU13936	0	0	0	2	9	21	8	6	4	0	1	0	1	1	9	13	7	11	1	0	0	1	1	1	3	0	1	4	2	3	1	10	30	12	45	50	Bacteria	Proteobacteria	Deltaproteobacteria	Desulfarculales	Desulfarculaceae	uncultured_bacterium_f_Desulfarculaceae	uncultured_bacterium_f_Desulfarculaceae
OTU1394	0	0	3	3	10	12	7	0	0	4	1	7	4	11	4	6	4	10	6	2	4	0	5	2	3	6	4	2	9	14	22	7	14	3	2	0	Bacteria	Acidobacteria	Subgroup_11	uncultured_bacterium_c_Subgroup_11	uncultured_bacterium_c_Subgroup_11	uncultured_bacterium_c_Subgroup_11	uncultured_bacterium_c_Subgroup_11
OTU1395	0	1	0	0	5	49	59	119	47	0	0	0	0	0	0	0	2	4	0	0	0	0	0	0	0	0	1	1	0	0	0	2	0	8	1	3	Bacteria	Armatimonadetes	DG-56	uncultured_bacterium_c_DG-56	uncultured_bacterium_c_DG-56	uncultured_bacterium_c_DG-56	uncultured_bacterium_c_DG-56
OTU13965	5	46	30	45	34	7	11	1	0	0	3	4	2	16	19	20	61	46	1	2	2	3	5	4	4	1	7	3	15	40	37	37	96	52	35	18	Bacteria	Acidobacteria	Aminicenantia	Aminicenantales	uncultured_bacterium_o_Aminicenantales	uncultured_bacterium_o_Aminicenantales	uncultured_bacterium_o_Aminicenantales
OTU1398	0	0	1	0	1	2	11	4	3	1	0	1	4	8	7	7	6	21	0	0	0	0	2	1	0	0	6	2	7	0	1	13	21	21	20	20	Bacteria	Acidobacteria	Acidobacteriia	Solibacterales	Solibacteraceae_Subgroup_3	Candidatus_Solibacter	uncultured_bacterium_g_Candidatus_Solibacter
OTU1399	14	10	11	12	6	1	0	0	0	35	24	13	9	30	5	9	6	9	8	20	28	30	32	26	17	8	16	10	9	12	6	1	0	0	0	0	Bacteria	Verrucomicrobia	Verrucomicrobiae	Verrucomicrobiales	Verrucomicrobiaceae	uncultured_bacterium_f_Verrucomicrobiaceae	uncultured_bacterium_f_Verrucomicrobiaceae
OTU14	332	569	234	482	315	160	58	22	5	163	262	399	223	400	173	192	29	152	138	312	356	349	416	632	602	524	441	150	264	401	363	165	53	8	24	13	Bacteria	Bacteroidetes	Ignavibacteria	Ignavibacteriales	Ignavibacteriaceae	Ignavibacterium	uncultured_bacterium_g_Ignavibacterium
OTU140	22	7	24	13	2	3	2	2	1	141	106	86	147	91	157	126	16	53	85	51	39	53	46	31	31	42	45	55	40	13	11	3	0	0	0	3	Bacteria	Proteobacteria	Gammaproteobacteria	Betaproteobacteriales	Methylophilaceae	uncultured_bacterium_f_Methylophilaceae	uncultured_bacterium_f_Methylophilaceae
OTU1402	6	1	2	1	0	0	0	0	0	29	157	22	9	2	9	35	4	9	19	38	3	5	0	4	6	1	1	1	2	0	0	0	0	0	0	0	Bacteria	Spirochaetes	Spirochaetia	Spirochaetales	Spirochaetaceae	uncultured_bacterium_f_Spirochaetaceae	uncultured_bacterium_f_Spirochaetaceae
OTU1403	0	0	0	0	1	0	4	19	25	0	0	0	0	3	2	3	1	14	0	0	0	0	0	1	0	0	0	0	0	1	2	8	4	3	10	4	Bacteria	Firmicutes	Clostridia	Clostridiales	Christensenellaceae	Christensenellaceae_R-7_group	uncultured_bacterium_g_Christensenellaceae_R-7_group
OTU1404	0	0	0	1	0	0	4	0	0	0	1	0	3	7	64	61	52	62	4	0	0	6	1	0	1	0	3	3	4	1	0	24	29	51	30	21	Bacteria	Chloroflexi	Anaerolineae	Anaerolineales	Anaerolineaceae	uncultured_bacterium_f_Anaerolineaceae	uncultured_bacterium_f_Anaerolineaceae
OTU1405	7	1	1	0	0	1	0	1	1	12	4	5	3	1	2	4	2	5	8	18	12	20	15	10	4	2	1	10	1	1	0	0	0	0	0	0	Bacteria	Proteobacteria	Alphaproteobacteria	Rhodobacterales	Rhodobacteraceae	uncultured_bacterium_f_Rhodobacteraceae	uncultured_bacterium_f_Rhodobacteraceae
OTU1407	10	24	5	7	2	0	5	0	0	20	2	1	3	1	5	2	0	1	13	15	32	35	34	28	9	7	5	16	6	2	8	6	0	0	0	0	Bacteria	Verrucomicrobia	Verrucomicrobiae	Pedosphaerales	Pedosphaeraceae	uncultured_bacterium_f_Pedosphaeraceae	uncultured_bacterium_f_Pedosphaeraceae
OTU1408	36	17	14	5	1	0	1	0	0	38	13	30	18	7	13	9	0	3	41	21	23	24	25	31	32	37	17	20	6	3	4	0	0	0	0	0	Bacteria	Verrucomicrobia	Verrucomicrobiae	Pedosphaerales	Pedosphaeraceae	uncultured_bacterium_f_Pedosphaeraceae	uncultured_bacterium_f_Pedosphaeraceae
OTU1409	9	15	13	13	12	0	0	0	1	22	8	13	11	11	12	13	5	4	12	6	25	16	19	21	6	5	6	7	7	6	7	0	0	0	0	3	Bacteria	Proteobacteria	Gammaproteobacteria	Betaproteobacteriales	A21b	uncultured_bacterium_f_A21b	uncultured_bacterium_f_A21b
OTU141	48	19	2	0	0	0	0	0	0	41	440	130	14	12	17	2	0	0	3	5	5	5	72	145	237	29	12	21	14	1	1	0	0	0	0	0	Bacteria	Proteobacteria	Gammaproteobacteria	Betaproteobacteriales	Burkholderiaceae	uncultured_bacterium_f_Burkholderiaceae	uncultured_bacterium_f_Burkholderiaceae
OTU1411	18	33	32	44	31	9	0	0	4	9	8	8	7	15	8	8	0	3	4	9	13	4	13	17	16	11	11	20	46	37	31	11	1	3	0	0	Bacteria	Verrucomicrobia	Verrucomicrobiae	S-BQ2-57_soil_group	uncultured_bacterium_o_S-BQ2-57_soil_group	uncultured_bacterium_o_S-BQ2-57_soil_group	uncultured_bacterium_o_S-BQ2-57_soil_group
OTU1413	1	10	11	19	38	21	34	30	33	1	0	3	0	2	3	4	5	4	0	0	1	1	0	2	0	0	0	1	3	7	2	6	9	24	6	36	Bacteria	Armatimonadetes	uncultured_bacterium_p_Armatimonadetes	uncultured_bacterium_p_Armatimonadetes	uncultured_bacterium_p_Armatimonadetes	uncultured_bacterium_p_Armatimonadetes	uncultured_bacterium_p_Armatimonadetes
OTU1415	20	3	3	1	2	0	0	1	0	10	6	8	9	10	3	2	2	0	9	11	1	5	10	4	5	14	7	8	7	4	4	0	0	0	0	0	Bacteria	Planctomycetes	Phycisphaerae	Tepidisphaerales	WD2101_soil_group	uncultured_bacterium_f_WD2101_soil_group	uncultured_bacterium_f_WD2101_soil_group
OTU14153	4	25	5	27	12	6	0	0	0	0	1	2	1	0	4	3	7	9	1	1	0	5	2	2	1	0	0	0	2	8	5	3	13	4	6	10	Bacteria	Actinobacteria	Coriobacteriia	FS118-23B-02	uncultured_bacterium_o_FS118-23B-02	uncultured_bacterium_o_FS118-23B-02	uncultured_bacterium_o_FS118-23B-02
OTU1416	0	8	0	1	0	0	0	0	0	18	77	28	2	1	2	1	1	0	3	1	0	3	2	12	18	12	0	3	2	0	0	0	0	0	0	0	Bacteria	Proteobacteria	Gammaproteobacteria	Betaproteobacteriales	Burkholderiaceae	uncultured_bacterium_f_Burkholderiaceae	uncultured_bacterium_f_Burkholderiaceae
OTU1417	0	8	6	1	1	4	1	9	0	0	7	29	4	46	10	9	5	21	0	1	1	0	4	3	0	3	10	0	26	17	23	48	56	46	41	81	Bacteria	Firmicutes	Bacilli	Bacillales	Paenibacillaceae	Paenibacillus	uncultured_bacterium_g_Paenibacillus
OTU14191	2	6	8	4	2	5	3	0	0	2	3	4	0	19	25	26	13	7	1	2	0	4	2	3	2	3	4	0	5	7	6	26	33	13	32	31	Bacteria	Firmicutes	Clostridia	Clostridiales	Clostridiaceae_1	Clostridium_sensu_stricto_1	uncultured_bacterium_g_Clostridium_sensu_stricto_1
OTU142	7	7	9	6	9	19	14	20	30	3	9	5	16	28	119	159	194	216	6	11	12	11	24	8	7	7	16	13	31	21	44	234	230	287	206	194	Bacteria	Acidobacteria	Aminicenantia	Aminicenantales	uncultured_bacterium_o_Aminicenantales	uncultured_bacterium_o_Aminicenantales	uncultured_bacterium_o_Aminicenantales
OTU1420	1	6	24	6	14	6	23	42	25	0	0	0	0	7	4	12	2	9	0	0	0	1	0	0	0	0	0	0	3	6	9	4	8	1	12	26	Bacteria	Firmicutes	Negativicutes	Selenomonadales	Acidaminococcaceae	uncultured_bacterium_f_Acidaminococcaceae	uncultured_bacterium_f_Acidaminococcaceae
OTU1423	20	2	0	0	0	0	0	1	0	48	20	7	5	1	1	3	1	4	68	134	7	25	12	7	12	8	1	19	9	0	0	0	0	0	0	0	Bacteria	Hydrogenedentes	Hydrogenedentia	Hydrogenedentiales	Hydrogenedensaceae	uncultured_bacterium_f_Hydrogenedensaceae	uncultured_bacterium_f_Hydrogenedensaceae
OTU1428	14	23	30	35	23	9	6	9	0	11	13	11	12	16	6	8	0	15	6	25	19	12	14	16	31	22	27	19	25	46	39	8	10	1	7	5	Bacteria	Verrucomicrobia	Verrucomicrobiae	Pedosphaerales	Pedosphaeraceae	uncultured_bacterium_f_Pedosphaeraceae	uncultured_bacterium_f_Pedosphaeraceae
OTU1429	19	12	3	4	2	0	0	0	0	31	11	22	16	7	16	0	0	5	12	5	6	14	17	12	14	9	15	12	9	5	3	0	0	0	0	2	Bacteria	Bacteroidetes	Bacteroidia	Sphingobacteriales	Z4MB62	uncultured_bacterium_f_Z4MB62	uncultured_bacterium_f_Z4MB62
OTU143	21	75	26	47	42	29	25	23	0	22	58	132	58	168	80	56	59	79	14	32	20	52	61	73	70	53	103	12	58	87	105	78	90	68	61	61	Bacteria	Actinobacteria	Coriobacteriia	OPB41	uncultured_bacterium_o_OPB41	uncultured_bacterium_o_OPB41	uncultured_bacterium_o_OPB41
OTU1430	17	5	1	0	1	0	0	0	0	11	4	6	16	2	10	0	0	3	8	10	7	5	11	16	8	7	9	8	2	1	2	0	0	0	0	0	Bacteria	LCP-89	uncultured_bacterium_p_LCP-89	uncultured_bacterium_p_LCP-89	uncultured_bacterium_p_LCP-89	uncultured_bacterium_p_LCP-89	uncultured_bacterium_p_LCP-89
OTU1431	2	8	12	3	5	1	0	0	0	13	5	4	2	1	1	4	2	7	5	8	13	14	7	11	0	3	2	4	5	4	4	2	0	0	0	0	Bacteria	Proteobacteria	Gammaproteobacteria	Betaproteobacteriales	Burkholderiaceae	Lautropia	uncultured_bacterium_g_Lautropia
OTU14317	2	7	14	22	10	11	35	24	28	0	1	4	8	2	4	5	6	6	2	6	3	4	7	0	4	2	2	2	11	15	7	11	15	16	11	26	Bacteria	Proteobacteria	Deltaproteobacteria	Sva0485	uncultured_bacterium_o_Sva0485	uncultured_bacterium_o_Sva0485	uncultured_bacterium_o_Sva0485
OTU1433	5	5	7	6	5	3	0	3	0	5	4	11	16	11	9	8	1	16	3	11	3	8	9	3	8	6	10	5	8	5	4	10	2	6	4	0	Bacteria	Acidobacteria	Acidobacteriia	Solibacterales	Solibacteraceae_Subgroup_3	Paludibaculum	uncultured_bacterium_g_Paludibaculum
OTU1434	5	2	5	1	16	9	5	2	0	17	2	3	18	5	50	40	1	3	12	20	23	15	8	7	2	5	2	17	9	12	9	35	0	0	0	0	Bacteria	Proteobacteria	Gammaproteobacteria	Betaproteobacteriales	Sulfuricellaceae	Sulfuriferula	uncultured_bacterium_g_Sulfuriferula
OTU14357	46	74	100	98	101	89	57	19	9	8	10	8	28	16	51	31	21	34	14	9	27	19	22	9	15	11	17	25	34	30	29	42	20	34	33	15	Bacteria	Acidobacteria	Aminicenantia	Aminicenantales	uncultured_bacterium_o_Aminicenantales	uncultured_bacterium_o_Aminicenantales	uncultured_bacterium_o_Aminicenantales
OTU1436	5	8	12	30	23	6	4	4	9	0	3	5	6	10	6	15	3	16	1	1	2	5	2	4	2	2	1	5	7	1	3	1	2	0	0	0	Bacteria	Bacteroidetes	Bacteroidia	Bacteroidales	Bacteroidetes_BD2-2	uncultured_bacterium_f_Bacteroidetes_BD2-2	uncultured_bacterium_f_Bacteroidetes_BD2-2
OTU1437	6	21	19	27	14	5	0	1	0	1	2	2	9	3	9	6	0	1	1	7	16	15	2	2	8	3	1	7	10	15	20	2	1	1	3	0	Bacteria	Chloroflexi	Anaerolineae	SBR1031	A4b	uncultured_bacterium_f_A4b	uncultured_bacterium_f_A4b
OTU14385	0	0	0	0	0	1	2	5	19	0	1	1	1	0	13	1	44	7	0	0	0	0	1	0	0	0	1	0	0	0	0	8	22	45	43	35	Bacteria	Acidobacteria	Aminicenantia	Aminicenantales	uncultured_bacterium_o_Aminicenantales	uncultured_bacterium_o_Aminicenantales	uncultured_bacterium_o_Aminicenantales
OTU144	116	95	155	118	117	94	15	14	1	40	37	21	28	25	38	9	4	44	109	78	105	68	74	41	51	54	38	125	57	63	59	33	1	2	0	2	Bacteria	Proteobacteria	Gammaproteobacteria	Betaproteobacteriales	Nitrosomonadaceae	uncultured_bacterium_f_Nitrosomonadaceae	uncultured_bacterium_f_Nitrosomonadaceae
OTU1440	0	5	4	1	8	13	5	0	1	0	0	1	0	7	15	14	3	8	0	2	5	3	2	1	1	2	3	0	4	12	10	41	95	42	64	45	Bacteria	Firmicutes	Bacilli	Bacillales	Alicyclobacillaceae	Tumebacillus	uncultured_bacterium_g_Tumebacillus
OTU1442	0	0	1	0	1	13	18	29	27	0	0	1	2	1	3	2	0	7	0	3	2	1	1	0	0	1	0	0	1	1	4	1	7	5	8	14	Bacteria	Chloroflexi	Anaerolineae	SBR1031	uncultured_bacterium_o_SBR1031	uncultured_bacterium_o_SBR1031	uncultured_bacterium_o_SBR1031
OTU1443	0	0	0	0	0	0	0	0	0	17	14	41	27	21	13	4	3	5	2	2	7	13	11	27	10	14	23	4	18	4	5	5	4	5	1	2	Bacteria	Acidobacteria	Acidobacteriia	Solibacterales	Solibacteraceae_Subgroup_3	Candidatus_Solibacter	uncultured_bacterium_g_Candidatus_Solibacter
OTU14430	2	6	3	8	2	1	0	0	0	8	10	17	6	22	10	9	2	4	8	14	10	16	17	20	26	12	6	5	7	14	22	2	4	3	2	1	Bacteria	Proteobacteria	Deltaproteobacteria	MBNT15	uncultured_bacterium_o_MBNT15	uncultured_bacterium_o_MBNT15	uncultured_bacterium_o_MBNT15
OTU1444	16	12	19	5	11	4	0	0	4	33	24	38	39	35	28	15	4	8	26	20	14	17	22	19	19	29	31	20	21	26	11	4	0	0	0	0	Bacteria	Acidobacteria	Acidobacteriia	Solibacterales	Solibacteraceae_Subgroup_3	Paludibaculum	uncultured_bacterium_g_Paludibaculum
OTU14470	33	65	84	103	94	29	22	4	4	8	12	22	17	20	8	8	8	6	20	35	49	28	31	50	69	49	35	27	50	94	91	27	16	3	1	2	Bacteria	Acidobacteria	Subgroup_6	uncultured_bacterium_c_Subgroup_6	uncultured_bacterium_c_Subgroup_6	uncultured_bacterium_c_Subgroup_6	uncultured_bacterium_c_Subgroup_6
OTU1449	21	29	6	23	11	3	2	0	0	11	10	13	22	20	9	8	1	16	11	15	9	18	15	18	17	20	33	11	14	33	29	12	7	0	3	0	Bacteria	Planctomycetes	OM190	uncultured_bacterium_c_OM190	uncultured_bacterium_c_OM190	uncultured_bacterium_c_OM190	uncultured_bacterium_c_OM190
OTU145	0	0	0	0	0	0	6	18	20	1	0	0	1	22	66	60	143	67	0	2	2	2	4	0	1	2	2	0	10	4	29	98	102	142	262	168	Bacteria	Planctomycetes	Phycisphaerae	MSBL9	SG8-4	uncultured_bacterium_f_SG8-4	uncultured_bacterium_f_SG8-4
OTU1450	17	36	4	13	2	3	0	0	0	6	5	27	29	21	7	7	4	4	1	3	3	6	3	8	10	12	25	2	7	5	8	0	0	0	0	0	Bacteria	TA06	uncultured_bacterium_p_TA06	uncultured_bacterium_p_TA06	uncultured_bacterium_p_TA06	uncultured_bacterium_p_TA06	uncultured_bacterium_p_TA06
OTU1452	10	19	26	19	19	5	4	1	0	2	2	5	8	2	1	6	4	11	5	3	10	5	5	2	7	4	7	11	14	13	14	6	3	4	0	4	Bacteria	Acidobacteria	Acidobacteriia	Solibacterales	Solibacteraceae_Subgroup_3	PAUC26f	uncultured_bacterium_g_PAUC26f
OTU14529	3	1	3	1	0	0	0	0	2	3	1	3	3	4	1	3	0	0	1	1	2	2	0	1	4	5	6	0	0	0	0	0	0	1	0	0	Bacteria	Proteobacteria	Gammaproteobacteria	Gammaproteobacteria_Incertae_Sedis	Unclassified	Acidibacter	uncultured_bacterium_g_Acidibacter
OTU1453	3	5	21	32	26	36	29	15	6	2	1	8	7	16	14	9	8	8	3	2	6	6	8	6	10	8	4	3	16	12	10	10	2	8	11	6	Bacteria	Planctomycetes	Pla3_lineage	uncultured_bacterium_c_Pla3_lineage	uncultured_bacterium_c_Pla3_lineage	uncultured_bacterium_c_Pla3_lineage	uncultured_bacterium_c_Pla3_lineage
OTU14539	0	0	0	0	0	0	0	1	1	0	0	0	0	0	0	1	0	0	0	0	0	0	0	0	0	0	0	0	0	0	0	0	0	0	0	0	Bacteria	Actinobacteria	Actinobacteria	Frankiales	Sporichthyaceae	hgcI_clade	Actinobacteria_bacterium_IMCC26103
OTU1454	0	0	5	1	9	28	40	0	0	1	1	3	9	6	7	2	5	11	3	2	2	0	7	0	4	0	0	3	7	0	1	8	2	1	0	3	Bacteria	Nitrospirae	4-29-1	uncultured_bacterium_c_4-29-1	uncultured_bacterium_c_4-29-1	uncultured_bacterium_c_4-29-1	uncultured_bacterium_c_4-29-1
OTU14546	0	1	0	0	0	0	0	5	4	0	2	0	0	0	0	0	0	0	0	0	0	0	0	0	1	0	0	0	0	0	0	0	0	1	1	0	Bacteria	Proteobacteria	Gammaproteobacteria	Gammaproteobacteria_Incertae_Sedis	Unclassified	Acidibacter	uncultured_bacterium_g_Acidibacter
OTU1455	0	0	0	0	3	11	26	10	23	0	0	0	0	0	7	7	3	5	0	0	0	0	0	0	0	0	0	0	1	1	1	2	4	7	12	14	Bacteria	Planctomycetes	Phycisphaerae	MSBL9	SG8-4	uncultured_bacterium_f_SG8-4	uncultured_bacterium_f_SG8-4
OTU1456	0	0	0	1	7	34	51	80	49	0	0	0	0	0	9	6	2	4	2	0	0	1	0	0	2	0	0	2	1	2	1	6	8	8	13	24	Bacteria	Acidobacteria	Acidobacteriia	Subgroup_13	uncultured_bacterium_o_Subgroup_13	uncultured_bacterium_o_Subgroup_13	uncultured_bacterium_o_Subgroup_13
OTU14571	5	0	0	0	0	0	0	0	1	9	3	2	0	1	1	1	0	0	21	9	4	3	2	0	3	1	2	3	0	0	0	0	0	0	0	0	Bacteria	Proteobacteria	Gammaproteobacteria	Betaproteobacteriales	Burkholderiaceae	Inhella	uncultured_bacterium_g_Inhella
OTU1458	0	1	2	0	3	5	10	0	23	0	0	3	7	3	9	10	27	31	1	1	1	3	1	0	0	0	1	0	4	4	6	22	12	27	31	5	Bacteria	Chloroflexi	Anaerolineae	Anaerolineales	Anaerolineaceae	uncultured_bacterium_f_Anaerolineaceae	uncultured_bacterium_f_Anaerolineaceae
OTU14588	3	0	0	0	0	0	0	0	0	0	0	0	0	0	0	0	0	0	3	0	0	0	0	0	0	0	0	3	0	0	0	0	0	0	1	0	Bacteria	Bacteroidetes	Bacteroidia	Sphingobacteriales	env.OPS_17	uncultured_bacterium_f_env.OPS_17	uncultured_bacterium_f_env.OPS_17
OTU14593	0	0	0	0	0	0	0	0	1	0	0	0	0	0	0	1	0	0	0	1	0	0	0	0	0	0	0	0	0	0	0	0	0	0	0	0	Bacteria	Proteobacteria	Gammaproteobacteria	Betaproteobacteriales	Burkholderiaceae	uncultured_bacterium_f_Burkholderiaceae	uncultured_bacterium_f_Burkholderiaceae
OTU146	0	3	7	3	24	118	184	344	429	2	0	2	8	19	59	92	129	153	3	4	0	4	9	0	1	0	8	4	6	3	13	55	116	175	168	176	Bacteria	Spirochaetes	Spirochaetia	Spirochaetales	Spirochaetaceae	Spirochaeta_2	uncultured_bacterium_g_Spirochaeta_2
OTU1460	2	0	0	0	0	0	0	0	1	0	0	0	1	1	0	0	0	0	1	0	1	0	0	0	0	0	0	1	1	0	1	0	0	0	0	0	Bacteria	Actinobacteria	Actinobacteria	Frankiales	Sporichthyaceae	hgcI_clade	uncultured_bacterium_g_hgcI_clade
OTU14603	0	0	0	0	0	0	1	0	2	0	0	0	1	0	1	1	0	0	0	0	0	0	0	0	0	0	0	0	0	0	0	0	0	0	0	0	Bacteria	Actinobacteria	Actinobacteria	Frankiales	Sporichthyaceae	hgcI_clade	uncultured_bacterium_g_hgcI_clade
OTU1461	9	5	4	1	0	0	0	0	0	5	10	4	4	0	0	0	0	8	2	5	9	18	41	57	8	2	0	2	11	3	0	1	0	0	0	0	Bacteria	Bacteroidetes	Bacteroidia	Flavobacteriales	Flavobacteriaceae	Flavobacterium	uncultured_bacterium_g_Flavobacterium
OTU1463	20	54	54	57	58	33	26	6	8	23	9	48	37	36	41	15	11	41	12	23	34	17	30	26	28	30	31	24	31	61	41	25	9	15	13	9	Bacteria	Acidobacteria	Subgroup_18	uncultured_bacterium_c_Subgroup_18	uncultured_bacterium_c_Subgroup_18	uncultured_bacterium_c_Subgroup_18	uncultured_bacterium_c_Subgroup_18
OTU1465	3	8	7	24	11	3	0	1	0	3	0	4	8	13	12	4	15	18	1	3	1	1	1	4	3	2	3	4	5	8	7	36	35	25	8	5	Bacteria	Kiritimatiellaeota	Kiritimatiellae	WCHB1-41	uncultured_bacterium_o_WCHB1-41	uncultured_bacterium_o_WCHB1-41	uncultured_bacterium_o_WCHB1-41
OTU1467	23	211	85	85	42	19	13	1	10	27	74	100	35	120	32	31	17	48	10	43	50	119	124	204	179	140	149	15	82	128	106	58	42	12	4	3	Bacteria	Actinobacteria	Thermoleophilia	Gaiellales	Gaiellaceae	Gaiella	uncultured_bacterium_g_Gaiella
OTU14672	3	2	2	2	0	0	0	0	2	10	4	2	3	0	0	1	1	3	10	7	4	3	3	0	2	2	2	9	0	1	1	0	0	0	1	0	Bacteria	Proteobacteria	Gammaproteobacteria	Betaproteobacteriales	Burkholderiaceae	Rubrivivax	uncultured_bacterium_g_Rubrivivax
OTU14675	2	1	0	0	0	0	0	0	0	6	5	8	0	0	1	2	0	0	6	25	5	54	4	1	4	4	3	3	1	0	0	0	0	0	0	0	Bacteria	Bacteroidetes	Bacteroidia	Flavobacteriales	Flavobacteriaceae	Flavobacterium	uncultured_bacterium_g_Flavobacterium
OTU1468	0	0	0	1	7	27	45	21	30	0	0	0	2	1	9	8	4	7	0	0	0	0	0	0	0	0	0	1	0	1	2	9	5	15	12	15	Archaea	Euryarchaeota	Thermoplasmata	Methanomassiliicoccales	uncultured_bacterium_o_Methanomassiliicoccales	uncultured_bacterium_o_Methanomassiliicoccales	uncultured_bacterium_o_Methanomassiliicoccales
OTU14689	3	0	0	0	0	0	1	0	0	17	10	4	3	0	1	3	1	0	4	51	14	55	12	14	13	4	4	2	4	0	1	0	0	1	0	0	Bacteria	Bacteroidetes	Bacteroidia	Flavobacteriales	Flavobacteriaceae	Flavobacterium	uncultured_bacterium_g_Flavobacterium
OTU1469	2	0	4	0	3	1	0	0	0	10	2	3	8	4	33	15	6	7	16	17	44	10	10	4	7	4	3	14	16	14	9	27	4	2	0	1	Bacteria	Proteobacteria	Gammaproteobacteria	Acidiferrobacterales	Acidiferrobacteraceae	Sulfurifustis	uncultured_bacterium_g_Sulfurifustis
OTU147	35	77	82	125	84	38	4	12	1	9	10	5	7	9	0	6	6	3	16	25	40	46	38	36	29	44	33	30	45	89	93	53	44	2	15	1	Bacteria	Chloroflexi	Anaerolineae	Anaerolineales	Anaerolineaceae	uncultured_bacterium_f_Anaerolineaceae	uncultured_bacterium_f_Anaerolineaceae
OTU1470	0	0	0	0	0	5	1	7	9	0	0	4	6	5	30	25	34	38	0	1	4	1	4	0	1	2	1	1	6	2	1	21	13	48	45	33	Bacteria	Bacteroidetes	Ignavibacteria	Kryptoniales	BSV26	uncultured_bacterium_f_BSV26	uncultured_bacterium_f_BSV26
OTU1471	0	0	0	0	3	5	0	0	2	0	0	1	3	9	12	22	17	9	0	0	1	0	1	0	0	0	1	0	2	0	1	14	21	14	70	34	Bacteria	Planctomycetes	Phycisphaerae	Phycisphaerales	AKAU3564_sediment_group	uncultured_bacterium_f_AKAU3564_sediment_group	uncultured_bacterium_f_AKAU3564_sediment_group
OTU1473	2	9	2	1	2	0	1	0	0	3	42	15	4	25	1	6	0	0	2	1	0	1	9	19	12	4	6	3	1	6	4	2	0	0	0	0	Bacteria	BRC1	uncultured_bacterium_p_BRC1	uncultured_bacterium_p_BRC1	uncultured_bacterium_p_BRC1	uncultured_bacterium_p_BRC1	uncultured_bacterium_p_BRC1
OTU1474	4	8	4	15	8	8	0	0	5	3	12	19	10	10	5	5	0	6	3	6	12	11	14	12	15	7	8	6	11	17	14	4	2	4	0	0	Bacteria	Chloroflexi	Anaerolineae	SJA-15	uncultured_bacterium_o_SJA-15	uncultured_bacterium_o_SJA-15	uncultured_bacterium_o_SJA-15
OTU1475	5	39	2	9	6	0	4	0	4	3	3	1	1	4	39	7	2	11	3	4	5	6	3	4	2	1	3	1	2	3	7	1	18	1	7	8	Bacteria	Proteobacteria	Deltaproteobacteria	Myxococcales	Polyangiaceae	Aetherobacter	uncultured_bacterium_g_Aetherobacter
OTU14757	4	8	9	22	20	2	1	0	0	5	2	4	7	9	6	4	2	2	2	8	16	13	19	21	24	13	13	14	31	47	51	17	7	1	8	2	Bacteria	Acidobacteria	Subgroup_6	uncultured_bacterium_c_Subgroup_6	uncultured_bacterium_c_Subgroup_6	uncultured_bacterium_c_Subgroup_6	uncultured_bacterium_c_Subgroup_6
OTU1476	1	2	4	1	7	15	28	42	20	0	0	0	0	1	3	8	10	13	0	0	0	1	1	0	0	0	3	0	2	2	6	20	24	20	18	9	Bacteria	CK-2C2-2	uncultured_bacterium_p_CK-2C2-2	uncultured_bacterium_p_CK-2C2-2	uncultured_bacterium_p_CK-2C2-2	uncultured_bacterium_p_CK-2C2-2	uncultured_bacterium_p_CK-2C2-2
OTU1477	0	10	3	25	19	14	2	1	5	0	2	4	10	6	13	20	8	10	0	3	3	6	1	2	0	1	2	4	12	8	6	33	17	14	5	5	Bacteria	Acidobacteria	Aminicenantia	Aminicenantales	uncultured_bacterium_o_Aminicenantales	uncultured_bacterium_o_Aminicenantales	uncultured_bacterium_o_Aminicenantales
OTU1478	4	4	7	0	2	0	0	0	0	10	5	2	3	7	2	9	1	0	8	21	36	21	10	16	4	7	2	5	2	2	1	0	0	0	0	0	Bacteria	Planctomycetes	Planctomycetacia	Planctomycetales	Rubinisphaeraceae	uncultured_bacterium_f_Rubinisphaeraceae	uncultured_bacterium_f_Rubinisphaeraceae
OTU1479	0	0	2	13	2	2	0	0	1	4	7	3	4	13	9	9	12	7	2	4	2	5	8	4	7	4	3	2	6	6	10	11	15	5	3	3	Bacteria	Chloroflexi	Anaerolineae	ADurb.Bin180	uncultured_bacterium_o_ADurb.Bin180	uncultured_bacterium_o_ADurb.Bin180	uncultured_bacterium_o_ADurb.Bin180
OTU148	66	89	180	123	179	321	310	335	252	81	56	115	135	125	162	183	137	219	62	96	149	94	106	100	76	119	82	117	146	148	129	145	155	157	182	190	Bacteria	Rokubacteria	NC10	Methylomirabilales	Methylomirabilaceae	Sh765B-TzT-35	uncultured_bacterium_g_Sh765B-TzT-35
OTU14807	23	8	25	16	27	17	7	27	11	7	4	10	9	6	11	6	4	20	5	5	7	8	13	7	3	7	10	13	13	12	11	14	22	33	42	37	Bacteria	Nitrospirae	Thermodesulfovibrionia	uncultured_bacterium_c_Thermodesulfovibrionia	uncultured_bacterium_c_Thermodesulfovibrionia	uncultured_bacterium_c_Thermodesulfovibrionia	uncultured_bacterium_c_Thermodesulfovibrionia
OTU14809	40	27	12	5	10	4	0	0	0	48	46	71	40	32	23	31	4	21	28	26	34	42	69	60	68	75	106	18	27	15	8	8	3	4	2	0	Bacteria	Acidobacteria	Holophagae	Subgroup_7	uncultured_bacterium_o_Subgroup_7	uncultured_bacterium_o_Subgroup_7	uncultured_bacterium_o_Subgroup_7
OTU1481	10	16	16	33	21	59	14	23	13	2	4	5	12	6	13	19	5	28	8	9	13	6	2	3	5	5	5	15	20	13	20	22	7	8	16	11	Bacteria	Proteobacteria	Deltaproteobacteria	Syntrophobacterales	Syntrophaceae	Desulfobacca	uncultured_bacterium_g_Desulfobacca
OTU1484	7	8	7	19	16	6	1	0	0	9	3	10	15	8	10	5	0	13	8	15	17	9	12	9	7	11	10	12	9	15	14	11	3	0	1	0	Bacteria	Acidobacteria	Subgroup_22	uncultured_bacterium_c_Subgroup_22	uncultured_bacterium_c_Subgroup_22	uncultured_bacterium_c_Subgroup_22	uncultured_bacterium_c_Subgroup_22
OTU1486	8	11	6	12	13	1	4	0	0	4	13	15	6	4	6	11	2	4	6	8	11	8	11	14	14	16	9	12	3	8	14	4	1	0	0	0	Bacteria	Acidobacteria	Acidobacteriia	Solibacterales	Solibacteraceae_Subgroup_3	Candidatus_Solibacter	uncultured_bacterium_g_Candidatus_Solibacter
OTU14865	21	5	10	3	2	8	2	0	0	11	12	16	17	14	4	13	3	13	13	13	14	16	8	15	17	18	16	13	18	5	14	7	5	0	0	0	Bacteria	Verrucomicrobia	Verrucomicrobiae	Pedosphaerales	Pedosphaeraceae	uncultured_bacterium_f_Pedosphaeraceae	uncultured_bacterium_f_Pedosphaeraceae
OTU14869	43	45	75	64	48	125	115	95	80	59	64	76	99	61	105	107	97	131	89	105	169	119	85	78	103	68	70	115	114	155	164	108	82	92	133	102	Bacteria	Acidobacteria	Subgroup_17	uncultured_bacterium_c_Subgroup_17	uncultured_bacterium_c_Subgroup_17	uncultured_bacterium_c_Subgroup_17	uncultured_bacterium_c_Subgroup_17
OTU1487	5	1	1	1	0	0	0	0	0	41	8	4	7	2	11	10	1	37	14	14	0	10	9	10	7	1	1	2	2	1	0	0	0	0	0	0	Bacteria	Bacteroidetes	Bacteroidia	Bacteroidales	Prolixibacteraceae	BSV13	uncultured_bacterium_g_BSV13
OTU1488	3	10	11	5	6	9	3	0	0	1	1	1	0	0	3	1	0	4	2	6	4	4	4	7	5	5	5	8	19	4	17	9	15	12	11	8	Bacteria	Proteobacteria	Deltaproteobacteria	Sva0485	uncultured_bacterium_o_Sva0485	uncultured_bacterium_o_Sva0485	uncultured_bacterium_o_Sva0485
OTU1489	0	13	12	21	17	2	0	7	4	1	0	1	1	8	5	6	4	5	0	1	1	1	4	1	0	1	2	0	4	7	14	2	4	1	5	3	Bacteria	Planctomycetes	Pla3_lineage	uncultured_bacterium_c_Pla3_lineage	uncultured_bacterium_c_Pla3_lineage	uncultured_bacterium_c_Pla3_lineage	uncultured_bacterium_c_Pla3_lineage
OTU149	129	201	111	190	110	33	18	4	11	73	108	160	90	143	72	66	22	30	33	95	90	96	95	157	195	245	222	61	98	131	114	53	11	2	3	4	Bacteria	Bacteroidetes	Ignavibacteria	Kryptoniales	BSV26	uncultured_bacterium_f_BSV26	uncultured_bacterium_f_BSV26
OTU1491	8	10	22	11	32	47	15	10	1	6	7	18	33	14	12	16	4	17	6	9	25	23	22	7	13	11	5	24	34	12	15	76	29	18	14	2	Bacteria	Nitrospirae	Thermodesulfovibrionia	uncultured_bacterium_c_Thermodesulfovibrionia	uncultured_bacterium_c_Thermodesulfovibrionia	uncultured_bacterium_c_Thermodesulfovibrionia	uncultured_bacterium_c_Thermodesulfovibrionia
OTU1492	1	1	0	3	4	49	11	40	12	0	0	0	0	1	7	15	3	1	1	0	1	0	0	0	0	1	0	0	2	3	2	12	8	19	15	4	Bacteria	Chloroflexi	Dehalococcoidia	SAR202_clade	uncultured_bacterium_o_SAR202_clade	uncultured_bacterium_o_SAR202_clade	uncultured_bacterium_o_SAR202_clade
OTU1493	0	0	1	2	3	13	49	40	27	0	0	0	1	0	0	3	5	2	0	0	0	0	0	0	0	0	0	0	0	0	3	3	2	2	3	8	Bacteria	WS1	uncultured_bacterium_p_WS1	uncultured_bacterium_p_WS1	uncultured_bacterium_p_WS1	uncultured_bacterium_p_WS1	uncultured_bacterium_p_WS1
OTU14945	30	57	62	39	17	5	3	8	0	7	17	8	10	3	5	5	2	4	6	3	14	2	8	7	7	11	8	9	10	25	19	4	0	0	0	0	Bacteria	Proteobacteria	Deltaproteobacteria	Desulfobacterales	Desulfobacteraceae	Sva0081_sediment_group	uncultured_bacterium_g_Sva0081_sediment_group
OTU1495	0	0	0	0	0	0	0	0	0	6	4	9	4	15	21	18	16	23	0	2	3	8	9	6	3	10	7	3	20	4	5	37	36	22	19	21	Bacteria	Chloroflexi	Anaerolineae	SJA-15	uncultured_bacterium_o_SJA-15	uncultured_bacterium_o_SJA-15	uncultured_bacterium_o_SJA-15
OTU1496	29	36	16	9	4	5	4	8	0	7	4	11	22	4	10	10	0	11	7	0	4	10	7	10	4	5	13	5	9	1	2	7	1	6	0	0	Bacteria	Proteobacteria	Deltaproteobacteria	Myxococcales	P3OB-42	uncultured_bacterium_f_P3OB-42	uncultured_bacterium_f_P3OB-42
OTU15	17	8	14	5	2	5	8	0	7	9	5	3	6	7	0	7	1	2	26	21	4	5	10	9	6	9	5	11	2	2	0	0	3	1	1	1	Bacteria	Planctomycetes	OM190	uncultured_bacterium_c_OM190	uncultured_bacterium_c_OM190	uncultured_bacterium_c_OM190	uncultured_bacterium_c_OM190
OTU150	142	39	61	45	39	26	2	0	0	38	22	38	72	44	19	40	3	38	46	19	30	28	34	25	31	30	42	82	22	30	18	5	0	0	0	0	Bacteria	Bacteroidetes	Bacteroidia	Bacteroidales	Prolixibacteraceae	uncultured_bacterium_f_Prolixibacteraceae	uncultured_bacterium_f_Prolixibacteraceae
OTU1500	5	4	1	2	0	0	1	0	0	18	35	10	7	15	14	0	0	1	6	21	6	19	8	5	16	10	10	5	3	7	2	0	0	0	0	0	Bacteria	Planctomycetes	Planctomycetacia	Gemmatales	Gemmataceae	uncultured_bacterium_f_Gemmataceae	uncultured_bacterium_f_Gemmataceae
OTU1501	4	11	10	32	13	7	0	0	0	6	3	4	4	3	5	4	1	9	6	7	14	4	11	13	12	8	9	6	16	5	13	3	6	0	2	1	Bacteria	Chloroflexi	OLB14	uncultured_bacterium_c_OLB14	uncultured_bacterium_c_OLB14	uncultured_bacterium_c_OLB14	uncultured_bacterium_c_OLB14
OTU15015	27	39	33	29	28	24	7	0	0	14	6	8	14	14	8	15	5	8	12	5	22	13	13	10	14	14	13	20	23	37	42	16	9	1	1	0	Bacteria	Bacteroidetes	Ignavibacteria	Kryptoniales	BSV26	uncultured_bacterium_f_BSV26	uncultured_bacterium_f_BSV26
OTU1503	11	18	21	12	10	5	8	12	0	2	2	3	2	6	6	2	6	2	3	2	6	2	4	2	4	1	4	4	16	22	13	4	3	3	5	0	Bacteria	Latescibacteria	Latescibacteria	Latescibacterales	Latescibacteraceae	uncultured_bacterium_f_Latescibacteraceae	uncultured_bacterium_f_Latescibacteraceae
OTU1504	1	1	1	4	13	77	72	247	239	1	0	1	1	8	41	59	66	68	0	0	0	0	2	3	0	2	1	1	3	3	3	41	40	58	78	69	Bacteria	Chloroflexi	Dehalococcoidia	MSBL5	uncultured_bacterium_o_MSBL5	uncultured_bacterium_o_MSBL5	uncultured_bacterium_o_MSBL5
OTU1505	0	1	2	3	3	2	3	18	1	1	5	2	3	4	11	17	27	34	0	0	1	4	2	2	0	0	0	0	3	1	7	20	14	26	20	3	Bacteria	Calditrichaeota	Calditrichia	Calditrichales	Calditrichaceae	uncultured_bacterium_f_Calditrichaceae	uncultured_bacterium_f_Calditrichaceae
OTU1507	0	6	14	26	30	13	12	13	8	1	1	0	5	5	19	34	23	37	0	1	1	0	0	0	0	2	0	1	3	1	4	26	20	31	6	12	Archaea	Crenarchaeota	Bathyarchaeia	uncultured_bacterium_c_Bathyarchaeia	uncultured_bacterium_c_Bathyarchaeia	uncultured_bacterium_c_Bathyarchaeia	uncultured_bacterium_c_Bathyarchaeia
OTU15079	55	49	88	65	54	31	6	5	7	55	34	30	48	33	39	40	3	26	61	30	30	26	29	15	22	23	21	27	27	21	21	5	4	1	0	0	Bacteria	Proteobacteria	Gammaproteobacteria	Cellvibrionales	Spongiibacteraceae	BD1-7_clade	uncultured_bacterium_g_BD1-7_clade
OTU1509	18	13	12	8	9	5	3	0	0	11	25	16	12	20	4	5	0	1	11	21	7	14	9	9	19	24	16	9	5	6	7	5	0	0	0	1	Bacteria	Proteobacteria	Gammaproteobacteria	Betaproteobacteriales	Burkholderiaceae	Lautropia	uncultured_bacterium_g_Lautropia
OTU151	70	112	77	138	68	37	14	8	3	55	101	97	61	82	26	44	22	24	67	148	147	98	133	280	222	186	121	60	83	66	63	27	0	1	0	1	Bacteria	Acidobacteria	Subgroup_6	uncultured_bacterium_c_Subgroup_6	uncultured_bacterium_c_Subgroup_6	uncultured_bacterium_c_Subgroup_6	uncultured_bacterium_c_Subgroup_6
OTU1511	11	7	1	0	0	2	1	0	0	8	5	9	4	2	7	2	1	0	18	4	9	7	14	9	6	17	6	18	0	0	0	0	0	0	0	0	Bacteria	Proteobacteria	Gammaproteobacteria	Cellvibrionales	Porticoccaceae	Porticoccus	uncultured_bacterium_g_Porticoccus
OTU1512	13	5	1	0	0	0	0	13	0	15	9	2	0	2	1	1	0	0	32	17	11	7	4	2	10	0	0	26	5	0	0	0	0	0	0	0	Bacteria	Verrucomicrobia	Verrucomicrobiae	Opitutales	Opitutaceae	Cephaloticoccus	uncultured_bacterium_g_Cephaloticoccus
OTU1513	16	31	31	30	22	7	1	0	0	1	16	4	12	9	6	1	3	0	0	4	6	1	4	3	2	5	7	2	10	10	4	8	0	0	0	0	Bacteria	Kiritimatiellaeota	Kiritimatiellae	WCHB1-41	uncultured_bacterium_o_WCHB1-41	uncultured_bacterium_o_WCHB1-41	uncultured_bacterium_o_WCHB1-41
OTU15135	7	36	40	76	74	40	11	11	4	1	4	5	2	7	4	7	11	19	1	2	1	4	1	1	0	4	3	2	9	9	6	9	6	3	5	4	Bacteria	Acidobacteria	Aminicenantia	Aminicenantales	uncultured_bacterium_o_Aminicenantales	uncultured_bacterium_o_Aminicenantales	uncultured_bacterium_o_Aminicenantales
OTU1514	8	13	9	22	17	25	21	1	1	7	7	16	11	16	12	11	7	11	11	14	23	14	12	7	19	17	11	14	30	26	24	16	12	12	31	27	Bacteria	Latescibacteria	uncultured_bacterium_p_Latescibacteria	uncultured_bacterium_p_Latescibacteria	uncultured_bacterium_p_Latescibacteria	uncultured_bacterium_p_Latescibacteria	uncultured_bacterium_p_Latescibacteria
OTU1515	7	6	6	15	9	0	16	0	0	31	15	19	23	11	7	2	0	2	17	22	30	28	20	18	11	20	17	14	13	9	5	1	0	0	0	0	Bacteria	Gemmatimonadetes	Gemmatimonadetes	Gemmatimonadales	Gemmatimonadaceae	uncultured_bacterium_f_Gemmatimonadaceae	uncultured_bacterium_f_Gemmatimonadaceae
OTU1516	16	3	12	3	7	4	0	0	0	7	1	5	9	6	5	4	3	6	7	3	2	3	6	6	6	2	4	6	4	7	3	8	1	3	3	3	Bacteria	Chloroflexi	Anaerolineae	Anaerolineales	Anaerolineaceae	uncultured_bacterium_f_Anaerolineaceae	uncultured_bacterium_f_Anaerolineaceae
OTU15185	32	20	16	10	15	4	0	1	0	18	14	13	20	24	12	21	8	10	45	70	52	28	37	26	27	28	30	32	20	19	15	15	0	0	0	0	Bacteria	Acidobacteria	Subgroup_22	uncultured_bacterium_c_Subgroup_22	uncultured_bacterium_c_Subgroup_22	uncultured_bacterium_c_Subgroup_22	uncultured_bacterium_c_Subgroup_22
OTU15187	42	27	35	18	18	10	4	1	7	31	30	35	49	38	31	28	4	24	31	17	20	17	23	16	26	23	30	21	24	12	16	5	0	0	3	1	Bacteria	Acidobacteria	Subgroup_6	uncultured_bacterium_c_Subgroup_6	uncultured_bacterium_c_Subgroup_6	uncultured_bacterium_c_Subgroup_6	uncultured_bacterium_c_Subgroup_6
OTU15188	19	24	16	0	2	4	3	0	0	15	8	3	9	8	6	2	0	3	68	34	41	71	31	19	10	8	6	17	6	5	4	0	0	0	0	0	Bacteria	Bacteroidetes	Bacteroidia	Cytophagales	Microscillaceae	uncultured_bacterium_f_Microscillaceae	uncultured_bacterium_f_Microscillaceae
OTU152	21	36	68	69	133	289	304	416	337	23	17	49	66	78	98	158	86	144	25	39	65	47	56	34	26	23	56	66	117	76	98	115	223	278	282	243	Bacteria	Acidobacteria	Acidobacteriia	Solibacterales	Solibacteraceae_Subgroup_3	Bryobacter	uncultured_bacterium_g_Bryobacter
OTU1520	11	14	8	15	13	2	0	1	0	2	5	12	8	3	19	1	2	0	3	9	11	1	3	3	9	5	5	9	10	15	13	5	3	0	5	0	Bacteria	Planctomycetes	Planctomycetacia	Pirellulales	Pirellulaceae	uncultured_bacterium_f_Pirellulaceae	uncultured_bacterium_f_Pirellulaceae
OTU15206	7	8	18	14	18	5	0	0	0	9	6	14	17	15	4	5	3	15	5	6	4	4	4	13	4	7	13	5	27	47	21	14	4	2	0	0	Bacteria	Verrucomicrobia	Verrucomicrobiae	Pedosphaerales	Pedosphaeraceae	ADurb.Bin063-1	uncultured_bacterium_g_ADurb.Bin063-1
OTU15229	10	12	7	22	12	2	0	2	0	4	5	13	8	13	14	6	6	2	14	6	16	9	9	23	28	25	19	20	19	16	21	6	1	5	0	2	Bacteria	Acidobacteria	Subgroup_6	uncultured_bacterium_c_Subgroup_6	uncultured_bacterium_c_Subgroup_6	uncultured_bacterium_c_Subgroup_6	uncultured_bacterium_c_Subgroup_6
OTU1523	0	20	14	32	33	13	4	6	2	0	0	2	3	8	7	22	12	9	0	2	3	2	1	3	0	1	4	1	5	14	10	24	15	8	12	15	Bacteria	Actinobacteria	RBG-16-55-12	uncultured_bacterium_c_RBG-16-55-12	uncultured_bacterium_c_RBG-16-55-12	uncultured_bacterium_c_RBG-16-55-12	uncultured_bacterium_c_RBG-16-55-12
OTU15243	13	43	23	19	12	4	15	6	3	14	15	16	16	21	25	15	1	14	7	11	30	19	19	18	27	19	13	14	32	40	18	6	0	0	0	0	Bacteria	Proteobacteria	Gammaproteobacteria	Methylococcales	Methylomonaceae	Methylobacter	uncultured_bacterium_g_Methylobacter
OTU1525	0	0	0	0	3	27	43	38	14	0	0	1	0	0	6	14	3	10	0	0	0	0	0	0	0	0	0	0	0	0	0	5	7	2	3	10	Archaea	Hydrothermarchaeota	uncultured_bacterium_p_Hydrothermarchaeota	uncultured_bacterium_p_Hydrothermarchaeota	uncultured_bacterium_p_Hydrothermarchaeota	uncultured_bacterium_p_Hydrothermarchaeota	uncultured_bacterium_p_Hydrothermarchaeota
OTU15261	14	58	18	38	24	4	3	0	8	22	45	59	30	42	27	12	4	26	6	19	31	59	65	77	80	57	43	10	33	52	62	11	2	0	0	0	Bacteria	Actinobacteria	MB-A2-108	uncultured_bacterium_c_MB-A2-108	uncultured_bacterium_c_MB-A2-108	uncultured_bacterium_c_MB-A2-108	uncultured_bacterium_c_MB-A2-108
OTU15270	35	77	26	45	35	17	2	0	0	9	56	31	3	1	3	2	0	6	1	3	1	5	8	8	24	50	23	6	16	40	13	5	7	0	5	0	Bacteria	Planctomycetes	Planctomycetacia	Pirellulales	Pirellulaceae	uncultured_bacterium_f_Pirellulaceae	uncultured_bacterium_f_Pirellulaceae
OTU1529	17	6	11	12	6	8	0	0	0	8	8	4	6	6	2	3	0	5	19	12	12	15	8	3	13	12	3	10	14	18	8	12	3	5	0	7	Bacteria	Gemmatimonadetes	Gemmatimonadetes	Gemmatimonadales	Gemmatimonadaceae	uncultured_bacterium_f_Gemmatimonadaceae	uncultured_bacterium_f_Gemmatimonadaceae
OTU153	92	43	85	52	45	10	10	1	4	31	176	108	47	46	29	25	3	10	11	27	11	9	21	32	39	41	35	33	32	68	27	9	1	1	1	0	Bacteria	Planctomycetes	Phycisphaerae	MSBL9	KCLunmb-38-53	uncultured_bacterium_f_KCLunmb-38-53	uncultured_bacterium_f_KCLunmb-38-53
OTU15303	2	8	16	27	22	19	9	5	5	2	1	4	6	13	8	2	6	5	2	3	2	3	0	3	2	3	2	2	9	3	18	10	9	2	5	0	Bacteria	Planctomycetes	Phycisphaerae	Pla1_lineage	uncultured_bacterium_o_Pla1_lineage	uncultured_bacterium_o_Pla1_lineage	uncultured_bacterium_o_Pla1_lineage
OTU15309	5	52	46	124	68	9	5	0	0	0	2	3	1	1	0	0	6	0	0	0	0	0	2	1	0	0	2	0	13	7	4	3	3	2	5	3	Bacteria	TA06	uncultured_bacterium_p_TA06	uncultured_bacterium_p_TA06	uncultured_bacterium_p_TA06	uncultured_bacterium_p_TA06	uncultured_bacterium_p_TA06
OTU15312	17	15	36	38	31	10	7	3	2	3	8	3	6	5	1	3	1	9	8	3	6	4	8	6	7	5	5	19	6	5	1	0	0	0	0	0	Bacteria	Nitrospirae	Thermodesulfovibrionia	uncultured_bacterium_c_Thermodesulfovibrionia	uncultured_bacterium_c_Thermodesulfovibrionia	uncultured_bacterium_c_Thermodesulfovibrionia	uncultured_bacterium_c_Thermodesulfovibrionia
OTU1533	0	0	0	1	6	17	18	10	17	0	0	0	2	0	4	9	0	2	0	0	0	0	0	0	0	0	1	0	1	0	3	9	17	11	12	13	Archaea	Thaumarchaeota	Marine_Benthic_Group_A	uncultured_bacterium_c_Marine_Benthic_Group_A	uncultured_bacterium_c_Marine_Benthic_Group_A	uncultured_bacterium_c_Marine_Benthic_Group_A	uncultured_bacterium_c_Marine_Benthic_Group_A
OTU15334	22	53	32	54	31	7	2	2	4	14	16	20	26	28	16	17	13	17	10	8	18	12	13	11	23	9	20	16	44	62	76	23	1	0	0	1	Bacteria	Planctomycetes	Planctomycetacia	Pirellulales	Pirellulaceae	Candidatus_Anammoximicrobium	uncultured_bacterium_g_Candidatus_Anammoximicrobium
OTU1534	0	0	0	2	0	13	6	49	34	0	0	0	0	0	4	0	0	0	0	0	0	0	0	0	0	0	0	0	0	0	0	2	2	0	2	0	Bacteria	Chloroflexi	Anaerolineae	SBR1031	uncultured_bacterium_o_SBR1031	uncultured_bacterium_o_SBR1031	uncultured_bacterium_o_SBR1031
OTU1535	0	0	0	1	3	6	11	11	10	0	0	0	2	3	16	23	36	22	0	0	1	0	0	0	0	0	0	0	2	2	0	22	20	27	39	25	Archaea	Crenarchaeota	Bathyarchaeia	uncultured_bacterium_c_Bathyarchaeia	uncultured_bacterium_c_Bathyarchaeia	uncultured_bacterium_c_Bathyarchaeia	uncultured_bacterium_c_Bathyarchaeia
OTU15353	0	0	0	5	39	122	32	1	0	0	0	0	0	0	1	5	0	0	1	0	0	2	2	0	0	0	2	1	0	0	1	5	22	3	54	58	Bacteria	Actinobacteria	Thermoleophilia	Gaiellales	uncultured_bacterium_o_Gaiellales	uncultured_bacterium_o_Gaiellales	uncultured_bacterium_o_Gaiellales
OTU1536	0	1	0	0	3	0	1	6	0	2	1	4	6	2	4	0	16	27	2	2	3	9	4	7	8	2	5	7	12	3	3	15	24	14	4	20	Bacteria	Chloroflexi	JG30-KF-CM66	uncultured_bacterium_c_JG30-KF-CM66	uncultured_bacterium_c_JG30-KF-CM66	uncultured_bacterium_c_JG30-KF-CM66	uncultured_bacterium_c_JG30-KF-CM66
OTU1537	0	0	1	0	1	0	1	8	8	1	0	0	2	6	5	13	12	36	0	1	0	1	0	0	0	0	2	0	3	0	10	12	32	22	21	6	Bacteria	Bacteroidetes	Ignavibacteria	OPB56	uncultured_bacterium_o_OPB56	uncultured_bacterium_o_OPB56	uncultured_bacterium_o_OPB56
OTU1538	1	9	1	1	2	0	4	6	0	1	9	11	3	4	4	0	0	2	2	4	5	7	12	26	49	13	1	4	1	0	0	0	0	0	0	0	Bacteria	Actinobacteria	Thermoleophilia	Solirubrobacterales	67-14	uncultured_bacterium_f_67-14	uncultured_bacterium_f_67-14
OTU1539	16	23	21	4	3	2	0	0	0	5	1	6	3	2	4	2	0	2	3	5	5	4	2	4	4	4	3	10	2	10	4	0	0	0	0	0	Bacteria	Omnitrophicaeota	uncultured_bacterium_p_Omnitrophicaeota	uncultured_bacterium_p_Omnitrophicaeota	uncultured_bacterium_p_Omnitrophicaeota	uncultured_bacterium_p_Omnitrophicaeota	uncultured_bacterium_p_Omnitrophicaeota
OTU154	29	146	89	134	105	64	17	30	34	21	21	34	28	73	33	42	19	55	7	15	17	17	28	30	20	22	41	12	55	59	60	23	58	26	48	51	Bacteria	Chloroflexi	KD4-96	uncultured_bacterium_c_KD4-96	uncultured_bacterium_c_KD4-96	uncultured_bacterium_c_KD4-96	uncultured_bacterium_c_KD4-96
OTU1541	1	0	2	0	1	0	0	0	0	5	9	13	15	17	8	8	4	5	2	8	4	11	20	12	9	13	13	12	15	16	21	6	0	0	0	0	Bacteria	Proteobacteria	Alphaproteobacteria	uncultured_bacterium_c_Alphaproteobacteria	uncultured_bacterium_c_Alphaproteobacteria	uncultured_bacterium_c_Alphaproteobacteria	uncultured_bacterium_c_Alphaproteobacteria
OTU1542	15	16	19	20	9	4	0	0	3	13	6	13	17	10	11	2	4	5	18	5	5	14	10	8	7	7	7	13	10	15	11	3	1	0	0	0	Bacteria	Chloroflexi	Anaerolineae	SBR1031	uncultured_bacterium_o_SBR1031	uncultured_bacterium_o_SBR1031	uncultured_bacterium_o_SBR1031
OTU1544	6	6	19	10	6	11	10	0	0	6	11	23	22	34	42	41	28	31	3	10	6	4	6	7	5	9	8	1	7	19	2	12	3	1	1	0	Bacteria	Proteobacteria	Deltaproteobacteria	Deltaproteobacteria_Incertae_Sedis	Syntrophorhabdaceae	Syntrophorhabdus	uncultured_bacterium_g_Syntrophorhabdus
OTU1546	1	4	0	0	0	0	0	0	0	15	17	6	6	6	3	6	1	2	11	21	52	20	17	7	5	9	4	14	7	6	5	3	0	0	0	0	Bacteria	Planctomycetes	Planctomycetacia	Planctomycetales	Rubinisphaeraceae	uncultured_bacterium_f_Rubinisphaeraceae	uncultured_bacterium_f_Rubinisphaeraceae
OTU1547	3	7	3	13	6	0	1	0	13	1	2	5	1	4	4	4	4	3	0	2	3	2	2	4	4	4	4	1	12	13	13	4	3	9	7	10	Bacteria	Latescibacteria	uncultured_bacterium_p_Latescibacteria	uncultured_bacterium_p_Latescibacteria	uncultured_bacterium_p_Latescibacteria	uncultured_bacterium_p_Latescibacteria	uncultured_bacterium_p_Latescibacteria
OTU1548	1	0	1	4	12	53	33	4	0	0	0	1	0	0	0	0	1	0	1	0	0	0	0	0	1	0	0	0	0	0	0	0	4	5	55	60	Bacteria	Actinobacteria	Thermoleophilia	Gaiellales	uncultured_bacterium_o_Gaiellales	uncultured_bacterium_o_Gaiellales	uncultured_bacterium_o_Gaiellales
OTU155	20	49	59	81	52	16	19	7	2	175	111	449	352	368	129	126	53	108	79	47	45	75	76	82	78	106	217	41	127	81	62	34	11	2	2	0	Bacteria	Proteobacteria	Deltaproteobacteria	Myxococcales	Archangiaceae	Anaeromyxobacter	uncultured_bacterium_g_Anaeromyxobacter
OTU15500	0	5	7	46	40	6	5	0	0	2	3	5	3	25	15	10	6	12	2	5	0	5	1	7	1	4	8	2	8	19	32	34	24	5	28	7	Bacteria	Latescibacteria	Latescibacteria	Latescibacterales	Latescibacteraceae	uncultured_bacterium_f_Latescibacteraceae	uncultured_bacterium_f_Latescibacteraceae
OTU1553	0	0	0	0	0	1	0	2	0	7	9	18	37	12	28	39	21	70	7	11	12	14	4	3	6	2	5	24	37	25	30	42	24	47	56	38	Bacteria	Chloroflexi	Anaerolineae	RBG-13-54-9	uncultured_bacterium_o_RBG-13-54-9	uncultured_bacterium_o_RBG-13-54-9	uncultured_bacterium_o_RBG-13-54-9
OTU1554	0	0	0	1	0	1	1	4	6	4	10	8	19	36	41	37	75	71	2	14	11	16	22	5	0	3	7	2	15	10	25	37	101	87	56	46	Bacteria	Modulibacteria	Moduliflexia	Moduliflexales	Moduliflexaceae	uncultured_bacterium_f_Moduliflexaceae	uncultured_bacterium_f_Moduliflexaceae
OTU1555	7	0	0	0	0	0	0	0	0	6	7	1	4	0	2	0	0	0	12	4	8	10	16	8	2	1	6	7	2	0	0	0	0	0	0	0	Bacteria	Kiritimatiellaeota	Kiritimatiellae	WCHB1-41	uncultured_bacterium_o_WCHB1-41	uncultured_bacterium_o_WCHB1-41	uncultured_bacterium_o_WCHB1-41
OTU1556	2	0	5	0	0	0	1	0	0	2	2	0	0	0	1	1	0	0	0	1	2	5	2	5	1	0	0	1	0	0	0	0	0	0	0	0	Bacteria	Bacteroidetes	Bacteroidia	Chitinophagales	Chitinophagaceae	Sediminibacterium	uncultured_bacterium_g_Sediminibacterium
OTU1557	14	12	8	0	1	1	0	0	0	17	2	6	1	2	1	5	2	5	18	32	25	58	49	41	1	1	4	10	2	4	0	0	0	0	0	0	Bacteria	Verrucomicrobia	Verrucomicrobiae	Pedosphaerales	Pedosphaeraceae	uncultured_bacterium_f_Pedosphaeraceae	uncultured_bacterium_f_Pedosphaeraceae
OTU1558	19	8	4	2	0	2	0	0	0	2	2	4	2	2	12	1	0	0	31	6	17	14	8	5	3	12	6	21	4	2	1	0	0	0	0	0	Bacteria	Acidobacteria	Subgroup_6	uncultured_bacterium_c_Subgroup_6	uncultured_bacterium_c_Subgroup_6	uncultured_bacterium_c_Subgroup_6	uncultured_bacterium_c_Subgroup_6
OTU15580	0	0	0	0	1	10	46	194	159	0	0	2	1	0	4	7	11	5	1	1	0	0	1	0	1	0	2	0	4	0	1	3	11	9	28	39	Bacteria	Armatimonadetes	DG-56	uncultured_bacterium_c_DG-56	uncultured_bacterium_c_DG-56	uncultured_bacterium_c_DG-56	uncultured_bacterium_c_DG-56
OTU156	50	33	102	88	77	72	17	47	9	59	37	24	89	33	418	233	18	49	66	101	121	65	61	43	37	19	24	88	67	107	141	154	16	12	3	0	Bacteria	Proteobacteria	Gammaproteobacteria	Betaproteobacteriales	Hydrogenophilaceae	Thiobacillus	uncultured_bacterium_g_Thiobacillus
OTU1560	2	2	3	0	2	0	0	0	0	15	6	9	16	4	4	10	3	9	15	4	5	10	9	0	2	9	8	5	3	4	6	0	0	0	0	0	Bacteria	Chloroflexi	Anaerolineae	Anaerolineales	Anaerolineaceae	uncultured_bacterium_f_Anaerolineaceae	uncultured_bacterium_f_Anaerolineaceae
OTU15601	0	0	1	0	3	28	56	82	25	0	0	0	0	0	0	0	2	1	0	0	0	0	0	0	0	0	1	0	0	0	0	1	7	1	1	6	Bacteria	Planctomycetes	Phycisphaerae	MSBL9	SG8-4	uncultured_bacterium_f_SG8-4	uncultured_bacterium_f_SG8-4
OTU1561	5	8	14	21	23	6	0	0	0	0	0	11	6	6	6	4	5	6	2	2	6	3	2	2	2	3	2	0	8	19	16	8	3	3	0	0	Bacteria	Verrucomicrobia	Verrucomicrobiae	Pedosphaerales	Pedosphaeraceae	uncultured_bacterium_f_Pedosphaeraceae	uncultured_bacterium_f_Pedosphaeraceae
OTU1564	44	19	38	12	9	7	0	0	0	18	19	8	23	13	13	11	0	6	16	17	7	9	10	6	15	13	2	14	6	9	16	4	0	0	0	0	Bacteria	Verrucomicrobia	Verrucomicrobiae	Pedosphaerales	Pedosphaeraceae	uncultured_bacterium_f_Pedosphaeraceae	uncultured_bacterium_f_Pedosphaeraceae
OTU1565	0	0	0	0	0	4	0	3	0	0	0	3	1	4	16	28	54	38	0	0	0	0	2	1	0	0	2	2	3	0	4	25	10	29	19	7	Bacteria	Nitrospinae	P9X2b3D02	uncultured_bacterium_c_P9X2b3D02	uncultured_bacterium_c_P9X2b3D02	uncultured_bacterium_c_P9X2b3D02	uncultured_bacterium_c_P9X2b3D02
OTU15654	1	1	0	11	10	68	120	187	110	1	1	0	3	17	21	22	10	38	1	0	1	0	1	1	0	1	1	1	4	4	4	55	75	69	144	117	Bacteria	Firmicutes	Bacilli	Bacillales	Bacillaceae	Bacillus	uncultured_bacterium_g_Bacillus
OTU1566	1	2	4	7	6	6	2	3	5	3	2	4	13	7	16	13	35	35	2	6	7	3	7	0	4	5	0	1	3	4	8	20	21	27	34	17	Bacteria	Calditrichaeota	Calditrichia	Calditrichales	Calditrichaceae	uncultured_bacterium_f_Calditrichaceae	uncultured_bacterium_f_Calditrichaceae
OTU15667	0	2	2	2	8	42	54	136	102	0	2	0	4	6	17	10	35	29	0	0	0	3	1	0	0	2	0	2	7	11	6	33	43	35	37	52	Bacteria	Acidobacteria	Acidobacteriia	Solibacterales	Solibacteraceae_Subgroup_3	Bryobacter	uncultured_bacterium_g_Bryobacter
OTU15668	0	0	0	0	3	15	13	0	17	1	1	1	0	2	3	5	1	6	2	1	0	0	1	1	0	0	4	1	5	2	7	18	5	17	7	11	Bacteria	Planctomycetes	Planctomycetacia	Pirellulales	Pirellulaceae	uncultured_bacterium_f_Pirellulaceae	uncultured_bacterium_f_Pirellulaceae
OTU157	83	52	73	92	72	45	36	27	33	34	38	52	75	59	88	87	40	71	48	56	58	44	57	42	79	59	66	72	110	118	112	85	87	62	144	97	Bacteria	Chloroflexi	Anaerolineae	Anaerolineales	Anaerolineaceae	uncultured_bacterium_f_Anaerolineaceae	uncultured_bacterium_f_Anaerolineaceae
OTU1577	6	11	8	28	17	2	0	0	0	5	4	11	4	13	5	3	2	9	3	2	1	4	3	2	2	4	9	1	9	8	3	1	0	0	1	0	Bacteria	Planctomycetes	Phycisphaerae	Tepidisphaerales	WD2101_soil_group	uncultured_bacterium_f_WD2101_soil_group	uncultured_bacterium_f_WD2101_soil_group
OTU1578	4	4	4	3	8	5	0	2	0	6	8	16	14	18	13	13	3	2	3	3	3	9	7	4	10	9	11	1	7	11	5	3	3	0	0	0	Bacteria	Bacteroidetes	Bacteroidia	Sphingobacteriales	Lentimicrobiaceae	uncultured_bacterium_f_Lentimicrobiaceae	uncultured_bacterium_f_Lentimicrobiaceae
OTU15782	0	1	0	0	8	32	65	46	69	0	0	0	0	0	3	4	8	5	0	0	0	0	0	0	0	0	0	0	0	0	1	2	1	5	8	10	Bacteria	Actinobacteria	WCHB1-81	uncultured_bacterium_c_WCHB1-81	uncultured_bacterium_c_WCHB1-81	uncultured_bacterium_c_WCHB1-81	uncultured_bacterium_c_WCHB1-81
OTU1579	1	1	4	0	6	4	0	0	0	9	32	18	19	17	9	16	7	24	0	3	1	4	3	0	5	7	2	4	9	3	0	7	0	2	1	1	Bacteria	Proteobacteria	Deltaproteobacteria	Syntrophobacterales	Syntrophaceae	Syntrophus	uncultured_bacterium_g_Syntrophus
OTU158	0	0	0	2	5	51	119	299	173	0	2	0	0	4	18	26	43	40	0	0	0	2	3	0	0	1	1	1	1	1	6	102	63	99	32	52	Bacteria	Chloroflexi	Dehalococcoidia	GIF9	AB-539-J10	SCGC-AB-539-J10	uncultured_bacterium_g_SCGC-AB-539-J10
OTU1581	2	2	6	6	22	9	13	0	2	4	4	7	17	24	14	17	17	18	9	9	22	5	19	10	9	14	5	10	11	9	21	26	28	9	18	13	Bacteria	Acidobacteria	Subgroup_22	uncultured_bacterium_c_Subgroup_22	uncultured_bacterium_c_Subgroup_22	uncultured_bacterium_c_Subgroup_22	uncultured_bacterium_c_Subgroup_22
OTU1582	8	5	4	0	2	2	0	0	0	10	6	22	10	17	11	13	18	13	8	17	29	28	25	27	23	31	18	19	27	9	11	14	32	24	18	26	Bacteria	Proteobacteria	Deltaproteobacteria	Myxococcales	Haliangiaceae	Haliangium	uncultured_bacterium_g_Haliangium
OTU15821	0	0	0	0	1	2	4	29	61	0	0	0	0	1	4	2	7	1	0	0	0	0	0	0	0	0	0	0	0	0	1	4	2	6	8	14	Bacteria	Acidobacteria	Aminicenantia	Aminicenantales	uncultured_bacterium_o_Aminicenantales	uncultured_bacterium_o_Aminicenantales	uncultured_bacterium_o_Aminicenantales
OTU1583	0	0	0	1	17	69	71	57	36	0	1	0	1	1	26	14	22	24	1	0	0	1	1	0	0	0	1	0	2	0	1	20	10	18	20	10	Archaea	Crenarchaeota	Bathyarchaeia	uncultured_bacterium_c_Bathyarchaeia	uncultured_bacterium_c_Bathyarchaeia	uncultured_bacterium_c_Bathyarchaeia	uncultured_bacterium_c_Bathyarchaeia
OTU15846	1	0	1	3	13	78	72	80	100	0	3	5	1	6	11	10	8	14	2	6	6	0	1	7	4	2	8	5	12	15	30	36	71	44	111	148	Bacteria	Bacteroidetes	Ignavibacteria	Kryptoniales	BSV26	uncultured_bacterium_f_BSV26	uncultured_bacterium_f_BSV26
OTU1585	0	0	1	0	2	20	65	55	20	1	0	0	0	0	3	3	6	8	0	0	0	0	0	0	0	0	1	0	1	0	1	3	13	6	5	5	Bacteria	Planctomycetes	Phycisphaerae	MSBL9	GWC2-45-44	uncultured_bacterium_f_GWC2-45-44	uncultured_bacterium_f_GWC2-45-44
OTU1586	5	2	8	2	4	2	0	0	0	2	12	6	6	7	18	13	13	15	4	8	6	7	4	1	2	2	5	9	12	12	1	9	10	6	13	12	Bacteria	Chloroflexi	Anaerolineae	RBG-13-54-9	uncultured_bacterium_o_RBG-13-54-9	uncultured_bacterium_o_RBG-13-54-9	uncultured_bacterium_o_RBG-13-54-9
OTU15863	0	3	1	2	5	6	18	37	2	2	0	2	0	4	5	4	2	10	0	2	0	0	1	1	2	0	0	0	2	3	2	27	23	11	20	19	Bacteria	Firmicutes	Clostridia	Clostridiales	Ruminococcaceae	Ruminiclostridium_1	uncultured_bacterium_g_Ruminiclostridium_1
OTU1589	23	16	17	11	4	6	0	0	0	14	10	3	14	8	8	11	0	4	8	9	6	13	11	9	7	11	5	7	10	5	0	1	0	0	0	0	Bacteria	Verrucomicrobia	Verrucomicrobiae	Pedosphaerales	Pedosphaeraceae	uncultured_bacterium_f_Pedosphaeraceae	uncultured_bacterium_f_Pedosphaeraceae
OTU159	138	154	221	108	83	59	35	26	5	87	70	70	99	146	126	69	37	70	130	70	93	67	75	64	93	82	94	118	102	115	120	114	24	11	4	3	Bacteria	Chloroflexi	Anaerolineae	Anaerolineales	Anaerolineaceae	uncultured_bacterium_f_Anaerolineaceae	uncultured_bacterium_f_Anaerolineaceae
OTU1591	0	0	0	0	1	1	3	0	10	1	0	1	2	1	4	4	0	0	2	4	1	2	0	0	0	1	1	0	0	0	0	0	0	1	1	1	Bacteria	Proteobacteria	Alphaproteobacteria	Rhizobiales	Rhizobiaceae	Allorhizobium-Neorhizobium-Pararhizobium-Rhizobium	uncultured_bacterium_g_Allorhizobium-Neorhizobium-Pararhizobium-Rhizobium
OTU1592	10	9	12	10	14	5	0	0	0	11	10	26	26	15	11	25	10	11	12	6	17	12	21	12	17	17	24	11	16	13	16	8	8	5	7	16	Bacteria	Latescibacteria	uncultured_bacterium_p_Latescibacteria	uncultured_bacterium_p_Latescibacteria	uncultured_bacterium_p_Latescibacteria	uncultured_bacterium_p_Latescibacteria	uncultured_bacterium_p_Latescibacteria
OTU1596	22	19	33	43	17	17	0	0	0	11	10	8	11	41	30	26	17	56	12	29	28	16	12	17	26	23	20	19	12	21	16	21	15	12	15	14	Bacteria	Verrucomicrobia	Verrucomicrobiae	Pedosphaerales	Pedosphaeraceae	uncultured_bacterium_f_Pedosphaeraceae	uncultured_bacterium_f_Pedosphaeraceae
OTU15970	0	0	0	0	1	2	0	24	9	0	0	0	0	1	5	3	6	2	0	0	0	1	0	0	0	0	0	0	4	0	1	17	18	25	10	9	Bacteria	Zixibacteria	uncultured_bacterium_p_Zixibacteria	uncultured_bacterium_p_Zixibacteria	uncultured_bacterium_p_Zixibacteria	uncultured_bacterium_p_Zixibacteria	uncultured_bacterium_p_Zixibacteria
OTU1598	20	39	32	54	47	3	1	1	0	4	7	28	7	23	7	6	5	16	1	13	11	11	7	10	5	19	15	4	21	36	24	3	0	3	0	2	Bacteria	Verrucomicrobia	Verrucomicrobiae	Pedosphaerales	Pedosphaeraceae	uncultured_bacterium_f_Pedosphaeraceae	uncultured_bacterium_f_Pedosphaeraceae
OTU16	8	9	15	54	351	1738	2157	3123	3135	7	6	8	16	49	200	256	456	318	7	4	3	17	33	5	8	9	31	14	89	27	86	379	626	896	897	775	Bacteria	Acidobacteria	Acidobacteriia	Solibacterales	Solibacteraceae_Subgroup_3	AKIW659	uncultured_bacterium_g_AKIW659
OTU160	1	1	0	1	27	130	166	168	143	0	1	0	1	8	18	14	81	32	0	2	0	0	1	0	0	0	6	0	4	3	9	72	155	178	65	99	Bacteria	Zixibacteria	uncultured_bacterium_p_Zixibacteria	uncultured_bacterium_p_Zixibacteria	uncultured_bacterium_p_Zixibacteria	uncultured_bacterium_p_Zixibacteria	uncultured_bacterium_p_Zixibacteria
OTU1601	3	0	2	0	0	1	3	0	0	4	7	11	4	0	6	4	5	10	6	17	23	9	14	13	15	16	19	5	13	8	4	3	10	4	3	6	Bacteria	Proteobacteria	Deltaproteobacteria	Myxococcales	Polyangiaceae	Pajaroellobacter	uncultured_bacterium_g_Pajaroellobacter
OTU1602	0	0	2	0	4	12	16	19	17	1	0	3	0	0	2	2	4	7	0	0	0	0	0	1	1	0	0	0	1	0	1	11	27	14	12	28	Bacteria	WS1	uncultured_bacterium_p_WS1	uncultured_bacterium_p_WS1	uncultured_bacterium_p_WS1	uncultured_bacterium_p_WS1	uncultured_bacterium_p_WS1
OTU1603	0	1	2	13	10	10	6	12	7	0	0	0	0	7	11	23	20	24	0	1	0	1	1	2	0	0	5	1	4	7	8	15	27	37	25	9	Bacteria	WS1	uncultured_bacterium_p_WS1	uncultured_bacterium_p_WS1	uncultured_bacterium_p_WS1	uncultured_bacterium_p_WS1	uncultured_bacterium_p_WS1
OTU16030	47	40	62	72	43	18	6	9	3	42	50	76	34	32	26	15	10	19	51	42	36	33	32	63	53	74	65	44	56	77	64	17	11	1	1	3	Bacteria	Proteobacteria	Gammaproteobacteria	Steroidobacterales	Steroidobacteraceae	uncultured_bacterium_f_Steroidobacteraceae	uncultured_bacterium_f_Steroidobacteraceae
OTU16037	0	0	2	3	0	0	0	0	0	3	8	2	1	7	1	0	0	0	3	9	7	11	11	6	6	5	4	7	17	35	38	19	11	0	1	0	Bacteria	Planctomycetes	Planctomycetacia	Gemmatales	Gemmataceae	uncultured_bacterium_f_Gemmataceae	uncultured_bacterium_f_Gemmataceae
OTU1604	0	0	0	2	9	100	52	38	10	0	0	0	0	0	0	0	0	1	0	0	0	0	0	0	1	0	0	0	0	0	1	4	1	3	6	12	Bacteria	TA06	uncultured_bacterium_p_TA06	uncultured_bacterium_p_TA06	uncultured_bacterium_p_TA06	uncultured_bacterium_p_TA06	uncultured_bacterium_p_TA06
OTU16069	9	2	4	0	1	0	0	0	0	14	140	27	2	3	4	5	0	0	0	2	0	1	5	18	12	5	3	5	6	2	0	0	0	0	0	0	Bacteria	Planctomycetes	Phycisphaerae	MSBL9	KCLunmb-38-53	uncultured_bacterium_f_KCLunmb-38-53	uncultured_bacterium_f_KCLunmb-38-53
OTU1608	3	0	4	0	3	0	0	0	0	16	14	26	21	27	19	7	2	13	13	10	8	11	12	10	4	13	14	7	4	3	2	0	2	0	0	0	Bacteria	Proteobacteria	Alphaproteobacteria	Acetobacterales	Acetobacteraceae	Roseomonas	uncultured_bacterium_g_Roseomonas
OTU16097	28	22	20	7	6	1	0	0	0	33	10	16	12	9	17	4	1	1	22	26	25	6	26	13	16	19	13	20	15	7	3	3	0	0	0	0	Bacteria	Verrucomicrobia	Verrucomicrobiae	Pedosphaerales	Pedosphaeraceae	uncultured_bacterium_f_Pedosphaeraceae	uncultured_bacterium_f_Pedosphaeraceae
OTU161	4	0	1	0	0	0	0	0	2	0	0	0	0	0	0	3	0	0	0	8	3	0	0	0	0	0	0	2	0	0	0	0	0	1	0	0	Bacteria	Bacteroidetes	Bacteroidia	Cytophagales	Microscillaceae	uncultured_bacterium_f_Microscillaceae	uncultured_bacterium_f_Microscillaceae
OTU1610	0	1	0	0	0	4	4	27	24	0	4	0	1	1	3	2	1	15	0	2	2	0	6	7	1	2	0	0	0	1	1	9	1	4	0	0	Bacteria	Proteobacteria	Alphaproteobacteria	Sphingomonadales	Sphingomonadaceae	Sphingomonas	Sphingomonas_aquatilis
OTU1611	6	10	16	11	18	11	2	0	0	0	1	3	1	4	7	11	5	9	2	0	4	5	7	3	5	2	9	3	4	2	6	5	14	5	12	9	Bacteria	Acidobacteria	Subgroup_22	uncultured_bacterium_c_Subgroup_22	uncultured_bacterium_c_Subgroup_22	uncultured_bacterium_c_Subgroup_22	uncultured_bacterium_c_Subgroup_22
OTU1613	8	9	7	9	20	13	6	0	0	4	6	11	14	7	17	16	9	21	13	6	31	22	15	15	11	18	9	21	35	19	19	35	35	26	19	24	Bacteria	Nitrospirae	Thermodesulfovibrionia	uncultured_bacterium_c_Thermodesulfovibrionia	uncultured_bacterium_c_Thermodesulfovibrionia	uncultured_bacterium_c_Thermodesulfovibrionia	uncultured_bacterium_c_Thermodesulfovibrionia
OTU1616	8	6	6	7	1	0	3	0	0	4	8	7	3	4	2	1	0	2	13	13	17	8	6	3	7	8	8	6	4	31	12	1	0	0	0	0	Bacteria	Planctomycetes	Planctomycetacia	Pirellulales	Pirellulaceae	uncultured_bacterium_f_Pirellulaceae	uncultured_bacterium_f_Pirellulaceae
OTU1617	5	10	0	3	1	0	0	0	0	24	4	10	8	15	15	9	5	9	4	11	24	23	18	28	17	11	5	3	12	8	6	1	0	0	0	0	Bacteria	Verrucomicrobia	Verrucomicrobiae	Pedosphaerales	Pedosphaeraceae	uncultured_bacterium_f_Pedosphaeraceae	uncultured_bacterium_f_Pedosphaeraceae
OTU1618	5	1	8	4	9	4	0	0	0	3	2	7	7	6	5	4	1	5	4	6	11	7	2	5	7	2	3	3	9	7	13	11	6	1	0	0	Bacteria	Acidobacteria	Subgroup_22	uncultured_bacterium_c_Subgroup_22	uncultured_bacterium_c_Subgroup_22	uncultured_bacterium_c_Subgroup_22	uncultured_bacterium_c_Subgroup_22
OTU16180	13	1	4	6	5	0	0	0	0	13	8	6	9	3	7	6	18	11	29	8	11	8	11	6	6	0	9	23	7	3	3	5	1	10	9	4	Bacteria	Chloroflexi	Anaerolineae	Anaerolineales	Anaerolineaceae	uncultured_bacterium_f_Anaerolineaceae	uncultured_bacterium_f_Anaerolineaceae
OTU16189	33	73	41	45	35	9	7	6	4	6	12	18	11	20	11	4	1	4	3	11	18	14	11	18	15	20	13	7	9	14	12	5	3	0	3	0	Bacteria	Latescibacteria	uncultured_bacterium_p_Latescibacteria	uncultured_bacterium_p_Latescibacteria	uncultured_bacterium_p_Latescibacteria	uncultured_bacterium_p_Latescibacteria	uncultured_bacterium_p_Latescibacteria
OTU162	95	329	150	509	210	23	17	9	1	37	90	81	46	155	46	58	16	47	33	85	97	111	93	119	129	130	125	42	178	301	334	63	27	2	2	0	Bacteria	Chloroflexi	Anaerolineae	Caldilineales	Caldilineaceae	Caldilinea	uncultured_bacterium_g_Caldilinea
OTU1621	1	4	0	1	2	3	46	3	35	0	0	0	1	5	11	3	1	0	0	1	0	0	0	0	1	0	0	2	2	0	2	6	5	8	4	3	Bacteria	Firmicutes	Clostridia	Clostridiales	Clostridiaceae_1	Fervidicella	uncultured_bacterium_g_Fervidicella
OTU1622	0	4	11	20	9	4	0	0	0	0	0	0	0	5	14	17	17	23	0	0	0	2	0	0	0	0	0	0	4	4	9	30	17	15	13	10	Bacteria	Chloroflexi	Dehalococcoidia	MSBL5	uncultured_bacterium_o_MSBL5	uncultured_bacterium_o_MSBL5	uncultured_bacterium_o_MSBL5
OTU16223	2	0	2	1	0	14	6	11	28	11	4	7	3	2	16	15	0	27	6	7	5	9	11	2	2	0	4	25	14	0	6	7	0	0	0	0	Bacteria	Proteobacteria	Gammaproteobacteria	Betaproteobacteriales	Gallionellaceae	uncultured_bacterium_f_Gallionellaceae	uncultured_bacterium_f_Gallionellaceae
OTU1623	16	64	15	9	6	0	0	0	0	19	14	22	20	31	14	17	3	5	6	21	17	41	23	44	33	31	36	7	25	19	13	12	0	0	0	1	Bacteria	Chloroflexi	Anaerolineae	Caldilineales	Caldilineaceae	uncultured_bacterium_f_Caldilineaceae	uncultured_bacterium_f_Caldilineaceae
OTU16249	8	12	18	22	57	143	65	35	16	13	12	16	18	8	12	16	12	8	34	40	60	28	28	28	38	26	27	58	62	88	95	44	24	13	35	49	Bacteria	Acidobacteria	Subgroup_6	uncultured_bacterium_c_Subgroup_6	uncultured_bacterium_c_Subgroup_6	uncultured_bacterium_c_Subgroup_6	uncultured_bacterium_c_Subgroup_6
OTU1626	0	0	0	0	0	7	24	22	10	0	0	0	0	2	8	6	8	12	0	0	0	0	1	0	0	0	0	0	0	0	2	10	4	20	18	38	Bacteria	Planctomycetes	vadinHA49	uncultured_bacterium_c_vadinHA49	uncultured_bacterium_c_vadinHA49	uncultured_bacterium_c_vadinHA49	uncultured_bacterium_c_vadinHA49
OTU16262	9	10	5	3	2	1	2	0	0	14	5	18	5	8	11	7	1	9	5	9	10	4	14	16	8	8	9	1	5	6	6	1	2	2	4	1	Bacteria	Acidobacteria	Acidobacteriia	Solibacterales	Solibacteraceae_Subgroup_3	Candidatus_Solibacter	uncultured_bacterium_g_Candidatus_Solibacter
OTU16268	34	28	16	20	13	6	1	0	1	25	43	35	32	10	19	16	3	23	70	130	213	130	144	125	142	135	89	106	80	76	64	19	9	0	0	3	Bacteria	Nitrospirae	Nitrospira	Nitrospirales	Nitrospiraceae	Nitrospira	uncultured_bacterium_g_Nitrospira
OTU1627	11	11	8	1	2	1	0	0	0	12	20	21	24	9	19	12	12	8	29	23	23	15	20	13	21	22	7	25	10	13	15	5	0	1	1	0	Bacteria	Chloroflexi	Anaerolineae	Anaerolineales	Anaerolineaceae	uncultured_bacterium_f_Anaerolineaceae	uncultured_bacterium_f_Anaerolineaceae
OTU16273	1	4	6	2	2	0	0	0	0	0	1	1	3	9	1	3	0	0	2	0	0	2	0	1	0	1	1	0	1	0	1	0	0	0	0	0	Bacteria	Bacteroidetes	Bacteroidia	Sphingobacteriales	AKYH767	uncultured_bacterium_f_AKYH767	uncultured_bacterium_f_AKYH767
OTU1629	0	0	0	0	0	4	18	20	124	0	0	1	3	7	5	6	23	6	0	2	0	0	2	1	2	1	2	0	8	2	0	16	46	53	34	29	Bacteria	Armatimonadetes	uncultured_bacterium_p_Armatimonadetes	uncultured_bacterium_p_Armatimonadetes	uncultured_bacterium_p_Armatimonadetes	uncultured_bacterium_p_Armatimonadetes	uncultured_bacterium_p_Armatimonadetes
OTU163	17	102	91	172	124	80	58	56	39	12	17	71	63	126	79	97	161	134	18	28	39	48	54	53	47	51	65	25	119	144	201	205	239	226	169	184	Bacteria	Proteobacteria	Deltaproteobacteria	Sva0485	uncultured_bacterium_o_Sva0485	uncultured_bacterium_o_Sva0485	uncultured_bacterium_o_Sva0485
OTU1633	15	12	11	9	15	1	8	1	0	28	50	43	50	68	36	45	14	47	14	21	15	21	29	10	14	7	15	15	24	10	12	1	0	0	1	0	Bacteria	Proteobacteria	Deltaproteobacteria	Sva0485	uncultured_bacterium_o_Sva0485	uncultured_bacterium_o_Sva0485	uncultured_bacterium_o_Sva0485
OTU16348	1	0	2	1	1	4	0	0	0	2	6	13	6	7	5	5	1	8	6	4	5	13	10	14	7	17	17	6	12	3	2	7	0	0	2	2	Bacteria	Acidobacteria	Subgroup_25	uncultured_bacterium_c_Subgroup_25	uncultured_bacterium_c_Subgroup_25	uncultured_bacterium_c_Subgroup_25	uncultured_bacterium_c_Subgroup_25
OTU1637	2	9	1	1	3	4	0	6	3	4	5	7	17	11	16	10	0	13	0	4	5	7	6	5	6	5	8	0	13	4	7	9	6	2	0	6	Bacteria	Actinobacteria	Coriobacteriia	OPB41	uncultured_bacterium_o_OPB41	uncultured_bacterium_o_OPB41	uncultured_bacterium_o_OPB41
OTU16375	1	14	9	27	30	29	27	7	32	2	9	8	2	4	7	0	4	1	1	9	7	12	9	8	19	10	15	7	24	45	66	32	21	1	31	33	Bacteria	GAL15	uncultured_bacterium_p_GAL15	uncultured_bacterium_p_GAL15	uncultured_bacterium_p_GAL15	uncultured_bacterium_p_GAL15	uncultured_bacterium_p_GAL15
OTU1639	4	3	13	20	18	22	26	8	6	0	2	5	6	8	11	2	8	10	2	2	2	7	4	1	2	3	6	5	7	21	19	17	10	9	15	9	Bacteria	Planctomycetes	Phycisphaerae	Pla1_lineage	uncultured_bacterium_o_Pla1_lineage	uncultured_bacterium_o_Pla1_lineage	uncultured_bacterium_o_Pla1_lineage
OTU164	29	46	61	166	103	84	138	42	90	7	5	11	15	21	50	57	52	28	9	25	23	28	26	13	27	21	23	25	74	120	172	93	61	66	61	71	Bacteria	Chloroflexi	Anaerolineae	SBR1031	uncultured_bacterium_o_SBR1031	uncultured_bacterium_o_SBR1031	uncultured_bacterium_o_SBR1031
OTU16404	13	12	4	0	4	0	0	5	0	7	9	13	11	12	7	6	3	7	9	7	14	9	16	17	11	20	14	6	8	5	7	4	0	0	6	0	Bacteria	Verrucomicrobia	Verrucomicrobiae	Pedosphaerales	Pedosphaeraceae	uncultured_bacterium_f_Pedosphaeraceae	uncultured_bacterium_f_Pedosphaeraceae
OTU1641	8	3	10	2	4	0	0	0	0	25	1	3	2	2	3	7	0	5	22	10	13	19	19	22	6	0	1	15	4	2	0	3	0	0	0	0	Bacteria	Verrucomicrobia	Verrucomicrobiae	Opitutales	Opitutaceae	Lacunisphaera	uncultured_bacterium_g_Lacunisphaera
OTU16410	33	25	43	72	61	35	7	6	1	29	35	75	83	60	46	57	29	49	17	25	16	15	28	20	30	37	72	10	31	33	34	15	12	8	4	1	Bacteria	Bacteroidetes	Bacteroidia	Bacteroidales	Bacteroidetes_vadinHA17	uncultured_bacterium_f_Bacteroidetes_vadinHA17	uncultured_bacterium_f_Bacteroidetes_vadinHA17
OTU1643	0	1	0	0	0	0	0	1	0	0	4	1	7	0	2	0	0	0	0	0	0	0	1	1	7	2	1	1	0	0	0	0	0	0	0	0	Bacteria	Actinobacteria	Acidimicrobiia	Microtrichales	Ilumatobacteraceae	CL500-29_marine_group	uncultured_bacterium_g_CL500-29_marine_group
OTU1645	18	7	2	0	1	0	0	0	0	25	13	9	7	11	1	5	0	9	15	7	3	8	7	5	6	3	4	5	5	2	0	0	0	0	0	0	Bacteria	Verrucomicrobia	Verrucomicrobiae	Pedosphaerales	Pedosphaeraceae	uncultured_bacterium_f_Pedosphaeraceae	uncultured_bacterium_f_Pedosphaeraceae
OTU1646	74	40	33	38	25	20	6	1	7	56	42	47	44	47	28	18	3	12	53	57	40	40	39	42	58	60	53	33	25	27	33	7	1	1	0	0	Bacteria	Verrucomicrobia	Verrucomicrobiae	Pedosphaerales	Pedosphaeraceae	uncultured_bacterium_f_Pedosphaeraceae	uncultured_bacterium_f_Pedosphaeraceae
OTU16472	84	194	130	170	55	27	21	17	6	86	84	105	96	143	208	122	15	64	37	64	57	86	85	81	83	63	76	52	83	77	72	29	2	0	5	0	Bacteria	Proteobacteria	Gammaproteobacteria	Methylococcales	Methylomonaceae	Crenothrix	uncultured_bacterium_g_Crenothrix
OTU1648	1	2	0	1	0	0	0	0	0	7	15	17	8	8	7	4	5	5	4	12	15	34	28	39	39	27	19	2	6	5	4	0	3	6	3	0	Bacteria	Actinobacteria	Acidimicrobiia	IMCC26256	uncultured_bacterium_o_IMCC26256	uncultured_bacterium_o_IMCC26256	uncultured_bacterium_o_IMCC26256
OTU1649	4	10	2	0	3	4	5	0	0	14	10	14	25	22	29	3	4	5	15	16	34	14	15	10	6	15	21	18	17	8	12	16	0	0	6	2	Bacteria	Chloroflexi	Anaerolineae	Ardenticatenales	uncultured_bacterium_o_Ardenticatenales	uncultured_bacterium_o_Ardenticatenales	uncultured_bacterium_o_Ardenticatenales
OTU165	1	1	0	0	0	0	0	5	1	0	0	0	0	0	0	2	0	0	3	0	1	1	0	0	0	1	0	0	0	0	0	0	0	0	0	0	Bacteria	Actinobacteria	Actinobacteria	Micrococcales	Microbacteriaceae	Candidatus_Planktoluna	uncultured_bacterium_g_Candidatus_Planktoluna
OTU1650	0	9	5	15	15	47	16	28	37	1	4	1	2	21	21	17	44	34	1	4	2	2	0	1	0	0	1	1	18	6	15	13	35	60	62	53	Bacteria	Planctomycetes	Phycisphaerae	CCM11a	uncultured_bacterium_o_CCM11a	uncultured_bacterium_o_CCM11a	uncultured_bacterium_o_CCM11a
OTU1651	0	0	2	1	3	1	0	0	4	0	0	0	0	3	12	21	55	25	1	0	0	0	0	1	0	0	0	1	4	0	8	23	14	40	28	10	Bacteria	Chloroflexi	Dehalococcoidia	GIF9	AB-539-J10	SCGC-AB-539-J10	uncultured_bacterium_g_SCGC-AB-539-J10
OTU1652	0	1	1	2	0	5	13	10	37	0	0	0	1	2	12	18	26	27	1	0	0	1	3	0	1	0	1	1	3	0	3	28	17	35	20	27	Bacteria	Chloroflexi	Anaerolineae	MSB-5B2	uncultured_bacterium_o_MSB-5B2	uncultured_bacterium_o_MSB-5B2	uncultured_bacterium_o_MSB-5B2
OTU1654	0	0	0	1	0	0	14	8	9	0	1	1	1	2	4	10	13	20	0	0	0	0	0	0	0	0	1	0	1	1	0	8	9	25	9	10	Bacteria	Nitrospirae	Thermodesulfovibrionia	uncultured_bacterium_c_Thermodesulfovibrionia	uncultured_bacterium_c_Thermodesulfovibrionia	uncultured_bacterium_c_Thermodesulfovibrionia	uncultured_bacterium_c_Thermodesulfovibrionia
OTU16546	16	2	2	8	4	1	1	0	0	4	7	2	5	9	7	3	0	5	12	9	11	14	12	13	12	15	9	16	7	7	1	0	0	0	0	0	Bacteria	Verrucomicrobia	Verrucomicrobiae	Pedosphaerales	Pedosphaeraceae	uncultured_bacterium_f_Pedosphaeraceae	uncultured_bacterium_f_Pedosphaeraceae
OTU1655	1	2	1	2	6	13	14	50	55	0	1	0	2	6	8	15	34	21	1	3	2	0	0	1	1	0	4	3	10	4	10	20	28	34	20	29	Bacteria	Proteobacteria	Deltaproteobacteria	Sva0485	uncultured_bacterium_o_Sva0485	uncultured_bacterium_o_Sva0485	uncultured_bacterium_o_Sva0485
OTU1656	0	0	0	0	0	0	0	0	0	1	0	0	4	6	24	30	6	43	2	3	5	1	0	0	0	0	0	5	7	2	2	1	0	4	1	0	Bacteria	Chloroflexi	Anaerolineae	SBR1031	uncultured_bacterium_o_SBR1031	uncultured_bacterium_o_SBR1031	uncultured_bacterium_o_SBR1031
OTU1658	0	0	0	0	0	4	3	3	4	0	0	0	0	5	7	10	6	16	0	0	0	0	0	0	0	0	2	0	5	0	2	24	29	37	22	8	Bacteria	Planctomycetes	Phycisphaerae	MSBL9	SG8-4	uncultured_bacterium_f_SG8-4	uncultured_bacterium_f_SG8-4
OTU166	316	191	249	104	90	96	278	23	24	133	72	31	55	79	156	131	18	64	63	38	85	90	140	85	40	20	11	132	73	30	24	43	5	6	1	0	Bacteria	Proteobacteria	Gammaproteobacteria	Betaproteobacteriales	Gallionellaceae	Candidatus_Nitrotoga	uncultured_bacterium_g_Candidatus_Nitrotoga
OTU1662	17	12	3	0	1	4	0	0	0	20	9	14	11	2	13	5	4	6	36	12	16	22	12	14	11	23	16	13	10	2	2	3	3	3	0	0	Bacteria	Acidobacteria	Holophagae	Subgroup_7	uncultured_bacterium_o_Subgroup_7	uncultured_bacterium_o_Subgroup_7	uncultured_bacterium_o_Subgroup_7
OTU16634	82	47	55	77	39	4	5	1	7	23	30	40	43	71	12	22	6	14	18	41	31	18	25	37	60	50	56	33	40	41	33	8	0	0	1	0	Bacteria	Verrucomicrobia	Verrucomicrobiae	Pedosphaerales	Pedosphaeraceae	uncultured_bacterium_f_Pedosphaeraceae	uncultured_bacterium_f_Pedosphaeraceae
OTU1666	15	7	3	2	1	1	0	0	0	12	6	11	7	7	1	9	0	3	6	11	6	3	6	3	3	9	5	10	2	7	3	0	0	0	0	0	Bacteria	Verrucomicrobia	Verrucomicrobiae	Pedosphaerales	Pedosphaeraceae	uncultured_bacterium_f_Pedosphaeraceae	uncultured_bacterium_f_Pedosphaeraceae
OTU1667	10	5	0	2	0	2	0	0	0	6	7	11	12	14	2	7	1	0	3	2	4	3	11	17	9	17	11	4	1	4	0	0	0	0	1	0	Bacteria	Verrucomicrobia	Verrucomicrobiae	Pedosphaerales	Pedosphaeraceae	uncultured_bacterium_f_Pedosphaeraceae	uncultured_bacterium_f_Pedosphaeraceae
OTU1668	21	26	41	41	39	19	1	0	1	10	10	16	11	10	19	7	2	10	18	19	43	35	18	23	37	31	30	29	50	54	54	24	7	1	6	2	Bacteria	Acidobacteria	Subgroup_6	uncultured_bacterium_c_Subgroup_6	uncultured_bacterium_c_Subgroup_6	uncultured_bacterium_c_Subgroup_6	uncultured_bacterium_c_Subgroup_6
OTU1669	22	13	58	36	20	22	2	0	0	7	7	11	13	20	10	11	3	10	4	11	17	15	14	18	10	16	20	17	19	16	28	16	6	1	4	0	Bacteria	Acidobacteria	Subgroup_22	uncultured_bacterium_c_Subgroup_22	uncultured_bacterium_c_Subgroup_22	uncultured_bacterium_c_Subgroup_22	uncultured_bacterium_c_Subgroup_22
OTU167	82	137	115	97	79	41	15	0	0	68	83	131	92	135	69	42	24	40	52	78	83	93	125	172	197	143	144	51	94	104	111	34	7	1	2	0	Bacteria	Proteobacteria	Gammaproteobacteria	Betaproteobacteriales	SC-I-84	uncultured_bacterium_f_SC-I-84	uncultured_bacterium_f_SC-I-84
OTU16702	13	183	101	180	153	65	79	104	67	4	23	15	8	35	17	12	5	30	8	26	48	62	64	90	108	62	42	19	112	239	302	112	95	16	68	76	Bacteria	Actinobacteria	MB-A2-108	uncultured_bacterium_c_MB-A2-108	uncultured_bacterium_c_MB-A2-108	uncultured_bacterium_c_MB-A2-108	uncultured_bacterium_c_MB-A2-108
OTU1671	6	4	6	14	18	30	35	28	24	5	0	8	13	6	8	16	6	20	2	12	6	3	7	5	6	3	6	3	13	7	1	10	3	6	2	7	Bacteria	Proteobacteria	Deltaproteobacteria	Deltaproteobacteria_Incertae_Sedis	Unclassified	Deferrisoma	uncultured_bacterium_g_Deferrisoma
OTU1673	2	3	2	1	1	0	0	0	0	5	4	1	3	5	0	0	0	5	6	8	41	29	8	14	15	6	4	4	2	8	6	6	0	0	0	1	Bacteria	Planctomycetes	Planctomycetacia	Pirellulales	Pirellulaceae	Rhodopirellula	uncultured_bacterium_g_Rhodopirellula
OTU1675	3	0	0	0	0	0	0	0	0	37	17	13	22	7	24	23	0	4	18	5	5	4	5	2	1	15	9	4	0	3	2	0	0	0	0	0	Bacteria	Proteobacteria	Gammaproteobacteria	Betaproteobacteriales	Methylophilaceae	uncultured_bacterium_f_Methylophilaceae	uncultured_bacterium_f_Methylophilaceae
OTU1676	0	0	0	0	0	3	0	0	11	0	1	9	6	7	7	6	6	0	1	3	3	12	4	7	4	2	11	0	8	10	12	4	10	12	3	5	Bacteria	Actinobacteria	Coriobacteriia	CG2-30-50-142	uncultured_bacterium_o_CG2-30-50-142	uncultured_bacterium_o_CG2-30-50-142	uncultured_bacterium_o_CG2-30-50-142
OTU1677	1	7	11	27	43	32	43	33	3	0	4	0	1	15	17	22	41	32	0	0	0	0	2	0	1	0	0	1	4	3	14	45	90	67	60	46	Bacteria	Armatimonadetes	uncultured_bacterium_p_Armatimonadetes	uncultured_bacterium_p_Armatimonadetes	uncultured_bacterium_p_Armatimonadetes	uncultured_bacterium_p_Armatimonadetes	uncultured_bacterium_p_Armatimonadetes
OTU1679	30	37	37	9	14	14	0	3	0	3	17	13	7	2	6	3	0	3	4	3	1	1	1	0	2	6	2	2	1	6	10	0	1	0	0	0	Bacteria	Omnitrophicaeota	uncultured_bacterium_p_Omnitrophicaeota	uncultured_bacterium_p_Omnitrophicaeota	uncultured_bacterium_p_Omnitrophicaeota	uncultured_bacterium_p_Omnitrophicaeota	uncultured_bacterium_p_Omnitrophicaeota
OTU16792	85	121	144	131	119	53	28	17	9	30	31	63	73	59	34	27	12	29	33	46	49	58	64	90	108	68	97	46	96	127	125	43	8	3	2	3	Bacteria	Acidobacteria	Subgroup_6	uncultured_bacterium_c_Subgroup_6	uncultured_bacterium_c_Subgroup_6	uncultured_bacterium_c_Subgroup_6	uncultured_bacterium_c_Subgroup_6
OTU168	26	47	26	63	36	44	42	26	36	15	41	38	29	50	61	27	16	33	31	55	86	72	64	57	100	50	71	55	99	135	142	95	43	6	9	19	Bacteria	Chloroflexi	Anaerolineae	Anaerolineales	Anaerolineaceae	uncultured_bacterium_f_Anaerolineaceae	uncultured_bacterium_f_Anaerolineaceae
OTU1682	11	46	18	13	13	3	5	0	0	4	5	10	7	12	3	3	5	3	3	3	9	15	11	20	7	10	6	1	12	6	8	0	0	0	0	0	Bacteria	Actinobacteria	Thermoleophilia	Gaiellales	uncultured_bacterium_o_Gaiellales	uncultured_bacterium_o_Gaiellales	uncultured_bacterium_o_Gaiellales
OTU1683	2	14	3	3	1	4	0	0	0	0	3	0	1	2	76	54	3	18	2	3	4	2	1	0	2	0	0	3	18	8	20	72	9	3	7	10	Bacteria	Epsilonbacteraeota	Campylobacteria	Campylobacterales	Thiovulaceae	Sulfuricurvum	uncultured_bacterium_g_Sulfuricurvum
OTU16842	24	78	9	4	2	5	0	0	0	16	23	49	27	15	20	7	0	12	10	16	35	47	58	71	114	62	73	19	26	9	8	2	0	0	0	0	Bacteria	Actinobacteria	MB-A2-108	uncultured_bacterium_c_MB-A2-108	uncultured_bacterium_c_MB-A2-108	uncultured_bacterium_c_MB-A2-108	uncultured_bacterium_c_MB-A2-108
OTU1685	6	7	25	45	17	6	7	0	0	1	2	3	1	4	1	1	2	1	1	2	0	3	1	5	0	4	2	0	7	8	4	0	2	5	1	0	Bacteria	Verrucomicrobia	Verrucomicrobiae	Pedosphaerales	Pedosphaeraceae	uncultured_bacterium_f_Pedosphaeraceae	uncultured_bacterium_f_Pedosphaeraceae
OTU1687	1	22	3	60	14	10	2	0	0	1	3	12	4	7	11	8	1	8	0	2	1	2	2	8	5	5	14	0	9	7	12	9	0	1	3	1	Bacteria	Firmicutes	Clostridia	Clostridiales	Clostridiaceae_1	Sarcina	uncultured_bacterium_g_Sarcina
OTU1689	0	14	10	16	24	55	81	16	10	1	8	3	5	11	10	4	11	15	5	2	6	4	7	11	4	1	6	5	13	20	19	20	30	22	39	46	Bacteria	Actinobacteria	Coriobacteriia	CG2-30-50-142	uncultured_bacterium_o_CG2-30-50-142	uncultured_bacterium_o_CG2-30-50-142	uncultured_bacterium_o_CG2-30-50-142
OTU169	1	3	2	12	65	282	281	194	184	7	4	7	29	45	136	207	357	305	4	10	10	12	29	6	3	6	22	15	84	31	61	142	201	314	478	415	Bacteria	Planctomycetes	Phycisphaerae	MSBL9	SG8-4	uncultured_bacterium_f_SG8-4	uncultured_bacterium_f_SG8-4
OTU16917	12	22	10	7	9	6	1	0	0	7	5	6	3	2	2	3	0	5	4	17	6	4	5	11	9	13	8	6	10	9	11	0	2	0	0	0	Bacteria	Acidobacteria	Acidobacteriia	Solibacterales	Solibacteraceae_Subgroup_3	Paludibaculum	uncultured_bacterium_g_Paludibaculum
OTU1692	1	1	5	11	17	10	10	13	9	2	0	2	2	5	5	10	18	14	0	0	0	0	2	0	2	0	1	0	7	16	11	22	9	11	14	7	Bacteria	Armatimonadetes	DG-56	uncultured_bacterium_c_DG-56	uncultured_bacterium_c_DG-56	uncultured_bacterium_c_DG-56	uncultured_bacterium_c_DG-56
OTU1693	0	0	2	8	11	33	12	41	13	0	2	0	1	2	10	8	12	18	0	0	2	0	0	0	0	1	1	3	3	5	5	16	29	9	23	40	Bacteria	BRC1	uncultured_bacterium_p_BRC1	uncultured_bacterium_p_BRC1	uncultured_bacterium_p_BRC1	uncultured_bacterium_p_BRC1	uncultured_bacterium_p_BRC1
OTU1694	0	0	0	0	8	44	20	32	17	0	0	0	0	4	11	14	24	23	0	0	0	0	0	0	1	1	1	0	0	0	0	1	15	12	30	28	Bacteria	Planctomycetes	Phycisphaerae	MSBL9	uncultured_bacterium_o_MSBL9	uncultured_bacterium_o_MSBL9	uncultured_bacterium_o_MSBL9
OTU1695	1	2	3	4	5	24	20	20	25	0	1	0	0	5	16	14	17	13	0	0	1	0	1	0	0	0	3	1	4	1	3	12	15	10	30	17	Archaea	Crenarchaeota	Bathyarchaeia	uncultured_bacterium_c_Bathyarchaeia	uncultured_bacterium_c_Bathyarchaeia	uncultured_bacterium_c_Bathyarchaeia	uncultured_bacterium_c_Bathyarchaeia
OTU1697	0	0	0	0	2	3	18	22	88	0	0	1	0	0	1	0	11	17	0	2	0	1	2	0	1	0	1	0	1	0	0	2	2	2	7	4	Bacteria	Acidobacteria	Acidobacteriia	Solibacterales	Solibacteraceae_Subgroup_3	AKIW659	uncultured_bacterium_g_AKIW659
OTU1699	2	3	8	12	8	18	21	29	3	6	11	18	32	38	43	45	33	31	2	16	20	26	12	14	1	4	13	11	33	19	36	41	56	68	65	28	Archaea	Crenarchaeota	Bathyarchaeia	uncultured_bacterium_c_Bathyarchaeia	uncultured_bacterium_c_Bathyarchaeia	uncultured_bacterium_c_Bathyarchaeia	uncultured_bacterium_c_Bathyarchaeia
OTU16990	0	7	2	5	1	2	0	0	0	3	7	21	15	15	13	15	3	9	3	4	10	3	6	4	4	9	11	2	9	7	1	12	7	9	8	11	Bacteria	Acidobacteria	Subgroup_18	uncultured_bacterium_c_Subgroup_18	uncultured_bacterium_c_Subgroup_18	uncultured_bacterium_c_Subgroup_18	uncultured_bacterium_c_Subgroup_18
OTU17	41	21	23	4	5	2	10	11	4	4	3	2	2	2	2	25	2	13	11	15	18	11	16	11	3	4	7	14	6	10	0	0	0	3	0	0	Bacteria	Verrucomicrobia	Verrucomicrobiae	Chthoniobacterales	Terrimicrobiaceae	Terrimicrobium	uncultured_bacterium_g_Terrimicrobium
OTU170	17	8	10	18	39	160	265	178	236	3	3	4	5	3	8	4	22	30	9	4	10	6	5	5	6	3	7	15	7	4	7	7	5	7	37	53	Bacteria	Chloroflexi	Anaerolineae	Anaerolineales	Anaerolineaceae	RBG-16-58-14	uncultured_bacterium_g_RBG-16-58-14
OTU1700	0	0	0	0	0	0	0	0	0	0	0	2	2	4	11	9	6	3	0	4	0	4	3	0	0	0	0	1	3	3	3	15	20	36	10	9	Bacteria	Bacteroidetes	Bacteroidia	Bacteroidales	SB-5	uncultured_bacterium_f_SB-5	uncultured_bacterium_f_SB-5
OTU1701	0	0	0	0	0	0	0	0	0	1	1	5	1	1	1	101	38	27	1	1	0	0	0	1	0	1	0	0	2	0	0	0	0	0	0	0	Bacteria	Bacteroidetes	Bacteroidia	Bacteroidales	Rikenellaceae	Blvii28_wastewater-sludge_group	uncultured_bacterium_g_Blvii28_wastewater-sludge_group
OTU1705	14	21	14	11	16	23	1	8	4	9	21	8	24	19	10	18	2	12	5	12	12	3	7	5	7	12	9	12	17	18	12	11	8	11	17	9	Bacteria	Planctomycetes	Planctomycetacia	Pirellulales	Pirellulaceae	uncultured_bacterium_f_Pirellulaceae	uncultured_bacterium_f_Pirellulaceae
OTU1707	15	14	3	2	1	6	0	0	0	13	12	12	13	14	10	6	3	15	1	8	6	9	11	10	3	8	9	9	12	13	11	3	1	0	0	0	Bacteria	Verrucomicrobia	Verrucomicrobiae	Pedosphaerales	Pedosphaeraceae	uncultured_bacterium_f_Pedosphaeraceae	uncultured_bacterium_f_Pedosphaeraceae
OTU1708	14	14	7	2	0	0	0	0	0	13	7	9	7	8	10	9	0	1	10	9	2	6	4	5	6	5	10	3	5	1	0	0	0	0	0	0	Bacteria	Proteobacteria	Gammaproteobacteria	Methylococcales	Methylomonaceae	Crenothrix	uncultured_bacterium_g_Crenothrix
OTU171	11	76	21	39	13	3	8	0	1	15	38	43	6	19	9	5	5	5	8	33	39	63	78	107	103	69	62	8	29	21	26	8	4	0	0	0	Bacteria	Actinobacteria	Acidimicrobiia	Microtrichales	Iamiaceae	Iamia	uncultured_bacterium_g_Iamia
OTU1712	0	4	4	0	0	0	0	0	0	4	21	16	2	13	7	3	1	8	0	0	3	15	16	12	19	19	16	1	3	7	5	3	0	0	1	1	Bacteria	Actinobacteria	Thermoleophilia	Gaiellales	uncultured_bacterium_o_Gaiellales	uncultured_bacterium_o_Gaiellales	uncultured_bacterium_o_Gaiellales
OTU1714	0	0	0	0	1	2	6	0	9	0	1	0	3	1	3	5	17	22	0	0	0	2	0	0	0	1	0	1	4	2	0	3	5	8	4	27	Bacteria	Acidobacteria	Acidobacteriia	Acidobacteriales	uncultured_bacterium_o_Acidobacteriales	uncultured_bacterium_o_Acidobacteriales	uncultured_bacterium_o_Acidobacteriales
OTU1716	5	17	12	7	12	27	10	14	2	7	22	22	20	33	18	17	24	36	5	14	15	24	18	25	43	21	30	7	21	51	53	43	46	24	70	45	Bacteria	Actinobacteria	Coriobacteriia	OPB41	uncultured_bacterium_o_OPB41	uncultured_bacterium_o_OPB41	uncultured_bacterium_o_OPB41
OTU1719	3	7	3	4	1	9	5	0	0	2	1	0	1	3	14	3	1	1	0	1	4	3	6	16	2	0	0	0	3	6	2	0	0	0	1	0	Bacteria	Bacteroidetes	Bacteroidia	Sphingobacteriales	Sphingobacteriaceae	Pedobacter	uncultured_bacterium_g_Pedobacter
OTU172	42	42	118	112	104	57	16	13	5	22	22	30	30	11	23	18	5	24	60	27	35	27	31	22	35	20	20	64	47	70	65	25	8	4	0	1	Bacteria	Nitrospirae	Thermodesulfovibrionia	uncultured_bacterium_c_Thermodesulfovibrionia	uncultured_bacterium_c_Thermodesulfovibrionia	uncultured_bacterium_c_Thermodesulfovibrionia	uncultured_bacterium_c_Thermodesulfovibrionia
OTU1720	7	7	3	3	0	0	0	0	0	3	18	10	4	1	4	5	0	2	10	20	15	14	6	8	14	21	9	13	8	6	0	0	0	0	0	0	Bacteria	Verrucomicrobia	Verrucomicrobiae	Verrucomicrobiales	DEV007	uncultured_bacterium_f_DEV007	uncultured_bacterium_f_DEV007
OTU1722	2	6	4	9	18	7	7	4	0	3	8	14	12	4	5	14	3	6	3	3	8	2	3	3	4	2	6	3	7	3	4	5	0	2	0	3	Bacteria	Proteobacteria	Deltaproteobacteria	Bdellovibrionales	Bdellovibrionaceae	OM27_clade	uncultured_bacterium_g_OM27_clade
OTU1723	41	2	6	2	2	0	0	10	0	9	46	15	3	2	4	1	0	3	3	7	4	13	17	42	29	12	4	10	9	1	0	0	1	0	0	0	Bacteria	Kiritimatiellaeota	Kiritimatiellae	Kiritimatiellales	Kiritimatiellaceae	MSBL3	uncultured_bacterium_g_MSBL3
OTU1725	9	14	18	4	0	3	8	1	0	19	4	14	14	3	14	1	5	6	11	11	36	38	38	27	11	13	10	15	6	3	2	1	3	0	1	0	Bacteria	Proteobacteria	Deltaproteobacteria	Myxococcales	Haliangiaceae	Haliangium	uncultured_bacterium_g_Haliangium
OTU1728	32	22	72	41	55	57	42	11	21	20	13	15	25	17	24	38	34	83	16	23	34	22	15	16	11	6	9	32	56	33	30	111	138	174	115	138	Bacteria	Nitrospirae	Thermodesulfovibrionia	uncultured_bacterium_c_Thermodesulfovibrionia	uncultured_bacterium_c_Thermodesulfovibrionia	uncultured_bacterium_c_Thermodesulfovibrionia	uncultured_bacterium_c_Thermodesulfovibrionia
OTU1729	14	36	18	14	2	5	0	2	0	3	5	2	0	7	0	4	3	0	4	5	8	2	6	7	8	18	17	6	15	13	7	0	0	0	0	0	Bacteria	Planctomycetes	Phycisphaerae	Phycisphaerales	Phycisphaeraceae	SM1A02	uncultured_bacterium_g_SM1A02
OTU173	54	137	41	120	35	9	3	9	0	28	44	37	20	16	10	10	2	13	37	39	39	41	37	42	45	68	50	25	35	81	43	14	1	0	0	0	Bacteria	Planctomycetes	Planctomycetacia	Planctomycetales	uncultured_bacterium_o_Planctomycetales	uncultured_bacterium_o_Planctomycetales	uncultured_bacterium_o_Planctomycetales
OTU1734	0	0	0	0	5	31	40	56	9	0	0	0	0	0	9	2	2	3	0	0	0	0	0	0	0	0	1	0	0	0	0	11	6	4	5	10	Bacteria	Armatimonadetes	DG-56	uncultured_bacterium_c_DG-56	uncultured_bacterium_c_DG-56	uncultured_bacterium_c_DG-56	uncultured_bacterium_c_DG-56
OTU1736	5	6	19	13	8	9	3	0	17	7	1	6	7	14	25	14	14	15	4	1	4	4	3	1	2	0	4	8	7	4	10	12	37	24	14	20	Bacteria	Acidobacteria	Acidobacteriia	Solibacterales	Solibacteraceae_Subgroup_3	Candidatus_Solibacter	uncultured_bacterium_g_Candidatus_Solibacter
OTU1737	15	13	6	0	2	0	0	0	0	6	4	11	14	10	11	3	0	4	0	4	8	3	14	18	17	10	12	3	5	4	5	0	0	0	0	0	Bacteria	Bacteroidetes	Ignavibacteria	Kryptoniales	MSB-3C8	uncultured_bacterium_f_MSB-3C8	uncultured_bacterium_f_MSB-3C8
OTU1738	0	0	0	0	0	0	0	0	0	6	1	14	19	7	14	3	5	11	4	4	12	3	1	2	2	5	2	13	13	1	2	5	3	1	0	1	Bacteria	Nitrospirae	Thermodesulfovibrionia	uncultured_bacterium_c_Thermodesulfovibrionia	uncultured_bacterium_c_Thermodesulfovibrionia	uncultured_bacterium_c_Thermodesulfovibrionia	uncultured_bacterium_c_Thermodesulfovibrionia
OTU1739	27	9	2	0	1	3	1	0	0	27	7	0	7	1	4	4	7	1	4	8	8	24	36	29	6	3	0	10	5	0	0	0	0	1	0	0	Bacteria	Proteobacteria	Gammaproteobacteria	Xanthomonadales	Xanthomonadaceae	Arenimonas	uncultured_bacterium_g_Arenimonas
OTU17393	0	8	9	28	27	33	28	6	15	2	3	11	5	38	49	81	164	96	4	3	7	5	9	6	6	5	10	6	35	26	53	123	163	186	174	173	Bacteria	Proteobacteria	Deltaproteobacteria	Sva0485	uncultured_bacterium_o_Sva0485	uncultured_bacterium_o_Sva0485	uncultured_bacterium_o_Sva0485
OTU174	1	9	5	29	42	94	413	254	93	0	5	6	13	89	98	98	205	140	0	1	1	0	4	3	8	4	10	2	34	17	41	168	302	240	225	170	Bacteria	Armatimonadetes	DG-56	uncultured_bacterium_c_DG-56	uncultured_bacterium_c_DG-56	uncultured_bacterium_c_DG-56	uncultured_bacterium_c_DG-56
OTU1741	12	9	4	0	2	6	1	0	1	10	5	1	1	1	8	0	1	11	8	8	11	11	17	11	5	2	1	14	3	0	0	1	0	0	0	0	Bacteria	Acidobacteria	Holophagae	Holophagales	Holophagaceae	uncultured_bacterium_f_Holophagaceae	uncultured_bacterium_f_Holophagaceae
OTU1743	7	3	2	0	0	0	0	0	0	19	7	2	0	0	0	6	1	6	34	57	4	14	20	14	9	6	0	15	17	0	0	0	0	0	0	0	Bacteria	Kiritimatiellaeota	Kiritimatiellae	WCHB1-41	uncultured_bacterium_o_WCHB1-41	uncultured_bacterium_o_WCHB1-41	uncultured_bacterium_o_WCHB1-41
OTU17459	0	0	0	0	0	0	0	0	0	3	10	12	14	19	16	12	5	11	7	6	4	11	11	11	8	9	17	2	9	7	3	21	14	11	5	0	Bacteria	Chloroflexi	Anaerolineae	Anaerolineales	Anaerolineaceae	uncultured_bacterium_f_Anaerolineaceae	uncultured_bacterium_f_Anaerolineaceae
OTU1746	4	9	10	17	12	2	0	0	0	5	11	14	14	14	11	8	0	9	7	5	12	12	12	8	18	18	12	17	12	20	22	5	1	4	0	0	Bacteria	Latescibacteria	uncultured_bacterium_p_Latescibacteria	uncultured_bacterium_p_Latescibacteria	uncultured_bacterium_p_Latescibacteria	uncultured_bacterium_p_Latescibacteria	uncultured_bacterium_p_Latescibacteria
OTU17461	16	56	21	43	17	6	5	1	1	11	21	34	21	42	9	9	5	15	7	17	45	41	40	55	62	51	42	10	35	56	46	14	8	0	2	6	Bacteria	Actinobacteria	Thermoleophilia	Gaiellales	Gaiellaceae	Gaiella	uncultured_bacterium_g_Gaiella
OTU1747	9	18	14	7	9	1	0	0	0	16	11	37	16	15	17	15	8	16	10	10	23	14	22	25	22	20	42	17	14	13	12	3	0	0	0	0	Bacteria	Acidobacteria	Subgroup_6	uncultured_bacterium_c_Subgroup_6	uncultured_bacterium_c_Subgroup_6	uncultured_bacterium_c_Subgroup_6	uncultured_bacterium_c_Subgroup_6
OTU1749	3	3	2	3	2	1	23	9	0	5	9	3	5	8	89	123	135	29	1	4	2	1	0	0	0	1	0	0	2	4	0	8	18	3	3	1	Bacteria	Firmicutes	Clostridia	Clostridiales	Syntrophomonadaceae	Syntrophomonas	uncultured_bacterium_g_Syntrophomonas
OTU175	4	17	15	33	38	193	235	489	281	6	4	26	36	42	74	93	175	152	4	20	20	13	21	13	6	10	20	21	33	32	46	201	282	333	279	292	Bacteria	Proteobacteria	Deltaproteobacteria	Syntrophobacterales	Syntrophaceae	uncultured_bacterium_f_Syntrophaceae	uncultured_bacterium_f_Syntrophaceae
OTU1750	2	4	7	8	8	4	0	0	0	1	1	2	0	5	7	10	4	8	0	6	3	2	5	0	0	1	2	2	8	8	6	7	11	14	16	5	Bacteria	Planctomycetes	Planctomycetacia	Pirellulales	Pirellulaceae	uncultured_bacterium_f_Pirellulaceae	uncultured_bacterium_f_Pirellulaceae
OTU1752	0	1	3	5	4	10	4	27	15	0	1	3	4	2	5	11	11	13	0	1	1	2	0	1	0	0	3	2	7	1	5	28	24	33	38	43	Bacteria	Acidobacteria	Acidobacteriia	Solibacterales	Solibacteraceae_Subgroup_3	GOUTB8	uncultured_bacterium_g_GOUTB8
OTU1753	1	0	1	5	9	4	0	0	0	5	4	9	8	8	16	7	10	16	2	2	1	0	6	5	2	5	5	0	10	10	5	29	35	18	36	13	Bacteria	Nitrospirae	Thermodesulfovibrionia	uncultured_bacterium_c_Thermodesulfovibrionia	uncultured_bacterium_c_Thermodesulfovibrionia	uncultured_bacterium_c_Thermodesulfovibrionia	uncultured_bacterium_c_Thermodesulfovibrionia
OTU1754	14	35	27	16	18	20	4	10	0	53	75	127	141	101	68	107	46	70	19	28	42	42	33	26	29	31	45	31	48	37	35	16	27	25	10	5	Bacteria	Proteobacteria	Deltaproteobacteria	Syntrophobacterales	Syntrophaceae	Syntrophus	uncultured_bacterium_g_Syntrophus
OTU17558	11	4	2	1	5	1	5	4	6	4	3	5	3	5	6	5	9	10	4	4	2	6	10	8	4	3	12	9	7	5	1	12	3	14	3	17	Bacteria	Verrucomicrobia	Verrucomicrobiae	Pedosphaerales	Pedosphaeraceae	uncultured_bacterium_f_Pedosphaeraceae	uncultured_bacterium_f_Pedosphaeraceae
OTU1756	1	0	0	0	0	0	0	0	0	8	4	14	6	7	8	14	4	3	2	3	5	10	8	8	6	2	1	3	7	0	4	10	8	3	8	9	Bacteria	Proteobacteria	Alphaproteobacteria	Caulobacterales	Caulobacteraceae	Phenylobacterium	uncultured_bacterium_g_Phenylobacterium
OTU17560	3	2	2	6	2	2	0	0	1	2	0	3	7	6	14	29	36	22	3	6	7	2	4	7	4	4	6	4	9	12	19	64	70	62	67	30	Bacteria	Acidobacteria	Subgroup_18	uncultured_bacterium_c_Subgroup_18	uncultured_bacterium_c_Subgroup_18	uncultured_bacterium_c_Subgroup_18	uncultured_bacterium_c_Subgroup_18
OTU17568	1	0	0	0	0	6	13	45	48	0	1	6	10	8	16	26	78	45	1	3	2	2	6	3	2	3	5	0	20	6	8	63	50	55	87	167	Bacteria	Bacteroidetes	Ignavibacteria	SJA-28	uncultured_bacterium_o_SJA-28	uncultured_bacterium_o_SJA-28	uncultured_bacterium_o_SJA-28
OTU17589	23	3	3	2	1	5	0	0	0	14	9	10	14	6	70	50	7	9	45	16	18	15	9	1	3	8	9	22	8	1	1	5	0	0	0	0	Bacteria	Proteobacteria	Gammaproteobacteria	Betaproteobacteriales	Rhodocyclaceae	uncultured_bacterium_f_Rhodocyclaceae	uncultured_bacterium_f_Rhodocyclaceae
OTU1759	0	3	2	1	0	0	6	5	9	1	1	4	3	3	10	6	3	1	2	1	2	12	5	10	1	0	0	4	3	0	12	3	9	1	7	0	Bacteria	Proteobacteria	Gammaproteobacteria	Betaproteobacteriales	Burkholderiaceae	Massilia	uncultured_bacterium_g_Massilia
OTU176	1	1	4	2	5	19	26	47	109	5	6	8	16	31	69	62	111	89	2	4	16	19	12	9	11	10	13	4	31	23	33	56	120	51	109	105	Bacteria	Bacteroidetes	Ignavibacteria	Kryptoniales	BSV26	uncultured_bacterium_f_BSV26	uncultured_bacterium_f_BSV26
OTU1763	2	4	4	8	3	1	3	0	0	13	5	10	5	13	21	4	3	8	14	13	4	10	8	2	7	12	6	11	4	4	2	1	0	3	0	4	Bacteria	Proteobacteria	Alphaproteobacteria	Rhizobiales	Beijerinckiaceae	alphaI_cluster	uncultured_bacterium_g_alphaI_cluster
OTU1764	5	7	11	16	7	6	7	2	10	5	9	11	16	11	14	21	4	7	12	4	4	5	0	1	1	0	1	7	5	1	5	0	1	1	3	0	Bacteria	Chloroflexi	Anaerolineae	Anaerolineales	Anaerolineaceae	Leptolinea	uncultured_bacterium_g_Leptolinea
OTU1765	3	5	7	5	7	17	18	12	7	0	1	0	6	4	19	28	25	37	4	2	1	2	0	1	2	1	0	2	14	1	7	20	10	33	27	35	Bacteria	Chloroflexi	Dehalococcoidia	GIF9	uncultured_bacterium_o_GIF9	uncultured_bacterium_o_GIF9	uncultured_bacterium_o_GIF9
OTU1766	7	20	17	9	9	2	3	0	0	1	4	6	9	6	3	8	5	3	0	1	1	1	0	0	2	0	4	0	10	16	10	9	9	7	2	0	Bacteria	PAUC34f	uncultured_bacterium_p_PAUC34f	uncultured_bacterium_p_PAUC34f	uncultured_bacterium_p_PAUC34f	uncultured_bacterium_p_PAUC34f	uncultured_bacterium_p_PAUC34f
OTU1768	1	4	5	8	3	6	2	0	0	0	0	2	7	5	9	3	12	21	1	1	2	6	1	1	1	1	1	2	10	3	8	29	38	26	11	23	Bacteria	Acidobacteria	Aminicenantia	Aminicenantales	uncultured_bacterium_o_Aminicenantales	uncultured_bacterium_o_Aminicenantales	uncultured_bacterium_o_Aminicenantales
OTU1769	15	10	5	3	13	25	17	12	15	43	41	7	7	5	62	31	6	18	23	88	18	29	35	20	5	1	3	9	3	2	1	0	0	0	0	0	Bacteria	Proteobacteria	Deltaproteobacteria	Desulfuromonadales	Geobacteraceae	Geobacter	uncultured_bacterium_g_Geobacter
OTU177	6	0	1	0	0	3	0	3	3	12	7	15	8	18	39	29	4	16	16	20	8	11	11	5	1	5	7	11	2	3	0	0	0	1	3	2	Bacteria	Proteobacteria	Gammaproteobacteria	Betaproteobacteriales	Burkholderiaceae	uncultured_bacterium_f_Burkholderiaceae	uncultured_bacterium_f_Burkholderiaceae
OTU1774	0	0	0	17	11	20	0	0	6	0	0	0	0	3	14	16	13	42	0	0	0	1	0	1	0	1	0	2	12	2	10	30	24	6	16	27	Bacteria	TA06	uncultured_bacterium_p_TA06	uncultured_bacterium_p_TA06	uncultured_bacterium_p_TA06	uncultured_bacterium_p_TA06	uncultured_bacterium_p_TA06
OTU1776	0	0	0	0	2	39	34	22	4	0	0	0	0	0	0	0	1	0	0	0	0	0	0	0	0	0	0	0	0	0	0	0	2	0	6	2	Bacteria	Armatimonadetes	DG-56	uncultured_bacterium_c_DG-56	uncultured_bacterium_c_DG-56	uncultured_bacterium_c_DG-56	uncultured_bacterium_c_DG-56
OTU1777	0	0	0	2	2	15	21	31	21	0	0	0	0	1	14	17	8	25	0	0	0	1	0	0	0	0	1	1	2	2	0	6	10	10	3	4	Archaea	Euryarchaeota	Thermoplasmata	Methanomassiliicoccales	Methanomassiliicoccaceae	uncultured_bacterium_f_Methanomassiliicoccaceae	uncultured_bacterium_f_Methanomassiliicoccaceae
OTU17776	0	0	1	0	0	0	0	0	0	8	10	33	19	15	19	12	3	9	7	1	3	2	7	4	3	2	18	1	6	3	2	0	0	0	0	0	Bacteria	Proteobacteria	Gammaproteobacteria	Betaproteobacteriales	SC-I-84	uncultured_bacterium_f_SC-I-84	uncultured_bacterium_f_SC-I-84
OTU1778	0	0	0	0	0	1	0	1	5	0	0	1	4	9	8	26	27	21	2	1	1	0	1	0	0	0	1	1	1	0	2	5	19	10	10	3	Bacteria	Chloroflexi	Anaerolineae	Anaerolineales	Anaerolineaceae	uncultured_bacterium_f_Anaerolineaceae	uncultured_bacterium_f_Anaerolineaceae
OTU178	1	0	2	0	2	1	0	0	0	10	5	14	7	11	37	30	8	18	21	34	87	37	31	24	39	39	28	14	54	66	83	53	76	20	85	65	Bacteria	Proteobacteria	Gammaproteobacteria	Betaproteobacteriales	Nitrosomonadaceae	mle1-7	uncultured_bacterium_g_mle1-7
OTU1780	0	0	0	0	5	9	11	6	6	0	0	0	1	2	7	12	21	22	0	0	0	1	0	0	0	0	4	0	1	4	0	18	42	23	13	20	Bacteria	Zixibacteria	uncultured_bacterium_p_Zixibacteria	uncultured_bacterium_p_Zixibacteria	uncultured_bacterium_p_Zixibacteria	uncultured_bacterium_p_Zixibacteria	uncultured_bacterium_p_Zixibacteria
OTU1781	0	1	0	0	0	6	6	24	37	0	0	0	1	0	9	5	3	16	0	0	0	0	0	0	0	0	0	1	1	0	4	18	31	26	27	20	Bacteria	Chloroflexi	JG30-KF-CM66	uncultured_bacterium_c_JG30-KF-CM66	uncultured_bacterium_c_JG30-KF-CM66	uncultured_bacterium_c_JG30-KF-CM66	uncultured_bacterium_c_JG30-KF-CM66
OTU1782	18	9	7	2	0	0	0	1	1	11	4	7	19	5	15	10	2	10	24	4	20	18	9	3	5	11	5	15	7	1	0	2	0	0	0	0	Bacteria	Bacteroidetes	Ignavibacteria	Kryptoniales	BSV26	uncultured_bacterium_f_BSV26	uncultured_bacterium_f_BSV26
OTU1784	16	9	18	8	14	18	1	0	0	44	13	22	26	5	22	47	8	31	36	6	26	10	12	5	18	12	19	56	30	7	7	3	0	0	0	0	Bacteria	Proteobacteria	Gammaproteobacteria	Betaproteobacteriales	Gallionellaceae	Sideroxydans	uncultured_bacterium_g_Sideroxydans
OTU17848	0	0	3	1	0	5	0	10	0	0	2	0	2	8	10	5	10	8	0	1	3	0	2	1	0	1	1	1	6	7	3	19	6	15	8	18	Bacteria	Planctomycetes	Phycisphaerae	mle1-8	uncultured_bacterium_o_mle1-8	uncultured_bacterium_o_mle1-8	uncultured_bacterium_o_mle1-8
OTU1785	11	20	5	3	6	3	0	0	0	5	4	7	4	10	0	4	0	3	1	14	4	8	11	7	6	3	12	1	8	6	3	2	0	0	0	0	Bacteria	Planctomycetes	Phycisphaerae	Tepidisphaerales	WD2101_soil_group	uncultured_bacterium_f_WD2101_soil_group	uncultured_bacterium_f_WD2101_soil_group
OTU1788	2	13	5	19	19	4	7	5	0	3	3	9	8	15	13	14	19	14	3	6	8	8	3	3	4	2	0	1	11	9	14	14	13	26	14	16	Bacteria	Modulibacteria	Moduliflexia	Moduliflexales	Moduliflexaceae	uncultured_bacterium_f_Moduliflexaceae	uncultured_bacterium_f_Moduliflexaceae
OTU1789	2	2	2	7	2	0	0	0	0	18	8	15	8	14	9	7	0	11	12	15	11	13	18	21	12	12	13	6	7	14	12	7	0	0	1	0	Bacteria	Acidobacteria	Blastocatellia_Subgroup_4	44524	uncultured_bacterium_o_11-24	uncultured_bacterium_o_11-24	uncultured_bacterium_o_11-24
OTU179	6	40	52	67	192	163	216	128	391	8	7	27	43	121	150	122	278	176	10	11	17	27	27	22	18	16	37	13	62	40	57	251	360	375	347	420	Bacteria	Planctomycetes	Phycisphaerae	MSBL9	SG8-4	uncultured_bacterium_f_SG8-4	uncultured_bacterium_f_SG8-4
OTU1790	8	92	25	52	30	3	0	0	0	5	14	18	4	16	5	9	1	16	4	6	8	17	17	19	24	14	19	7	26	35	43	10	5	3	0	1	Bacteria	Actinobacteria	MB-A2-108	uncultured_bacterium_c_MB-A2-108	uncultured_bacterium_c_MB-A2-108	uncultured_bacterium_c_MB-A2-108	uncultured_bacterium_c_MB-A2-108
OTU17909	1	1	0	5	1	2	0	3	2	0	0	4	1	3	18	9	18	8	1	0	0	0	3	0	0	0	0	1	2	7	7	25	41	41	21	43	Bacteria	Armatimonadetes	DG-56	uncultured_bacterium_c_DG-56	uncultured_bacterium_c_DG-56	uncultured_bacterium_c_DG-56	uncultured_bacterium_c_DG-56
OTU1792	4	2	7	3	6	3	8	13	0	2	6	11	19	13	8	15	5	20	6	7	4	5	7	5	2	3	3	9	8	5	4	5	17	17	6	3	Bacteria	Acidobacteria	Subgroup_17	uncultured_bacterium_c_Subgroup_17	uncultured_bacterium_c_Subgroup_17	uncultured_bacterium_c_Subgroup_17	uncultured_bacterium_c_Subgroup_17
OTU1794	1	5	16	19	35	71	9	13	9	4	9	7	6	14	21	9	19	24	6	6	2	14	4	13	8	8	12	5	11	14	43	15	40	10	31	93	Bacteria	Proteobacteria	Deltaproteobacteria	Desulfarculales	Desulfarculaceae	uncultured_bacterium_f_Desulfarculaceae	uncultured_bacterium_f_Desulfarculaceae
OTU1795	0	0	0	0	1	14	13	42	36	0	0	0	0	1	0	0	0	1	0	0	0	0	0	0	0	0	0	0	1	1	0	5	0	4	1	3	Bacteria	Acidobacteria	Acidobacteriia	Subgroup_13	uncultured_bacterium_o_Subgroup_13	uncultured_bacterium_o_Subgroup_13	uncultured_bacterium_o_Subgroup_13
OTU1796	0	0	0	0	6	36	16	51	2	0	0	0	0	0	4	2	2	3	0	0	0	0	1	0	0	0	0	0	1	0	3	16	19	5	6	8	Bacteria	Planctomycetes	Phycisphaerae	mle1-8	uncultured_bacterium_o_mle1-8	uncultured_bacterium_o_mle1-8	uncultured_bacterium_o_mle1-8
OTU1797	0	0	1	3	2	6	2	6	11	0	0	1	5	11	28	39	17	29	1	0	0	4	4	2	2	3	5	3	10	5	8	15	17	39	40	24	Bacteria	Chloroflexi	Dehalococcoidia	Dehalococcoidales	uncultured_bacterium_o_Dehalococcoidales	uncultured_bacterium_o_Dehalococcoidales	uncultured_bacterium_o_Dehalococcoidales
OTU18	0	0	0	0	0	1	0	8	10	3	1	1	0	2	4	5	0	0	9	1	1	3	1	0	0	0	1	2	1	0	0	0	0	1	1	0	Bacteria	Proteobacteria	Gammaproteobacteria	Betaproteobacteriales	Methylophilaceae	Candidatus_Methylopumilus	uncultured_bacterium_g_Candidatus_Methylopumilus
OTU180	91	26	22	22	10	2	10	0	0	78	78	77	57	98	44	36	14	34	45	61	43	39	53	44	47	62	91	45	64	55	36	8	0	0	1	1	Bacteria	Verrucomicrobia	Verrucomicrobiae	Pedosphaerales	Pedosphaeraceae	uncultured_bacterium_f_Pedosphaeraceae	uncultured_bacterium_f_Pedosphaeraceae
OTU18001	0	0	0	0	3	11	0	36	21	2	2	6	3	22	67	74	176	115	2	6	4	7	10	6	4	2	11	3	12	5	15	226	330	315	197	237	Bacteria	Proteobacteria	Deltaproteobacteria	Sva0485	uncultured_bacterium_o_Sva0485	uncultured_bacterium_o_Sva0485	uncultured_bacterium_o_Sva0485
OTU1802	5	24	7	2	0	3	0	5	2	2	19	9	0	0	1	0	6	4	0	1	3	11	8	36	21	10	1	1	2	1	0	0	0	0	0	0	Bacteria	Actinobacteria	Actinobacteria	PeM15	uncultured_bacterium_o_PeM15	uncultured_bacterium_o_PeM15	uncultured_bacterium_o_PeM15
OTU1804	0	1	0	1	2	3	1	0	9	0	0	0	2	0	2	1	0	0	0	0	1	0	0	0	0	0	0	0	0	1	0	0	4	0	13	25	Bacteria	Proteobacteria	Gammaproteobacteria	Xanthomonadales	Xanthomonadaceae	Stenotrophomonas	uncultured_bacterium_g_Stenotrophomonas
OTU1805	0	0	0	0	0	0	0	0	0	23	6	14	11	2	3	5	3	5	13	8	3	8	16	3	8	3	10	9	10	2	0	0	0	0	0	0	Bacteria	Chloroflexi	Anaerolineae	Anaerolineales	Anaerolineaceae	Anaerolinea	uncultured_bacterium_g_Anaerolinea
OTU18060	3	1	4	0	1	3	0	0	0	14	6	9	12	12	30	40	13	44	6	10	13	6	7	2	1	3	6	1	4	0	5	9	2	14	10	8	Bacteria	Proteobacteria	Deltaproteobacteria	Desulfuromonadales	Geobacteraceae	Geobacter	uncultured_bacterium_g_Geobacter
OTU1807	7	23	1	2	1	0	0	1	0	3	7	11	5	0	4	0	1	0	3	23	9	24	23	15	10	5	3	4	3	1	0	0	0	0	0	0	Bacteria	Actinobacteria	Acidimicrobiia	Microtrichales	Iamiaceae	Iamia	uncultured_bacterium_g_Iamia
OTU181	7	231	108	304	185	51	31	37	41	8	28	41	22	107	72	31	38	42	2	5	11	32	15	31	17	11	31	2	49	38	54	49	52	60	67	55	Bacteria	Firmicutes	Clostridia	Clostridiales	Peptostreptococcaceae	Romboutsia	uncultured_bacterium_g_Romboutsia
OTU18124	0	5	2	1	0	6	8	11	37	0	0	1	1	6	3	9	0	5	0	1	0	1	1	1	1	0	0	0	1	0	3	16	33	9	19	22	Bacteria	Firmicutes	Clostridia	Clostridiales	Ruminococcaceae	Ruminiclostridium_1	uncultured_bacterium_g_Ruminiclostridium_1
OTU1814	0	0	0	0	0	5	6	0	0	1	0	1	1	4	7	22	26	9	1	1	1	2	7	1	0	1	3	3	6	1	2	17	29	22	12	27	Bacteria	Planctomycetes	Phycisphaerae	MSBL9	SG8-4	uncultured_bacterium_f_SG8-4	uncultured_bacterium_f_SG8-4
OTU1815	0	0	0	0	3	25	50	60	46	0	0	0	0	0	0	0	0	0	0	0	0	0	0	0	0	0	1	0	0	0	0	0	0	0	1	2	Bacteria	Acidobacteria	Acidobacteriia	Solibacterales	Solibacteraceae_Subgroup_3	AKIW659	uncultured_bacterium_g_AKIW659
OTU18166	42	42	45	26	23	9	9	1	1	26	13	14	35	10	21	14	0	5	25	16	38	17	16	6	16	11	13	41	17	17	11	16	8	1	4	0	Bacteria	Acidobacteria	Subgroup_17	uncultured_bacterium_c_Subgroup_17	uncultured_bacterium_c_Subgroup_17	uncultured_bacterium_c_Subgroup_17	uncultured_bacterium_c_Subgroup_17
OTU1817	0	0	0	0	7	23	35	35	3	0	0	0	3	2	5	12	13	16	0	1	0	0	2	0	0	0	2	0	2	0	3	18	16	15	18	11	Bacteria	Planctomycetes	Phycisphaerae	MSBL9	SG8-4	uncultured_bacterium_f_SG8-4	uncultured_bacterium_f_SG8-4
OTU18194	2	2	7	8	7	3	2	0	0	6	7	6	13	9	20	32	1	11	10	9	10	9	5	9	5	4	5	4	5	10	2	2	0	0	0	0	Bacteria	Proteobacteria	Alphaproteobacteria	Rhizobiales	Beijerinckiaceae	alphaI_cluster	uncultured_bacterium_g_alphaI_cluster
OTU182	0	2	1	4	14	144	383	465	279	0	1	0	1	3	7	3	1	10	0	1	0	1	2	0	0	0	1	1	1	0	3	5	13	10	17	10	Bacteria	Acidobacteria	Aminicenantia	Aminicenantales	uncultured_bacterium_o_Aminicenantales	uncultured_bacterium_o_Aminicenantales	uncultured_bacterium_o_Aminicenantales
OTU1822	59	26	35	5	4	9	0	1	1	5	9	8	6	3	4	0	0	0	18	11	5	9	6	3	1	6	3	5	4	3	1	0	0	0	0	1	Bacteria	Proteobacteria	Gammaproteobacteria	Betaproteobacteriales	Rhodocyclaceae	Denitratisoma	uncultured_bacterium_g_Denitratisoma
OTU183	0	1	3	5	1	0	40	20	10	3	1	1	3	3	36	9	0	23	10	15	10	15	5	7	6	1	7	3	3	2	4	25	80	39	20	33	Bacteria	Cyanobacteria	Oxyphotobacteria	Chloroplast	uncultured_bacterium	uncultured_bacterium	uncultured_bacterium
OTU1830	0	7	1	0	0	0	0	0	0	3	7	4	2	1	2	2	0	0	10	11	5	31	23	36	6	4	0	4	2	1	1	0	0	0	0	0	Bacteria	Proteobacteria	Deltaproteobacteria	Bdellovibrionales	Bdellovibrionaceae	Bdellovibrio	uncultured_bacterium_g_Bdellovibrio
OTU18301	0	0	0	1	3	14	6	16	3	0	0	0	1	2	2	1	13	6	0	0	1	0	0	2	0	0	1	0	1	0	2	8	8	14	21	12	Bacteria	WS1	uncultured_bacterium_p_WS1	uncultured_bacterium_p_WS1	uncultured_bacterium_p_WS1	uncultured_bacterium_p_WS1	uncultured_bacterium_p_WS1
OTU1831	2	8	13	17	15	5	0	0	0	1	1	0	2	7	10	8	6	16	0	1	3	0	2	1	3	0	2	1	6	3	8	6	28	2	5	20	Bacteria	Kiritimatiellaeota	Kiritimatiellae	WCHB1-41	uncultured_bacterium_o_WCHB1-41	uncultured_bacterium_o_WCHB1-41	uncultured_bacterium_o_WCHB1-41
OTU18313	0	0	0	0	1	21	18	36	86	0	0	1	0	0	3	15	12	28	0	0	1	1	2	0	0	0	1	2	1	0	0	18	18	18	14	22	Bacteria	Acidobacteria	Acidobacteriia	Subgroup_13	uncultured_bacterium_o_Subgroup_13	uncultured_bacterium_o_Subgroup_13	uncultured_bacterium_o_Subgroup_13
OTU1832	0	0	1	0	4	54	96	48	29	0	1	0	1	0	4	3	3	25	0	0	1	0	0	0	0	0	1	0	1	0	0	2	5	6	3	15	Archaea	Euryarchaeota	Thermoplasmata	Methanomassiliicoccales	uncultured_bacterium_o_Methanomassiliicoccales	uncultured_bacterium_o_Methanomassiliicoccales	uncultured_bacterium_o_Methanomassiliicoccales
OTU1833	1	2	3	0	0	1	1	0	0	12	20	43	32	43	17	12	10	11	11	4	10	11	17	15	17	12	22	8	20	16	21	9	4	2	8	0	Bacteria	Proteobacteria	Gammaproteobacteria	Betaproteobacteriales	SC-I-84	uncultured_bacterium_f_SC-I-84	uncultured_bacterium_f_SC-I-84
OTU1834	0	0	0	0	2	15	11	7	0	2	0	0	1	9	4	12	3	7	0	2	0	3	3	2	0	2	2	3	8	2	7	9	20	16	15	4	Bacteria	Planctomycetes	Phycisphaerae	Pla1_lineage	uncultured_bacterium_o_Pla1_lineage	uncultured_bacterium_o_Pla1_lineage	uncultured_bacterium_o_Pla1_lineage
OTU18345	0	0	0	1	1	0	0	0	0	5	4	21	14	13	9	4	2	7	3	3	4	11	7	1	11	6	14	3	9	3	5	1	1	2	0	1	Bacteria	Acidobacteria	Acidobacteriia	Solibacterales	Solibacteraceae_Subgroup_3	Candidatus_Solibacter	uncultured_bacterium_g_Candidatus_Solibacter
OTU1837	0	0	1	0	2	14	36	34	66	2	0	0	0	0	1	2	5	5	0	0	0	0	0	0	1	1	0	0	0	0	0	4	4	0	3	10	Archaea	Crenarchaeota	Bathyarchaeia	uncultured_bacterium_c_Bathyarchaeia	uncultured_bacterium_c_Bathyarchaeia	uncultured_bacterium_c_Bathyarchaeia	uncultured_bacterium_c_Bathyarchaeia
OTU1838	0	0	0	5	3	5	18	49	152	1	0	4	0	12	8	11	20	12	0	0	0	1	1	0	0	0	4	3	4	1	3	16	47	22	16	22	Bacteria	Armatimonadetes	uncultured_bacterium_p_Armatimonadetes	uncultured_bacterium_p_Armatimonadetes	uncultured_bacterium_p_Armatimonadetes	uncultured_bacterium_p_Armatimonadetes	uncultured_bacterium_p_Armatimonadetes
OTU1839	3	17	12	35	29	9	0	0	3	1	1	5	3	4	6	8	22	4	0	0	1	3	2	1	3	0	4	1	14	5	7	17	23	21	19	35	Bacteria	Hydrogenedentes	Hydrogenedentia	Hydrogenedentiales	Hydrogenedensaceae	uncultured_bacterium_f_Hydrogenedensaceae	uncultured_bacterium_f_Hydrogenedensaceae
OTU184	1	0	2	3	5	44	77	131	179	0	2	2	1	3	17	8	3	4	0	0	2	1	1	1	2	1	1	0	3	1	4	5	14	10	23	18	Archaea	Euryarchaeota	Methanomicrobia	Methanocellales	Methanocellaceae	Rice_Cluster_I	uncultured_bacterium_g_Rice_Cluster_I
OTU1840	5	9	17	27	61	74	46	94	175	1	2	10	24	60	69	111	109	101	3	9	9	12	12	6	10	14	10	4	44	28	46	87	127	149	185	231	Bacteria	Planctomycetes	Phycisphaerae	MSBL9	SG8-4	uncultured_bacterium_f_SG8-4	uncultured_bacterium_f_SG8-4
OTU1842	0	0	0	0	0	0	0	0	0	7	13	23	11	18	10	13	7	9	0	6	2	10	10	12	4	7	17	2	13	3	0	0	0	1	0	1	Bacteria	Proteobacteria	Alphaproteobacteria	Sphingomonadales	Sphingomonadaceae	Sphingomonas	uncultured_bacterium_g_Sphingomonas
OTU1843	0	0	0	0	0	5	4	0	2	0	0	1	2	1	3	6	1	17	0	4	3	1	1	0	3	1	1	0	0	1	0	15	12	23	16	27	Bacteria	Chloroflexi	Dehalococcoidia	GIF3	uncultured_bacterium_o_GIF3	uncultured_bacterium_o_GIF3	uncultured_bacterium_o_GIF3
OTU1846	4	5	6	12	3	3	0	0	0	7	6	6	3	8	5	5	1	11	4	4	13	6	10	12	5	1	12	4	7	3	1	1	2	1	0	0	Bacteria	Acidobacteria	Blastocatellia_Subgroup_4	Blastocatellales	Blastocatellaceae	JGI_0001001-H03	uncultured_bacterium_g_JGI_0001001-H03
OTU185	17	33	117	222	324	261	308	368	894	3	8	9	33	113	139	147	281	207	8	13	7	13	19	9	11	8	17	10	75	68	111	186	284	246	463	583	Bacteria	Planctomycetes	Phycisphaerae	MSBL9	SG8-4	uncultured_bacterium_f_SG8-4	uncultured_bacterium_f_SG8-4
OTU1850	9	4	10	10	12	1	0	0	0	2	6	6	6	7	0	2	0	0	2	4	17	2	7	10	9	10	10	1	7	13	12	8	0	0	0	0	Bacteria	Planctomycetes	OM190	uncultured_bacterium_c_OM190	uncultured_bacterium_c_OM190	uncultured_bacterium_c_OM190	uncultured_bacterium_c_OM190
OTU1851	21	6	18	2	5	4	11	0	0	19	18	33	22	8	10	6	0	7	15	4	13	7	10	12	9	22	15	17	3	4	1	1	0	0	0	0	Bacteria	Acidobacteria	Subgroup_6	uncultured_bacterium_c_Subgroup_6	uncultured_bacterium_c_Subgroup_6	uncultured_bacterium_c_Subgroup_6	uncultured_bacterium_c_Subgroup_6
OTU186	22	55	24	45	45	18	16	1	5	38	50	80	29	47	31	24	6	13	46	43	40	76	76	80	74	80	78	28	57	75	78	28	18	3	3	2	Bacteria	Gemmatimonadetes	Gemmatimonadetes	Gemmatimonadales	Gemmatimonadaceae	uncultured_bacterium_f_Gemmatimonadaceae	uncultured_bacterium_f_Gemmatimonadaceae
OTU1861	0	0	0	0	4	9	8	22	18	0	0	0	0	3	3	8	13	4	0	0	0	0	0	0	0	0	0	0	0	0	0	6	13	21	23	37	Bacteria	Armatimonadetes	DG-56	uncultured_bacterium_c_DG-56	uncultured_bacterium_c_DG-56	uncultured_bacterium_c_DG-56	uncultured_bacterium_c_DG-56
OTU1869	45	7	2	1	1	0	0	0	0	6	11	5	5	0	0	4	1	0	23	5	4	7	6	2	12	8	13	24	5	0	0	0	0	0	0	1	Bacteria	Chloroflexi	Anaerolineae	Anaerolineales	Anaerolineaceae	uncultured_bacterium_f_Anaerolineaceae	uncultured_bacterium_f_Anaerolineaceae
OTU187	1	0	0	4	36	222	317	321	398	0	0	0	0	0	7	3	4	2	1	0	0	0	0	0	2	0	1	1	0	1	0	2	4	5	30	58	Bacteria	Acidobacteria	Acidobacteriia	Solibacterales	Solibacteraceae_Subgroup_3	GOUTB8	uncultured_bacterium_g_GOUTB8
OTU1870	20	26	20	6	11	4	4	0	0	0	5	3	7	4	4	4	0	1	4	1	7	9	7	11	7	8	7	6	7	5	11	1	0	0	0	0	Bacteria	Acidobacteria	Subgroup_6	uncultured_bacterium_c_Subgroup_6	uncultured_bacterium_c_Subgroup_6	uncultured_bacterium_c_Subgroup_6	uncultured_bacterium_c_Subgroup_6
OTU1871	0	0	0	0	0	0	0	1	2	1	0	0	1	3	17	16	33	12	1	0	0	1	1	0	0	0	2	0	1	1	2	23	26	58	32	23	Bacteria	Chloroflexi	Dehalococcoidia	FS117-23B-02	uncultured_bacterium_o_FS117-23B-02	uncultured_bacterium_o_FS117-23B-02	uncultured_bacterium_o_FS117-23B-02
OTU1876	3	8	6	1	1	0	0	0	0	17	57	26	16	5	11	10	1	11	0	4	0	2	1	0	0	2	3	0	1	0	0	0	0	0	0	0	Bacteria	Cloacimonetes	Cloacimonadia	Cloacimonadales	PBS-18	uncultured_bacterium_f_PBS-18	uncultured_bacterium_f_PBS-18
OTU18776	10	3	1	1	5	8	3	5	2	10	6	22	18	21	14	19	7	14	13	7	7	3	9	6	9	11	7	11	19	10	14	28	4	20	20	12	Bacteria	Verrucomicrobia	Verrucomicrobiae	Pedosphaerales	Pedosphaeraceae	ADurb.Bin063-1	uncultured_bacterium_g_ADurb.Bin063-1
OTU188	40	15	2	0	0	0	0	0	0	45	246	93	11	12	15	3	0	2	0	17	22	24	72	148	96	49	37	16	16	0	3	0	0	0	0	0	Bacteria	Planctomycetes	vadinHA49	uncultured_bacterium_c_vadinHA49	uncultured_bacterium_c_vadinHA49	uncultured_bacterium_c_vadinHA49	uncultured_bacterium_c_vadinHA49
OTU18811	0	0	0	0	0	4	2	0	9	0	0	0	0	1	3	6	35	12	0	2	2	0	1	0	2	0	3	0	0	0	5	6	11	23	13	16	Bacteria	Chloroflexi	Anaerolineae	uncultured_bacterium_c_Anaerolineae	uncultured_bacterium_c_Anaerolineae	uncultured_bacterium_c_Anaerolineae	uncultured_bacterium_c_Anaerolineae
OTU1882	0	0	0	2	8	80	169	42	53	0	0	0	1	0	0	1	1	0	0	0	0	1	1	0	0	0	0	0	0	1	1	5	1	2	5	11	Bacteria	Nitrospirae	Thermodesulfovibrionia	uncultured_bacterium_c_Thermodesulfovibrionia	uncultured_bacterium_c_Thermodesulfovibrionia	uncultured_bacterium_c_Thermodesulfovibrionia	uncultured_bacterium_c_Thermodesulfovibrionia
OTU1883	0	3	0	0	4	4	8	6	1	1	1	3	2	13	15	16	6	16	1	1	3	0	6	5	2	4	5	0	4	6	8	20	38	22	47	64	Bacteria	Firmicutes	Bacilli	Bacillales	Bacillaceae	Bacillus	uncultured_bacterium_g_Bacillus
OTU1884	0	1	0	0	2	0	11	0	0	1	1	4	1	2	6	7	9	2	1	25	3	0	2	5	0	1	3	1	15	17	11	9	12	18	25	30	Bacteria	WS4	uncultured_bacterium_p_WS4	uncultured_bacterium_p_WS4	uncultured_bacterium_p_WS4	uncultured_bacterium_p_WS4	uncultured_bacterium_p_WS4
OTU18848	5	8	4	6	7	4	19	1	12	1	3	10	8	10	12	6	2	8	0	2	5	3	4	5	3	5	3	4	10	13	10	7	3	9	13	7	Bacteria	Planctomycetes	Pla3_lineage	uncultured_bacterium_c_Pla3_lineage	uncultured_bacterium_c_Pla3_lineage	uncultured_bacterium_c_Pla3_lineage	uncultured_bacterium_c_Pla3_lineage
OTU1885	0	0	0	0	1	3	7	17	13	0	1	0	0	0	0	0	4	0	0	0	0	0	0	0	0	0	0	0	0	0	0	2	2	0	3	2	Archaea	Crenarchaeota	Bathyarchaeia	uncultured_bacterium_c_Bathyarchaeia	uncultured_bacterium_c_Bathyarchaeia	uncultured_bacterium_c_Bathyarchaeia	uncultured_bacterium_c_Bathyarchaeia
OTU1887	1	0	0	0	0	0	0	0	0	14	9	17	10	4	4	1	0	9	5	2	6	9	12	12	16	11	10	1	3	0	1	0	0	0	0	0	Bacteria	Bacteroidetes	Ignavibacteria	Kryptoniales	BSV26	uncultured_bacterium_f_BSV26	uncultured_bacterium_f_BSV26
OTU189	7	3	1	0	0	0	0	0	0	3	0	0	4	292	464	163	30	4	3	7	63	14	5	0	0	0	0	29	24	7	1	1	0	0	0	1	Bacteria	Fusobacteria	Fusobacteriia	Fusobacteriales	Leptotrichiaceae	Hypnocyclicus	uncultured_bacterium_g_Hypnocyclicus
OTU1890	35	7	2	0	0	1	0	10	0	18	11	13	15	1	6	3	0	1	26	8	10	9	10	11	11	6	14	12	2	0	0	0	0	0	0	0	Bacteria	Acidobacteria	Holophagae	Holophagales	Holophagaceae	Geothrix	uncultured_bacterium_g_Geothrix
OTU1891	2	1	0	0	1	0	0	0	1	3	0	0	1	2	1	5	0	2	1	2	1	5	6	7	4	0	0	1	0	1	0	0	0	0	0	1	Bacteria	Proteobacteria	Gammaproteobacteria	Betaproteobacteriales	Burkholderiaceae	GKS98_freshwater_group	uncultured_bacterium_g_GKS98_freshwater_group
OTU1895	12	3	0	0	0	0	1	0	0	23	5	6	9	5	35	3	1	1	40	61	14	13	6	3	0	5	4	17	2	0	0	1	0	0	0	0	Bacteria	Proteobacteria	Gammaproteobacteria	Betaproteobacteriales	Rhodocyclaceae	Dechlorobacter	uncultured_bacterium_g_Dechlorobacter
OTU1897	38	29	27	4	7	3	0	1	0	8	11	15	15	1	7	7	1	9	20	16	17	18	18	14	21	14	15	11	10	6	5	0	0	0	0	0	Bacteria	Proteobacteria	Deltaproteobacteria	PB19	uncultured_bacterium_o_PB19	uncultured_bacterium_o_PB19	uncultured_bacterium_o_PB19
OTU1899	10	24	26	23	17	7	1	9	0	9	23	14	19	22	29	32	12	26	5	9	3	10	10	4	7	3	7	2	18	5	8	4	0	1	0	0	Bacteria	Proteobacteria	Deltaproteobacteria	Syntrophobacterales	Syntrophobacteraceae	Syntrophobacter	uncultured_bacterium_g_Syntrophobacter
OTU19	401	560	623	1322	886	304	129	28	18	300	314	414	312	515	165	189	67	198	281	319	334	329	351	422	411	396	494	338	468	717	863	323	37	12	12	3	Bacteria	Proteobacteria	Gammaproteobacteria	Betaproteobacteriales	SC-I-84	uncultured_bacterium_f_SC-I-84	uncultured_bacterium_f_SC-I-84
OTU190	11	23	22	80	76	132	211	209	149	3	9	7	11	24	38	35	30	57	3	8	17	12	12	15	14	9	7	9	20	44	59	78	109	72	105	79	Bacteria	Spirochaetes	Spirochaetia	Spirochaetales	Spirochaetaceae	uncultured_bacterium_f_Spirochaetaceae	uncultured_bacterium_f_Spirochaetaceae
OTU1900	10	15	14	13	22	15	5	4	0	8	8	7	18	5	8	8	5	29	9	4	5	10	5	3	11	5	6	7	13	16	16	19	13	7	1	7	Bacteria	Proteobacteria	Deltaproteobacteria	Syntrophobacterales	Syntrophobacteraceae	uncultured_bacterium_f_Syntrophobacteraceae	uncultured_bacterium_f_Syntrophobacteraceae
OTU1901	1	12	15	35	20	12	4	0	0	2	1	3	0	1	3	2	4	3	1	4	5	5	1	3	6	4	2	2	3	7	14	7	29	0	5	6	Bacteria	PAUC34f	uncultured_bacterium_p_PAUC34f	uncultured_bacterium_p_PAUC34f	uncultured_bacterium_p_PAUC34f	uncultured_bacterium_p_PAUC34f	uncultured_bacterium_p_PAUC34f
OTU1905	2	1	2	7	4	4	16	3	1	0	0	0	1	4	3	12	15	11	0	1	0	0	0	0	0	0	1	0	4	6	8	7	6	12	11	7	Bacteria	Proteobacteria	Deltaproteobacteria	Myxococcales	VHS-B3-70	uncultured_bacterium_f_VHS-B3-70	uncultured_bacterium_f_VHS-B3-70
OTU1906	21	12	13	3	4	1	2	0	6	11	4	16	13	17	3	6	1	1	5	5	8	14	8	6	7	9	18	9	11	6	2	0	4	0	0	1	Bacteria	Planctomycetes	Brocadiae	Brocadiales	Brocadiaceae	Candidatus_Brocadia	uncultured_bacterium_g_Candidatus_Brocadia
OTU191	2	1	1	4	33	162	112	139	158	1	1	1	5	3	14	24	40	45	1	1	2	2	6	0	0	1	2	0	1	0	4	73	72	117	62	68	Bacteria	Acidobacteria	Subgroup_6	uncultured_bacterium_c_Subgroup_6	uncultured_bacterium_c_Subgroup_6	uncultured_bacterium_c_Subgroup_6	uncultured_bacterium_c_Subgroup_6
OTU1912	0	2	3	0	0	6	42	9	17	0	2	0	0	0	11	1	1	2	0	0	0	0	0	0	0	0	2	0	1	0	0	4	7	3	4	4	Bacteria	Proteobacteria	Alphaproteobacteria	Rickettsiales	Mitochondria	Syzygium_luehmannii	Syzygium_luehmannii
OTU1917	0	0	0	1	5	6	10	12	15	1	0	0	0	0	7	4	2	7	0	0	0	0	0	0	0	0	0	0	0	0	1	27	36	15	22	9	Bacteria	Chloroflexi	Dehalococcoidia	FS117-23B-02	uncultured_bacterium_o_FS117-23B-02	uncultured_bacterium_o_FS117-23B-02	uncultured_bacterium_o_FS117-23B-02
OTU1919	4	6	0	1	0	0	0	0	0	5	4	6	14	5	9	0	0	1	6	8	16	8	10	5	5	12	11	10	10	3	3	0	4	2	0	0	Bacteria	Proteobacteria	Alphaproteobacteria	Caulobacterales	Hyphomonadaceae	SWB02	uncultured_bacterium_g_SWB02
OTU192	53	98	98	243	224	61	23	24	3	8	16	26	22	39	12	26	6	17	25	42	61	37	51	55	63	57	55	39	77	107	126	45	4	1	1	4	Bacteria	Acidobacteria	Subgroup_6	uncultured_bacterium_c_Subgroup_6	uncultured_bacterium_c_Subgroup_6	uncultured_bacterium_c_Subgroup_6	uncultured_bacterium_c_Subgroup_6
OTU1924	19	12	8	4	0	0	5	0	0	7	11	5	5	1	5	1	2	10	5	17	9	5	6	4	4	5	6	8	7	2	1	4	0	0	0	0	Bacteria	Chloroflexi	Anaerolineae	Anaerolineales	Anaerolineaceae	Anaerolinea	uncultured_bacterium_g_Anaerolinea
OTU1926	9	20	24	8	7	1	2	0	0	31	15	28	22	29	15	17	5	16	20	20	31	18	43	48	33	26	40	31	26	7	11	7	0	0	3	0	Bacteria	Acidobacteria	Subgroup_6	uncultured_bacterium_c_Subgroup_6	uncultured_bacterium_c_Subgroup_6	uncultured_bacterium_c_Subgroup_6	uncultured_bacterium_c_Subgroup_6
OTU1929	6	30	36	7	2	2	0	0	0	5	2	4	16	32	15	17	2	1	0	1	1	6	4	1	3	4	2	0	5	3	0	5	0	2	1	0	Bacteria	Planctomycetes	vadinHA49	bacterium_UW_659-2-F09	uncultured_bacterium_o_bacterium_UW_659-2-F09	uncultured_bacterium_o_bacterium_UW_659-2-F09	uncultured_bacterium_o_bacterium_UW_659-2-F09
OTU193	3	6	1	6	2	2	0	0	0	23	39	48	29	74	17	32	2	12	74	67	8	39	17	14	49	48	29	15	15	29	11	9	0	2	0	0	Bacteria	Bacteroidetes	Bacteroidia	Chitinophagales	Chitinophagaceae	uncultured_bacterium_f_Chitinophagaceae	uncultured_bacterium_f_Chitinophagaceae
OTU1931	3	10	9	23	17	8	16	2	3	3	1	3	4	6	2	5	5	2	1	2	0	3	1	3	2	2	1	3	2	6	0	6	3	4	13	8	Bacteria	BRC1	uncultured_bacterium_p_BRC1	uncultured_bacterium_p_BRC1	uncultured_bacterium_p_BRC1	uncultured_bacterium_p_BRC1	uncultured_bacterium_p_BRC1
OTU1933	12	21	25	19	25	24	4	0	0	2	2	3	5	5	11	7	0	4	1	6	4	10	1	2	5	2	2	8	14	14	16	10	7	4	4	0	Bacteria	Chloroflexi	Dehalococcoidia	MSBL5	uncultured_bacterium_o_MSBL5	uncultured_bacterium_o_MSBL5	uncultured_bacterium_o_MSBL5
OTU1936	3	9	4	6	5	0	1	10	8	0	0	0	0	5	1	6	8	1	0	1	0	1	1	0	0	2	0	0	1	0	4	20	9	15	19	3	Bacteria	Planctomycetes	Planctomycetacia	Pirellulales	Pirellulaceae	Rhodopirellula	uncultured_bacterium_g_Rhodopirellula
OTU1937	1	17	5	8	10	3	5	0	0	14	34	57	16	65	20	18	9	7	2	12	11	21	26	60	33	30	55	4	16	25	21	21	6	14	16	63	Bacteria	Actinobacteria	Thermoleophilia	Gaiellales	uncultured_bacterium_o_Gaiellales	uncultured_bacterium_o_Gaiellales	uncultured_bacterium_o_Gaiellales
OTU194	0	0	0	0	0	0	0	0	0	1	0	0	0	0	0	0	942	0	0	0	0	0	0	0	0	0	0	0	0	0	0	0	0	0	0	0	Bacteria	Fusobacteria	Fusobacteriia	Fusobacteriales	Fusobacteriaceae	Cetobacterium	uncultured_bacterium_g_Cetobacterium
OTU1943	2	1	0	2	1	17	13	12	17	0	0	0	0	0	5	16	9	3	0	0	0	0	1	0	0	0	0	0	4	0	0	4	10	8	16	15	Bacteria	Nitrospinae	P9X2b3D02	uncultured_bacterium_c_P9X2b3D02	uncultured_bacterium_c_P9X2b3D02	uncultured_bacterium_c_P9X2b3D02	uncultured_bacterium_c_P9X2b3D02
OTU1944	3	4	4	20	20	12	2	5	5	0	0	0	1	4	4	3	6	25	1	0	1	5	3	0	0	2	1	0	3	4	7	10	14	18	21	16	Bacteria	Zixibacteria	uncultured_bacterium_p_Zixibacteria	uncultured_bacterium_p_Zixibacteria	uncultured_bacterium_p_Zixibacteria	uncultured_bacterium_p_Zixibacteria	uncultured_bacterium_p_Zixibacteria
OTU1945	47	34	24	40	28	16	12	3	6	77	45	87	62	73	35	25	9	22	38	45	32	40	54	28	57	37	67	20	59	77	50	11	30	8	19	15	Bacteria	Verrucomicrobia	Verrucomicrobiae	Pedosphaerales	Pedosphaeraceae	ADurb.Bin063-1	uncultured_bacterium_g_ADurb.Bin063-1
OTU1947	12	8	0	4	1	0	0	0	0	26	19	35	23	41	11	19	1	0	24	13	6	13	12	22	13	17	20	7	3	2	0	1	0	1	0	0	Bacteria	Verrucomicrobia	Verrucomicrobiae	Pedosphaerales	Pedosphaeraceae	ADurb.Bin063-1	uncultured_bacterium_g_ADurb.Bin063-1
OTU1949	14	13	4	6	5	0	0	0	0	9	13	30	20	6	8	13	3	2	2	6	4	9	9	3	4	20	22	4	2	0	2	3	2	0	0	0	Bacteria	Verrucomicrobia	Verrucomicrobiae	Pedosphaerales	Pedosphaeraceae	ADurb.Bin063-1	uncultured_bacterium_g_ADurb.Bin063-1
OTU195	349	193	117	138	128	106	80	106	43	286	267	276	310	363	150	184	91	161	183	210	145	139	209	222	222	279	357	138	141	159	124	91	111	122	81	54	Bacteria	Verrucomicrobia	Verrucomicrobiae	Pedosphaerales	Pedosphaeraceae	uncultured_bacterium_f_Pedosphaeraceae	uncultured_bacterium_f_Pedosphaeraceae
OTU1954	3	1	0	1	0	1	0	0	0	73	46	26	47	80	210	140	24	19	45	177	77	37	28	16	24	14	7	21	16	7	12	6	2	3	1	2	Bacteria	Proteobacteria	Deltaproteobacteria	Desulfuromonadales	Geobacteraceae	Geobacter	uncultured_bacterium_g_Geobacter
OTU196	0	1	0	0	5	46	59	150	113	0	0	1	1	4	6	11	36	20	0	0	1	0	2	1	0	0	1	0	0	1	2	32	33	37	25	27	Bacteria	Latescibacteria	uncultured_bacterium_p_Latescibacteria	uncultured_bacterium_p_Latescibacteria	uncultured_bacterium_p_Latescibacteria	uncultured_bacterium_p_Latescibacteria	uncultured_bacterium_p_Latescibacteria
OTU1963	3	22	17	25	19	5	0	0	0	3	5	7	6	8	5	11	1	5	3	1	1	3	4	0	1	5	6	3	8	18	10	11	6	1	4	0	Bacteria	Planctomycetes	Planctomycetacia	Pirellulales	Pirellulaceae	uncultured_bacterium_f_Pirellulaceae	uncultured_bacterium_f_Pirellulaceae
OTU1969	27	30	10	7	4	4	0	0	1	31	24	23	25	15	11	14	2	16	37	37	51	25	54	33	28	28	21	16	18	20	16	1	0	0	0	0	Bacteria	Verrucomicrobia	Verrucomicrobiae	Pedosphaerales	Pedosphaeraceae	uncultured_bacterium_f_Pedosphaeraceae	uncultured_bacterium_f_Pedosphaeraceae
OTU197	0	0	0	0	0	1	0	0	0	2	0	0	1	1	3	4	0	0	0	0	0	0	0	0	0	0	0	2	1	0	0	0	1	0	0	0	Bacteria	Bacteroidetes	Bacteroidia	Chitinophagales	Saprospiraceae	Candidatus_Aquirestis	uncultured_bacterium_g_Candidatus_Aquirestis
OTU1972	18	25	45	45	46	17	12	1	0	18	13	32	30	52	48	38	15	44	13	22	28	29	25	12	14	28	32	25	38	42	46	28	12	6	4	9	Bacteria	Proteobacteria	Deltaproteobacteria	Sva0485	uncultured_bacterium_o_Sva0485	uncultured_bacterium_o_Sva0485	uncultured_bacterium_o_Sva0485
OTU1976	0	1	9	10	5	8	1	5	0	0	0	2	2	8	2	6	5	4	0	1	5	1	1	0	0	0	0	1	10	10	11	14	5	12	13	6	Bacteria	Planctomycetes	Phycisphaerae	Pla1_lineage	uncultured_bacterium_o_Pla1_lineage	uncultured_bacterium_o_Pla1_lineage	uncultured_bacterium_o_Pla1_lineage
OTU1977	2	4	22	39	47	39	29	10	19	5	1	3	5	8	24	19	25	21	3	2	3	5	4	2	0	4	2	1	17	12	14	16	30	35	16	14	Bacteria	Acidobacteria	Subgroup_22	uncultured_bacterium_c_Subgroup_22	uncultured_bacterium_c_Subgroup_22	uncultured_bacterium_c_Subgroup_22	uncultured_bacterium_c_Subgroup_22
OTU1978	5	5	8	5	9	41	35	24	31	0	1	0	4	7	20	42	15	21	1	1	4	0	1	0	1	1	2	2	10	3	9	18	10	48	29	21	Archaea	Hadesarchaeaeota	uncultured_bacterium_p_Hadesarchaeaeota	uncultured_bacterium_p_Hadesarchaeaeota	uncultured_bacterium_p_Hadesarchaeaeota	uncultured_bacterium_p_Hadesarchaeaeota	uncultured_bacterium_p_Hadesarchaeaeota
OTU1979	0	4	2	5	4	11	4	5	6	0	0	2	2	9	4	9	4	5	0	2	1	1	2	0	0	1	0	0	3	1	3	15	26	40	32	54	Bacteria	BRC1	uncultured_bacterium_p_BRC1	uncultured_bacterium_p_BRC1	uncultured_bacterium_p_BRC1	uncultured_bacterium_p_BRC1	uncultured_bacterium_p_BRC1
OTU198	0	1	1	3	1	3	6	15	29	0	1	0	0	3	13	2	5	5	0	0	0	0	0	1	0	0	1	0	1	0	0	2	6	4	2	6	Bacteria	Firmicutes	Bacilli	Lactobacillales	Aerococcaceae	Aerococcus	uncultured_bacterium_g_Aerococcus
OTU1980	0	0	0	0	0	2	20	6	6	0	0	0	0	0	9	9	11	28	0	0	0	0	0	0	1	0	1	0	1	0	1	20	16	7	15	3	Bacteria	Chloroflexi	Dehalococcoidia	661239	uncultured_bacterium_o_661239	uncultured_bacterium_o_661239	uncultured_bacterium_o_661239
OTU1982	0	0	0	0	1	0	0	6	0	0	0	0	4	4	13	3	13	17	0	5	1	3	4	0	1	0	0	0	3	0	1	7	37	16	13	19	Bacteria	Actinobacteria	MB-A2-108	uncultured_bacterium_c_MB-A2-108	uncultured_bacterium_c_MB-A2-108	uncultured_bacterium_c_MB-A2-108	uncultured_bacterium_c_MB-A2-108
OTU1986	1	9	44	14	17	12	1	4	0	0	0	0	1	0	3	6	2	8	1	1	2	1	1	0	1	0	1	0	11	12	10	2	0	5	3	3	Archaea	Euryarchaeota	Thermoplasmata	Marine_Benthic_Group_D_and_DHVEG-1	uncultured_bacterium_o_Marine_Benthic_Group_D_and_DHVEG-1	uncultured_bacterium_o_Marine_Benthic_Group_D_and_DHVEG-1	uncultured_bacterium_o_Marine_Benthic_Group_D_and_DHVEG-1
OTU199	28	27	61	79	105	69	72	52	43	15	9	11	11	16	38	24	25	96	13	17	22	15	34	15	19	20	17	19	61	47	89	101	103	64	120	86	Bacteria	Nitrospirae	Thermodesulfovibrionia	uncultured_bacterium_c_Thermodesulfovibrionia	uncultured_bacterium_c_Thermodesulfovibrionia	uncultured_bacterium_c_Thermodesulfovibrionia	uncultured_bacterium_c_Thermodesulfovibrionia
OTU1990	8	10	12	15	8	7	4	6	0	12	8	11	7	10	4	8	3	2	14	10	23	10	7	12	6	10	10	13	9	12	12	2	4	3	0	0	Bacteria	Proteobacteria	Deltaproteobacteria	NB1-j	uncultured_bacterium_o_NB1-j	uncultured_bacterium_o_NB1-j	uncultured_bacterium_o_NB1-j
OTU1991	0	1	4	1	3	5	6	4	9	7	8	5	10	11	9	6	5	16	4	2	4	5	6	4	2	7	7	4	9	5	2	1	3	9	8	7	Bacteria	Proteobacteria	Alphaproteobacteria	Rhizobiales	Xanthobacteraceae	Bradyrhizobium	Bradyrhizobium_japonicum
OTU1993	2	6	2	2	0	2	0	0	0	4	8	2	0	1	10	5	1	0	4	1	14	26	6	28	36	10	3	7	1	4	2	0	0	0	0	0	Bacteria	Cyanobacteria	Oxyphotobacteria	Chloroplast	Planctonema_lauterbornii	Planctonema_lauterbornii	Planctonema_lauterbornii
OTU1994	15	9	17	8	4	0	5	0	0	12	8	14	18	9	13	6	0	3	4	5	10	10	12	10	7	5	11	12	22	18	15	5	3	0	0	0	Bacteria	Verrucomicrobia	Verrucomicrobiae	S-BQ2-57_soil_group	uncultured_bacterium_o_S-BQ2-57_soil_group	uncultured_bacterium_o_S-BQ2-57_soil_group	uncultured_bacterium_o_S-BQ2-57_soil_group
OTU1995	1	0	1	0	0	0	0	0	0	8	7	12	18	9	11	9	7	4	12	4	10	2	3	0	14	2	9	11	8	13	4	5	0	1	1	0	Bacteria	Chloroflexi	Anaerolineae	Anaerolineales	Anaerolineaceae	uncultured_bacterium_f_Anaerolineaceae	uncultured_bacterium_f_Anaerolineaceae
OTU1996	5	0	1	0	0	0	0	0	0	40	11	1	6	0	1	0	0	1	11	6	9	11	23	8	21	4	1	14	6	0	0	0	0	0	0	0	Bacteria	Proteobacteria	Deltaproteobacteria	Desulfobacterales	Desulfobulbaceae	[Desulfobacterium]_catecholicum_group	uncultured_bacterium_g_[Desulfobacterium]_catecholicum_group
OTU1998	7	11	7	14	11	4	15	6	2	9	13	12	13	12	19	13	3	3	4	1	5	12	1	6	7	8	9	10	16	18	12	5	2	3	1	3	Bacteria	Latescibacteria	uncultured_bacterium_p_Latescibacteria	uncultured_bacterium_p_Latescibacteria	uncultured_bacterium_p_Latescibacteria	uncultured_bacterium_p_Latescibacteria	uncultured_bacterium_p_Latescibacteria
OTU1999	5	11	4	0	1	0	0	0	0	8	5	7	5	2	3	4	1	5	6	13	13	10	14	12	15	8	5	15	6	1	1	0	0	0	0	0	Bacteria	Chloroflexi	JG30-KF-CM66	uncultured_bacterium_c_JG30-KF-CM66	uncultured_bacterium_c_JG30-KF-CM66	uncultured_bacterium_c_JG30-KF-CM66	uncultured_bacterium_c_JG30-KF-CM66
OTU2	2	3	0	3	3	11	8	108	58	21	12	14	17	11	22	78	0	3	8	3	5	6	2	1	4	11	9	42	6	5	3	0	1	0	1	8	Bacteria	Cyanobacteria	Oxyphotobacteria	Nostocales	Nostocaceae	Dolichospermum_NIES41	uncultured_bacterium_g_Dolichospermum_NIES41
OTU20	40	639	339	425	340	131	30	18	17	87	374	527	168	579	155	89	91	155	34	141	362	563	500	853	1163	1075	1086	55	449	1029	942	448	279	66	160	208	Bacteria	Actinobacteria	Thermoleophilia	Gaiellales	Gaiellaceae	Gaiella	uncultured_bacterium_g_Gaiella
OTU200	102	152	157	116	123	64	31	31	11	28	16	10	11	8	14	4	5	19	22	34	101	46	65	47	41	7	5	53	32	29	46	7	4	7	0	0	Bacteria	Proteobacteria	Gammaproteobacteria	Betaproteobacteriales	Nitrosomonadaceae	Nitrosomonas	uncultured_bacterium_g_Nitrosomonas
OTU2004	0	0	3	7	10	14	30	6	19	0	1	0	3	3	13	18	17	21	1	0	1	1	4	0	0	1	3	0	9	2	3	12	26	26	15	20	Bacteria	Chloroflexi	Anaerolineae	Anaerolineales	Anaerolineaceae	uncultured_bacterium_f_Anaerolineaceae	uncultured_bacterium_f_Anaerolineaceae
OTU2006	0	0	0	0	0	1	1	0	0	3	1	5	3	2	3	2	10	13	2	5	1	1	3	5	1	8	5	6	2	2	3	11	6	4	2	3	Bacteria	Proteobacteria	Gammaproteobacteria	Xanthomonadales	Xanthomonadaceae	Lysobacter	uncultured_bacterium_g_Lysobacter
OTU2008	0	0	0	2	10	34	36	26	10	1	1	0	1	0	1	4	0	2	0	0	1	0	0	0	0	1	0	2	1	0	2	0	7	1	4	20	Bacteria	Chloroflexi	Anaerolineae	Anaerolineales	Anaerolineaceae	uncultured_bacterium_f_Anaerolineaceae	uncultured_bacterium_f_Anaerolineaceae
OTU2009	0	0	0	0	0	3	17	15	26	0	0	0	0	0	1	2	7	3	0	0	0	1	0	0	0	0	2	0	0	0	0	4	3	6	2	11	Bacteria	Actinobacteria	WCHB1-81	uncultured_bacterium_c_WCHB1-81	uncultured_bacterium_c_WCHB1-81	uncultured_bacterium_c_WCHB1-81	uncultured_bacterium_c_WCHB1-81
OTU201	34	86	68	102	111	30	6	12	12	13	23	21	12	26	13	9	3	1	14	32	26	19	27	31	36	36	27	12	31	70	61	20	5	0	0	0	Bacteria	Acidobacteria	Subgroup_22	uncultured_bacterium_c_Subgroup_22	uncultured_bacterium_c_Subgroup_22	uncultured_bacterium_c_Subgroup_22	uncultured_bacterium_c_Subgroup_22
OTU2017	2	5	3	6	11	36	15	36	4	6	6	11	8	10	16	38	21	18	6	2	2	2	3	4	1	3	4	7	8	4	7	31	7	21	17	8	Bacteria	Gemmatimonadetes	Gemmatimonadetes	Gemmatimonadales	Gemmatimonadaceae	uncultured_bacterium_f_Gemmatimonadaceae	uncultured_bacterium_f_Gemmatimonadaceae
OTU2019	3	10	2	1	0	0	0	0	0	7	8	9	9	6	4	2	0	1	4	12	14	33	23	28	43	36	41	1	3	7	12	10	0	0	0	0	Bacteria	Actinobacteria	Acidimicrobiia	Microtrichales	Microtrichaceae	uncultured_bacterium_f_Microtrichaceae	uncultured_bacterium_f_Microtrichaceae
OTU202	1	1	2	5	12	95	119	211	122	1	2	0	1	4	12	8	9	16	0	0	0	0	1	0	0	0	1	1	1	1	0	13	29	21	11	28	Archaea	Thaumarchaeota	Marine_Benthic_Group_A	uncultured_bacterium_c_Marine_Benthic_Group_A	uncultured_bacterium_c_Marine_Benthic_Group_A	uncultured_bacterium_c_Marine_Benthic_Group_A	uncultured_bacterium_c_Marine_Benthic_Group_A
OTU2022	16	5	11	14	7	7	0	0	0	22	4	2	6	1	10	9	3	5	6	15	7	18	16	9	8	13	7	18	12	5	4	0	0	0	0	0	Bacteria	Planctomycetes	Pla4_lineage	uncultured_bacterium_c_Pla4_lineage	uncultured_bacterium_c_Pla4_lineage	uncultured_bacterium_c_Pla4_lineage	uncultured_bacterium_c_Pla4_lineage
OTU2023	2	5	3	0	1	0	0	0	0	13	10	9	9	10	5	7	1	6	9	8	12	12	15	12	8	8	8	7	4	0	1	0	0	0	0	0	Bacteria	Verrucomicrobia	Verrucomicrobiae	Verrucomicrobiales	Rubritaleaceae	Luteolibacter	Verrucomicrobium_sp._IMCC25902
OTU2027	0	1	1	11	6	5	16	9	11	0	0	0	0	2	7	5	13	11	0	0	0	0	1	0	0	0	0	0	1	1	4	7	20	23	22	21	Bacteria	Armatimonadetes	uncultured_bacterium_p_Armatimonadetes	uncultured_bacterium_p_Armatimonadetes	uncultured_bacterium_p_Armatimonadetes	uncultured_bacterium_p_Armatimonadetes	uncultured_bacterium_p_Armatimonadetes
OTU2029	0	0	0	2	6	10	26	16	13	0	0	1	3	1	6	7	10	14	0	1	0	0	2	0	0	1	1	0	1	2	10	12	20	25	12	14	Bacteria	Armatimonadetes	DG-56	uncultured_bacterium_c_DG-56	uncultured_bacterium_c_DG-56	uncultured_bacterium_c_DG-56	uncultured_bacterium_c_DG-56
OTU203	2	0	0	0	33	134	64	26	91	6	8	6	22	13	76	63	108	136	14	16	32	7	14	7	6	6	13	17	55	14	18	88	146	109	225	373	Bacteria	Proteobacteria	Deltaproteobacteria	MBNT15	uncultured_bacterium_o_MBNT15	uncultured_bacterium_o_MBNT15	uncultured_bacterium_o_MBNT15
OTU2033	0	1	1	7	4	19	18	26	33	0	0	1	8	1	15	15	25	24	0	1	0	2	1	0	1	3	0	4	9	4	3	23	29	22	24	15	Bacteria	Proteobacteria	Deltaproteobacteria	Sva0485	uncultured_bacterium_o_Sva0485	uncultured_bacterium_o_Sva0485	uncultured_bacterium_o_Sva0485
OTU2034	0	0	0	0	0	0	0	4	0	0	0	0	0	2	15	15	19	33	0	1	1	3	2	0	0	0	2	0	0	2	1	21	28	38	33	39	Bacteria	TA06	uncultured_bacterium_p_TA06	uncultured_bacterium_p_TA06	uncultured_bacterium_p_TA06	uncultured_bacterium_p_TA06	uncultured_bacterium_p_TA06
OTU2035	3	3	4	1	0	0	0	0	0	26	36	44	23	17	16	6	4	11	9	24	65	43	40	54	41	48	40	28	35	17	7	9	10	3	4	7	Bacteria	Acidobacteria	Subgroup_6	uncultured_bacterium_c_Subgroup_6	uncultured_bacterium_c_Subgroup_6	uncultured_bacterium_c_Subgroup_6	uncultured_bacterium_c_Subgroup_6
OTU2036	0	0	0	0	0	0	0	2	1	3	3	11	9	3	36	33	32	38	15	9	28	15	8	5	5	5	7	16	34	2	3	39	18	29	22	52	Bacteria	Proteobacteria	Deltaproteobacteria	MBNT15	uncultured_bacterium_o_MBNT15	uncultured_bacterium_o_MBNT15	uncultured_bacterium_o_MBNT15
OTU204	18	31	29	27	29	3	8	0	0	24	34	55	32	43	15	21	6	15	19	34	57	41	38	44	72	49	67	15	41	45	65	38	1	0	3	0	Bacteria	Proteobacteria	Gammaproteobacteria	Betaproteobacteriales	A21b	uncultured_bacterium_f_A21b	uncultured_bacterium_f_A21b
OTU2044	6	16	47	62	35	13	0	0	0	8	2	6	6	25	7	8	4	6	2	6	2	4	4	2	1	2	4	5	15	10	16	4	14	9	14	1	Bacteria	Planctomycetes	Phycisphaerae	Pla1_lineage	uncultured_bacterium_o_Pla1_lineage	uncultured_bacterium_o_Pla1_lineage	uncultured_bacterium_o_Pla1_lineage
OTU2047	13	16	13	11	10	3	6	1	0	10	5	6	5	4	0	3	1	0	1	5	9	4	13	12	15	11	9	7	5	10	1	0	0	0	0	0	Bacteria	Elusimicrobia	Lineage_IIa	uncultured_bacterium_c_Lineage_IIa	uncultured_bacterium_c_Lineage_IIa	uncultured_bacterium_c_Lineage_IIa	uncultured_bacterium_c_Lineage_IIa
OTU205	0	1	0	4	11	89	66	17	15	0	0	0	0	12	9	6	17	14	1	0	0	0	2	1	0	1	3	0	2	5	17	77	46	51	33	27	Bacteria	TA06	uncultured_bacterium_p_TA06	uncultured_bacterium_p_TA06	uncultured_bacterium_p_TA06	uncultured_bacterium_p_TA06	uncultured_bacterium_p_TA06
OTU2050	15	14	12	6	5	0	0	4	7	8	12	16	20	35	24	14	3	21	2	7	2	4	15	9	14	10	14	6	20	15	12	6	8	2	0	0	Bacteria	Planctomycetes	Phycisphaerae	Tepidisphaerales	WD2101_soil_group	uncultured_bacterium_f_WD2101_soil_group	uncultured_bacterium_f_WD2101_soil_group
OTU2053	6	10	8	8	6	9	9	11	0	1	0	2	4	1	0	4	0	6	6	9	4	5	13	6	7	8	2	14	7	3	5	9	2	3	5	3	Bacteria	Proteobacteria	Deltaproteobacteria	Myxococcales	UASB-TL25	uncultured_bacterium_f_UASB-TL25	uncultured_bacterium_f_UASB-TL25
OTU2056	4	12	25	23	26	34	27	5	5	5	5	8	16	21	23	28	11	37	3	8	12	3	7	2	9	6	2	9	28	18	17	28	18	17	28	15	Bacteria	Planctomycetes	Pla3_lineage	uncultured_bacterium_c_Pla3_lineage	uncultured_bacterium_c_Pla3_lineage	uncultured_bacterium_c_Pla3_lineage	uncultured_bacterium_c_Pla3_lineage
OTU2057	5	13	2	8	10	7	8	4	5	5	7	12	6	15	16	9	12	16	4	14	23	37	24	25	49	26	12	11	29	42	51	36	25	17	27	36	Bacteria	Actinobacteria	Thermoleophilia	Gaiellales	uncultured_bacterium_o_Gaiellales	uncultured_bacterium_o_Gaiellales	uncultured_bacterium_o_Gaiellales
OTU2059	0	2	3	5	5	12	20	8	13	1	0	1	1	2	4	8	2	4	0	1	0	2	2	0	0	0	1	1	4	7	14	18	11	7	2	19	Bacteria	Planctomycetes	Phycisphaerae	MSBL9	KCLunmb-38-53	uncultured_bacterium_f_KCLunmb-38-53	uncultured_bacterium_f_KCLunmb-38-53
OTU206	16	0	3	0	0	0	0	2	0	34	39	5	1	5	2	5	0	7	34	583	21	94	52	56	44	4	1	9	4	1	0	0	0	0	1	0	Bacteria	Bacteroidetes	Bacteroidia	Flavobacteriales	Flavobacteriaceae	Flavobacterium	Flavobacterium_buctense
OTU2065	0	1	0	0	0	1	6	8	11	0	0	0	0	0	1	4	1	2	0	0	0	0	0	0	0	0	1	0	0	0	0	3	9	11	3	10	Bacteria	TA06	uncultured_bacterium_p_TA06	uncultured_bacterium_p_TA06	uncultured_bacterium_p_TA06	uncultured_bacterium_p_TA06	uncultured_bacterium_p_TA06
OTU2066	0	0	0	0	0	0	0	0	5	1	1	0	2	9	6	1	33	10	0	0	0	0	4	1	0	0	0	0	0	0	1	9	13	23	8	13	Bacteria	Dadabacteria	Dadabacteriia	Dadabacteriales	uncultured_bacterium_o_Dadabacteriales	uncultured_bacterium_o_Dadabacteriales	uncultured_bacterium_o_Dadabacteriales
OTU2067	1	0	6	8	7	4	1	1	0	5	2	5	6	8	12	15	17	40	3	2	1	3	1	2	9	4	4	4	8	5	3	33	46	84	61	78	Bacteria	Proteobacteria	Deltaproteobacteria	Syntrophobacterales	Syntrophaceae	Desulfobacca	uncultured_bacterium_g_Desulfobacca
OTU2069	1	1	3	8	9	23	57	29	94	3	4	4	19	22	54	38	52	109	8	19	8	14	19	10	0	10	7	13	28	4	11	40	91	82	76	54	Bacteria	Chloroflexi	Anaerolineae	SBR1031	uncultured_bacterium_o_SBR1031	uncultured_bacterium_o_SBR1031	uncultured_bacterium_o_SBR1031
OTU207	58	36	89	72	105	48	20	7	8	38	39	27	39	35	33	47	13	29	76	45	51	43	34	24	26	29	19	81	38	53	47	32	33	8	12	5	Bacteria	Proteobacteria	Gammaproteobacteria	PLTA13	uncultured_bacterium_o_PLTA13	uncultured_bacterium_o_PLTA13	uncultured_bacterium_o_PLTA13
OTU2071	3	12	15	12	10	2	4	1	0	0	0	0	2	6	7	15	16	17	1	1	1	0	0	0	0	0	0	1	2	2	0	10	2	10	8	1	Bacteria	Spirochaetes	Spirochaetia	Spirochaetales	Spirochaetaceae	Spirochaeta_2	uncultured_bacterium_g_Spirochaeta_2
OTU208	6	5	7	2	0	1	0	1	0	8	58	16	26	12	6	8	2	1	11	12	8	10	11	11	19	15	6	10	10	2	3	0	0	1	0	0	Bacteria	Proteobacteria	Alphaproteobacteria	Caulobacterales	Caulobacteraceae	Phenylobacterium	uncultured_bacterium_g_Phenylobacterium
OTU2086	6	2	5	14	15	32	46	27	59	2	1	0	3	4	6	6	5	14	1	4	0	0	2	4	2	0	1	1	6	7	9	21	21	27	32	17	Bacteria	Acidobacteria	Subgroup_18	uncultured_bacterium_c_Subgroup_18	uncultured_bacterium_c_Subgroup_18	uncultured_bacterium_c_Subgroup_18	uncultured_bacterium_c_Subgroup_18
OTU2088	1	3	12	8	7	6	0	2	0	1	2	7	7	10	4	21	13	25	0	2	2	3	4	2	2	2	1	3	6	2	4	16	24	14	12	0	Bacteria	Proteobacteria	Deltaproteobacteria	Syntrophobacterales	Syntrophaceae	uncultured_bacterium_f_Syntrophaceae	uncultured_bacterium_f_Syntrophaceae
OTU209	42	51	71	32	41	24	11	0	0	30	25	31	30	63	28	20	12	10	36	67	66	51	62	74	78	51	42	39	35	56	61	22	1	1	0	0	Bacteria	Proteobacteria	Gammaproteobacteria	CCM19a	uncultured_bacterium_o_CCM19a	uncultured_bacterium_o_CCM19a	uncultured_bacterium_o_CCM19a
OTU2090	0	3	0	2	1	5	2	4	0	0	2	1	1	3	6	11	2	13	0	1	2	1	2	1	0	2	2	0	2	6	1	19	4	16	18	34	Bacteria	Firmicutes	Bacilli	Bacillales	Bacillaceae	Fictibacillus	uncultured_bacterium_g_Fictibacillus
OTU2091	9	24	20	38	52	13	4	0	0	10	17	15	18	20	9	11	0	14	14	24	42	41	40	37	44	41	36	18	22	50	43	32	12	4	9	3	Bacteria	Proteobacteria	Gammaproteobacteria	Betaproteobacteriales	Nitrosomonadaceae	mle1-7	uncultured_bacterium_g_mle1-7
OTU2094	0	0	0	0	0	11	1	0	0	0	0	1	0	2	3	0	2	2	0	0	1	0	0	0	0	1	0	0	4	2	3	11	50	27	15	36	Bacteria	Firmicutes	Bacilli	Bacillales	Paenibacillaceae	Paenibacillus	Paenibacillus_sp._L63
OTU2097	10	15	12	24	8	4	0	0	0	5	19	6	14	9	3	5	1	12	9	11	6	5	11	5	12	7	7	11	6	7	4	1	0	0	0	0	Bacteria	Planctomycetes	Planctomycetacia	Pirellulales	Pirellulaceae	uncultured_bacterium_f_Pirellulaceae	uncultured_bacterium_f_Pirellulaceae
OTU2098	36	8	22	15	26	1	1	0	0	8	17	4	2	1	2	1	0	0	15	3	5	5	3	4	4	9	2	12	5	5	4	0	0	0	0	0	Bacteria	Verrucomicrobia	Verrucomicrobiae	B29	uncultured_bacterium_o_B29	uncultured_bacterium_o_B29	uncultured_bacterium_o_B29
OTU2099	4	16	8	6	4	0	2	0	0	3	11	2	2	10	2	0	0	0	4	4	5	9	5	16	18	13	11	3	5	5	3	0	1	0	0	0	Bacteria	Planctomycetes	Planctomycetacia	Isosphaerales	Isosphaeraceae	uncultured_bacterium_f_Isosphaeraceae	uncultured_bacterium_f_Isosphaeraceae
OTU21	588	421	802	648	523	283	80	27	8	662	476	843	793	583	434	375	148	317	574	464	583	410	523	541	590	668	839	533	570	677	560	299	143	38	39	22	Bacteria	Acidobacteria	Subgroup_6	uncultured_bacterium_c_Subgroup_6	uncultured_bacterium_c_Subgroup_6	uncultured_bacterium_c_Subgroup_6	uncultured_bacterium_c_Subgroup_6
OTU210	1	4	2	0	22	157	286	369	147	2	2	5	2	1	5	10	20	5	0	0	2	0	4	2	0	0	1	0	1	3	6	28	16	28	40	37	Bacteria	Acidobacteria	Aminicenantia	Aminicenantales	uncultured_bacterium_o_Aminicenantales	uncultured_bacterium_o_Aminicenantales	uncultured_bacterium_o_Aminicenantales
OTU2105	7	16	28	48	38	43	19	9	15	8	7	22	45	35	48	38	57	52	7	13	24	25	15	22	19	22	18	13	50	38	56	97	108	94	83	57	Bacteria	Proteobacteria	Deltaproteobacteria	Syntrophobacterales	Syntrophaceae	uncultured_bacterium_f_Syntrophaceae	uncultured_bacterium_f_Syntrophaceae
OTU2106	1	6	1	4	5	0	0	0	0	1	2	5	3	12	0	2	1	4	3	3	1	4	5	2	3	11	4	2	4	7	4	5	1	1	0	0	Bacteria	Bacteroidetes	Bacteroidia	Chitinophagales	Chitinophagaceae	Dinghuibacter	uncultured_bacterium_g_Dinghuibacter
OTU2109	10	6	11	24	6	3	0	0	0	4	7	18	10	10	9	2	2	7	4	3	14	13	6	7	6	4	9	11	4	7	9	2	0	0	0	0	Bacteria	Verrucomicrobia	Verrucomicrobiae	S-BQ2-57_soil_group	uncultured_bacterium_o_S-BQ2-57_soil_group	uncultured_bacterium_o_S-BQ2-57_soil_group	uncultured_bacterium_o_S-BQ2-57_soil_group
OTU211	7	60	19	43	23	9	1	0	10	11	22	18	14	16	6	8	4	5	2	14	27	40	37	62	69	48	27	15	50	87	96	38	45	12	20	26	Bacteria	Actinobacteria	MB-A2-108	uncultured_bacterium_c_MB-A2-108	uncultured_bacterium_c_MB-A2-108	uncultured_bacterium_c_MB-A2-108	uncultured_bacterium_c_MB-A2-108
OTU2110	17	11	3	3	0	3	0	0	0	7	3	10	11	10	14	5	2	3	8	13	12	22	6	9	3	10	4	6	5	0	13	4	0	0	0	0	Bacteria	Verrucomicrobia	Verrucomicrobiae	Pedosphaerales	Pedosphaeraceae	uncultured_bacterium_f_Pedosphaeraceae	uncultured_bacterium_f_Pedosphaeraceae
OTU2111	1	0	8	1	4	0	0	0	0	0	4	5	8	1	13	2	2	3	7	6	27	12	10	10	10	7	8	19	10	6	9	1	0	0	0	0	Bacteria	Chloroflexi	Anaerolineae	SBR1031	A4b	uncultured_bacterium_f_A4b	uncultured_bacterium_f_A4b
OTU2112	0	0	0	5	4	7	17	30	97	1	0	1	2	7	4	5	9	3	0	0	0	0	0	0	0	0	0	0	2	0	0	10	21	27	17	22	Bacteria	Armatimonadetes	uncultured_bacterium_p_Armatimonadetes	uncultured_bacterium_p_Armatimonadetes	uncultured_bacterium_p_Armatimonadetes	uncultured_bacterium_p_Armatimonadetes	uncultured_bacterium_p_Armatimonadetes
OTU2113	0	0	0	1	17	50	19	6	31	0	0	0	0	5	2	4	4	0	0	0	0	0	0	1	0	0	0	0	0	4	5	13	25	11	8	11	Bacteria	Armatimonadetes	DG-56	uncultured_bacterium_c_DG-56	uncultured_bacterium_c_DG-56	uncultured_bacterium_c_DG-56	uncultured_bacterium_c_DG-56
OTU2115	0	0	0	1	4	17	0	5	12	0	4	2	6	2	22	15	7	17	2	2	1	0	0	0	1	0	2	2	3	0	0	10	1	11	14	9	Bacteria	Proteobacteria	Deltaproteobacteria	SAR324_cladeMarine_group_B	uncultured_bacterium_o_SAR324_cladeMarine_group_B	uncultured_bacterium_o_SAR324_cladeMarine_group_B	uncultured_bacterium_o_SAR324_cladeMarine_group_B
OTU2119	0	12	7	23	13	15	7	7	4	0	0	2	0	2	6	4	10	4	0	0	0	0	0	0	0	0	0	0	1	3	3	5	13	7	12	6	Bacteria	Armatimonadetes	uncultured_bacterium_p_Armatimonadetes	uncultured_bacterium_p_Armatimonadetes	uncultured_bacterium_p_Armatimonadetes	uncultured_bacterium_p_Armatimonadetes	uncultured_bacterium_p_Armatimonadetes
OTU212	0	0	0	0	8	82	105	66	101	0	0	0	0	0	4	1	10	4	0	0	0	1	0	0	0	2	1	0	1	1	2	28	34	43	25	26	Bacteria	Zixibacteria	candidate_division_Zixibacteria_bacterium_SM1_73	uncultured_bacterium_c_candidate_division_Zixibacteria_bacterium_SM1_73	uncultured_bacterium_c_candidate_division_Zixibacteria_bacterium_SM1_73	uncultured_bacterium_c_candidate_division_Zixibacteria_bacterium_SM1_73	uncultured_bacterium_c_candidate_division_Zixibacteria_bacterium_SM1_73
OTU2126	1	2	0	6	11	23	43	46	138	2	8	0	9	57	100	120	322	159	5	2	1	8	23	7	3	4	15	2	28	22	67	298	461	420	379	403	Bacteria	Chloroflexi	JG30-KF-CM66	uncultured_bacterium_c_JG30-KF-CM66	uncultured_bacterium_c_JG30-KF-CM66	uncultured_bacterium_c_JG30-KF-CM66	uncultured_bacterium_c_JG30-KF-CM66
OTU213	16	47	30	55	55	138	100	254	115	15	11	38	43	38	53	31	19	35	9	13	34	32	29	31	19	27	45	27	27	46	58	79	59	44	62	82	Bacteria	Bacteroidetes	Ignavibacteria	Kryptoniales	BSV26	uncultured_bacterium_f_BSV26	uncultured_bacterium_f_BSV26
OTU2134	5	5	13	7	14	3	7	0	0	2	2	12	11	3	8	4	1	16	8	4	8	12	11	6	5	11	7	21	21	6	8	7	4	1	0	0	Bacteria	Nitrospirae	Thermodesulfovibrionia	uncultured_bacterium_c_Thermodesulfovibrionia	uncultured_bacterium_c_Thermodesulfovibrionia	uncultured_bacterium_c_Thermodesulfovibrionia	uncultured_bacterium_c_Thermodesulfovibrionia
OTU2135	22	8	3	2	2	3	0	10	0	5	3	4	13	2	4	6	4	0	11	5	5	9	9	3	8	6	7	12	4	3	3	0	0	0	0	0	Bacteria	Bacteroidetes	Bacteroidia	Chitinophagales	Saprospiraceae	uncultured_bacterium_f_Saprospiraceae	uncultured_bacterium_f_Saprospiraceae
OTU2136	18	4	5	3	12	4	4	1	1	4	3	5	6	14	2	11	1	9	8	9	6	2	12	3	7	13	9	13	8	8	8	6	2	1	1	1	Bacteria	Acidobacteria	Subgroup_22	uncultured_bacterium_c_Subgroup_22	uncultured_bacterium_c_Subgroup_22	uncultured_bacterium_c_Subgroup_22	uncultured_bacterium_c_Subgroup_22
OTU214	0	0	0	0	3	4	0	0	0	8	6	2	10	6	10	9	0	15	24	42	125	60	36	41	56	28	27	28	40	69	85	75	19	4	16	27	Bacteria	Acidobacteria	Subgroup_25	uncultured_bacterium_c_Subgroup_25	uncultured_bacterium_c_Subgroup_25	uncultured_bacterium_c_Subgroup_25	uncultured_bacterium_c_Subgroup_25
OTU2142	4	9	7	4	5	0	0	0	0	5	6	13	7	0	4	3	3	10	0	5	5	6	6	3	6	5	6	6	8	16	13	4	4	2	5	11	Bacteria	Chloroflexi	Anaerolineae	RBG-13-54-9	uncultured_bacterium_o_RBG-13-54-9	uncultured_bacterium_o_RBG-13-54-9	uncultured_bacterium_o_RBG-13-54-9
OTU2143	1	2	3	13	14	13	9	8	6	4	0	0	14	6	14	36	19	26	4	1	16	8	5	1	6	4	6	9	13	6	7	14	21	20	19	6	Bacteria	Chloroflexi	Anaerolineae	RBG-13-54-9	uncultured_bacterium_o_RBG-13-54-9	uncultured_bacterium_o_RBG-13-54-9	uncultured_bacterium_o_RBG-13-54-9
OTU2149	0	1	0	3	10	7	6	3	5	0	1	2	1	3	15	6	11	7	0	0	0	1	0	0	0	2	2	0	5	5	6	8	10	8	9	12	Bacteria	WS1	uncultured_bacterium_p_WS1	uncultured_bacterium_p_WS1	uncultured_bacterium_p_WS1	uncultured_bacterium_p_WS1	uncultured_bacterium_p_WS1
OTU215	0	0	0	0	0	1	0	0	3	0	3	2	2	26	67	31	78	71	0	0	1	3	5	4	2	4	6	2	9	1	8	116	124	55	18	56	Bacteria	Actinobacteria	RBG-16-55-12	uncultured_bacterium_c_RBG-16-55-12	uncultured_bacterium_c_RBG-16-55-12	uncultured_bacterium_c_RBG-16-55-12	uncultured_bacterium_c_RBG-16-55-12
OTU2152	0	0	0	2	2	2	4	0	0	2	0	0	1	2	6	20	9	33	1	0	3	0	1	1	0	0	0	1	4	4	9	9	4	13	10	7	Bacteria	Chloroflexi	Anaerolineae	ADurb.Bin180	Chloroflexi_bacterium_ADurb.Bin180	uncultured_bacterium_f_Chloroflexi_bacterium_ADurb.Bin180	uncultured_bacterium_f_Chloroflexi_bacterium_ADurb.Bin180
OTU2153	0	0	0	0	0	1	21	12	34	0	0	0	0	0	0	3	2	6	0	0	0	0	0	0	0	0	0	0	0	0	0	0	1	2	24	6	Bacteria	Chlamydiae	LD1-PA32	uncultured_bacterium_c_LD1-PA32	uncultured_bacterium_c_LD1-PA32	uncultured_bacterium_c_LD1-PA32	uncultured_bacterium_c_LD1-PA32
OTU2155	2	4	4	0	0	0	0	0	0	12	20	17	32	14	12	11	7	13	15	11	7	14	9	3	9	14	14	14	16	8	5	22	25	25	18	13	Bacteria	Chloroflexi	Anaerolineae	RBG-13-54-9	uncultured_bacterium_o_RBG-13-54-9	uncultured_bacterium_o_RBG-13-54-9	uncultured_bacterium_o_RBG-13-54-9
OTU216	7	2	0	0	1	0	0	2	1	0	0	1	2	2	0	3	0	0	13	51	1	7	2	0	4	1	2	10	1	0	0	0	0	0	1	0	Bacteria	Bacteroidetes	Bacteroidia	Flavobacteriales	Crocinitomicaceae	Fluviicola	uncultured_bacterium_g_Fluviicola
OTU2160	1	0	0	0	0	0	0	0	0	8	4	5	5	3	1	3	0	4	20	13	23	26	13	9	9	11	15	15	1	0	0	0	0	0	0	0	Bacteria	Verrucomicrobia	Verrucomicrobiae	Pedosphaerales	Pedosphaeraceae	uncultured_bacterium_f_Pedosphaeraceae	uncultured_bacterium_f_Pedosphaeraceae
OTU2163	3	5	5	7	2	3	0	0	0	9	5	8	12	6	11	2	0	12	3	3	8	7	11	8	4	15	1	5	5	7	4	0	0	3	0	1	Bacteria	Verrucomicrobia	Verrucomicrobiae	Pedosphaerales	Pedosphaeraceae	uncultured_bacterium_f_Pedosphaeraceae	uncultured_bacterium_f_Pedosphaeraceae
OTU2164	1	3	10	11	15	9	6	2	14	1	0	1	2	8	20	16	41	27	2	3	2	5	1	1	0	0	0	1	15	5	8	26	11	26	16	28	Bacteria	Hydrogenedentes	Hydrogenedentia	Hydrogenedentiales	Hydrogenedensaceae	uncultured_bacterium_f_Hydrogenedensaceae	uncultured_bacterium_f_Hydrogenedensaceae
OTU2168	7	14	23	10	7	5	1	0	0	7	5	6	6	9	2	0	0	3	0	5	13	3	10	9	11	2	3	4	6	14	7	4	6	0	0	0	Bacteria	Planctomycetes	OM190	uncultured_bacterium_c_OM190	uncultured_bacterium_c_OM190	uncultured_bacterium_c_OM190	uncultured_bacterium_c_OM190
OTU2169	12	1	8	1	0	0	3	0	0	16	52	15	7	8	5	28	3	2	22	24	1	2	8	4	5	5	1	4	3	2	0	0	0	0	0	0	Bacteria	Kiritimatiellaeota	Kiritimatiellae	WCHB1-41	uncultured_bacterium_o_WCHB1-41	uncultured_bacterium_o_WCHB1-41	uncultured_bacterium_o_WCHB1-41
OTU217	18	20	16	26	21	11	9	1	0	55	47	53	37	144	43	35	13	35	34	60	45	64	61	78	69	51	61	18	35	61	54	42	31	13	9	3	Bacteria	Latescibacteria	uncultured_bacterium_p_Latescibacteria	uncultured_bacterium_p_Latescibacteria	uncultured_bacterium_p_Latescibacteria	uncultured_bacterium_p_Latescibacteria	uncultured_bacterium_p_Latescibacteria
OTU2173	17	23	41	39	33	20	1	3	0	65	56	106	87	100	80	29	9	31	27	25	21	31	24	46	50	32	59	15	28	19	12	16	0	0	0	0	Bacteria	Proteobacteria	Gammaproteobacteria	Betaproteobacteriales	SC-I-84	uncultured_bacterium_f_SC-I-84	uncultured_bacterium_f_SC-I-84
OTU2175	74	44	34	26	25	4	15	6	12	82	99	97	96	128	71	80	39	55	98	126	46	70	84	85	72	92	75	59	44	27	30	17	2	13	10	0	Bacteria	Verrucomicrobia	Verrucomicrobiae	Pedosphaerales	Pedosphaeraceae	ADurb.Bin063-1	uncultured_bacterium_g_ADurb.Bin063-1
OTU2179	0	0	0	0	3	9	27	27	27	1	0	1	0	1	3	13	9	2	0	1	0	0	0	0	1	0	0	0	0	0	0	13	79	18	10	8	Bacteria	Armatimonadetes	DG-56	uncultured_bacterium_c_DG-56	uncultured_bacterium_c_DG-56	uncultured_bacterium_c_DG-56	uncultured_bacterium_c_DG-56
OTU218	1	0	8	31	85	207	221	277	176	1	1	1	10	25	121	180	202	241	3	2	2	3	7	2	2	2	9	7	9	8	19	102	105	118	108	82	Archaea	Crenarchaeota	Bathyarchaeia	uncultured_bacterium_c_Bathyarchaeia	uncultured_bacterium_c_Bathyarchaeia	uncultured_bacterium_c_Bathyarchaeia	uncultured_bacterium_c_Bathyarchaeia
OTU2180	0	3	1	0	4	13	13	7	3	4	4	8	17	5	7	25	18	20	7	2	5	6	7	2	3	5	6	10	12	3	5	19	11	14	6	12	Bacteria	Verrucomicrobia	Verrucomicrobiae	Pedosphaerales	Pedosphaeraceae	uncultured_bacterium_f_Pedosphaeraceae	uncultured_bacterium_f_Pedosphaeraceae
OTU2182	0	0	0	2	2	15	9	15	2	1	0	0	1	4	14	16	10	19	1	3	1	0	1	0	4	1	0	2	14	14	16	27	19	23	22	6	Bacteria	Planctomycetes	Phycisphaerae	MSBL9	SG8-4	uncultured_bacterium_f_SG8-4	uncultured_bacterium_f_SG8-4
OTU2185	6	2	10	7	4	11	2	0	4	2	0	3	4	3	10	11	18	26	2	5	1	1	1	1	1	7	2	4	4	2	3	6	17	18	12	6	Bacteria	Elusimicrobia	Lineage_IIa	uncultured_bacterium_c_Lineage_IIa	uncultured_bacterium_c_Lineage_IIa	uncultured_bacterium_c_Lineage_IIa	uncultured_bacterium_c_Lineage_IIa
OTU2188	12	6	3	0	0	2	0	0	0	3	3	3	7	11	4	0	0	8	7	5	10	14	8	3	9	7	7	11	7	2	1	5	1	2	0	5	Bacteria	Zixibacteria	uncultured_bacterium_p_Zixibacteria	uncultured_bacterium_p_Zixibacteria	uncultured_bacterium_p_Zixibacteria	uncultured_bacterium_p_Zixibacteria	uncultured_bacterium_p_Zixibacteria
OTU219	18	5	3	0	0	2	4	0	2	50	38	75	50	29	51	21	4	11	42	126	67	76	77	67	21	21	38	41	7	0	0	1	0	0	1	0	Bacteria	Proteobacteria	Alphaproteobacteria	Sphingomonadales	Sphingomonadaceae	Novosphingobium	uncultured_bacterium_g_Novosphingobium
OTU2193	9	7	2	10	12	4	5	0	0	1	6	6	2	12	12	5	5	3	3	5	5	6	2	4	3	7	5	3	5	6	7	3	4	0	0	0	Bacteria	Planctomycetes	Phycisphaerae	Pla1_lineage	uncultured_bacterium_o_Pla1_lineage	uncultured_bacterium_o_Pla1_lineage	uncultured_bacterium_o_Pla1_lineage
OTU22	4	34	28	56	176	577	1257	1227	1019	5	7	48	24	132	245	222	136	221	1	6	7	16	23	21	22	16	29	10	60	68	115	756	950	608	979	1477	Bacteria	Firmicutes	Bacilli	Bacillales	Bacillaceae	Bacillus	uncultured_bacterium_g_Bacillus
OTU220	2	48	43	144	138	52	18	9	6	0	0	1	1	13	24	21	61	21	1	0	2	2	2	5	4	3	5	2	22	16	28	43	44	59	32	38	Bacteria	Acidobacteria	Aminicenantia	Aminicenantales	uncultured_bacterium_o_Aminicenantales	uncultured_bacterium_o_Aminicenantales	uncultured_bacterium_o_Aminicenantales
OTU2200	13	8	7	0	2	5	0	1	0	4	5	7	6	2	5	2	2	0	9	10	28	11	7	5	10	7	4	12	5	6	6	3	0	1	0	2	Bacteria	Acidobacteria	Subgroup_17	uncultured_bacterium_c_Subgroup_17	uncultured_bacterium_c_Subgroup_17	uncultured_bacterium_c_Subgroup_17	uncultured_bacterium_c_Subgroup_17
OTU2203	22	18	26	16	8	4	3	0	0	20	28	27	18	44	6	45	14	18	2	12	5	4	5	6	1	5	2	2	4	8	5	0	0	1	1	0	Bacteria	Bacteroidetes	Bacteroidia	Bacteroidales	Bacteroidetes_vadinHA17	uncultured_bacterium_f_Bacteroidetes_vadinHA17	uncultured_bacterium_f_Bacteroidetes_vadinHA17
OTU2205	2	5	6	1	1	0	0	0	0	2	9	21	11	5	4	3	3	0	4	5	5	1	5	7	15	15	11	5	1	2	2	4	1	2	2	2	Bacteria	Proteobacteria	Deltaproteobacteria	Myxococcales	uncultured_bacterium_o_Myxococcales	uncultured_bacterium_o_Myxococcales	uncultured_bacterium_o_Myxococcales
OTU2208	1	1	1	2	14	52	83	61	12	0	1	1	3	1	1	2	3	4	2	1	0	2	0	0	1	0	0	1	2	3	2	6	19	17	12	27	Bacteria	Proteobacteria	Deltaproteobacteria	Syntrophobacterales	Syntrophaceae	Desulfobacca	uncultured_bacterium_g_Desulfobacca
OTU221	118	52	50	41	17	10	2	1	0	237	146	157	147	194	97	122	28	89	160	117	73	87	121	144	96	107	105	84	75	36	23	10	5	5	1	3	Bacteria	Verrucomicrobia	Verrucomicrobiae	Pedosphaerales	Pedosphaeraceae	uncultured_bacterium_f_Pedosphaeraceae	uncultured_bacterium_f_Pedosphaeraceae
OTU2211	8	20	37	31	28	11	0	0	0	7	5	7	13	9	10	4	5	16	2	5	5	4	3	6	10	5	7	4	13	17	21	6	4	8	2	2	Bacteria	Proteobacteria	Deltaproteobacteria	Syntrophobacterales	Syntrophobacteraceae	uncultured_bacterium_f_Syntrophobacteraceae	uncultured_bacterium_f_Syntrophobacteraceae
OTU2215	0	0	0	1	2	6	3	1	2	0	0	2	0	7	15	16	24	30	1	0	0	1	2	0	2	0	1	0	4	9	13	34	42	33	26	47	Bacteria	Planctomycetes	Phycisphaerae	MSBL9	SG8-4	uncultured_bacterium_f_SG8-4	uncultured_bacterium_f_SG8-4
OTU2217	11	5	7	2	6	0	2	6	0	31	20	36	23	17	18	10	5	24	26	23	38	39	30	31	37	31	20	27	35	16	7	4	0	0	0	0	Bacteria	Proteobacteria	Gammaproteobacteria	Betaproteobacteriales	TRA3-20	uncultured_bacterium_f_TRA3-20	uncultured_bacterium_f_TRA3-20
OTU222	62	94	21	21	9	5	9	13	0	33	60	71	41	40	26	27	6	26	12	23	13	16	21	47	55	38	39	7	20	22	17	4	0	0	0	0	Bacteria	Bacteroidetes	Ignavibacteria	SJA-28	uncultured_bacterium_o_SJA-28	uncultured_bacterium_o_SJA-28	uncultured_bacterium_o_SJA-28
OTU2220	3	4	7	8	7	0	0	0	0	6	3	4	12	6	10	3	3	7	2	4	13	3	6	0	1	3	12	1	5	13	9	4	1	2	1	2	Bacteria	Modulibacteria	Moduliflexia	Moduliflexales	Moduliflexaceae	uncultured_bacterium_f_Moduliflexaceae	uncultured_bacterium_f_Moduliflexaceae
OTU2225	4	1	6	9	8	6	2	0	0	3	5	7	12	16	20	18	12	11	4	2	5	9	4	8	9	6	10	8	18	24	19	24	15	18	35	37	Bacteria	Chloroflexi	Anaerolineae	Anaerolineales	Anaerolineaceae	uncultured_bacterium_f_Anaerolineaceae	uncultured_bacterium_f_Anaerolineaceae
OTU2226	0	1	2	3	19	44	111	49	38	0	0	0	0	1	0	1	7	3	0	0	0	0	0	0	0	0	1	0	0	4	2	6	25	9	24	48	Bacteria	Armatimonadetes	Chthonomonadetes	Chthonomonadales	uncultured_bacterium_o_Chthonomonadales	uncultured_bacterium_o_Chthonomonadales	uncultured_bacterium_o_Chthonomonadales
OTU2227	0	0	0	0	2	1	20	14	33	0	0	0	0	0	1	6	15	3	0	0	0	0	0	1	0	0	0	0	2	1	2	8	8	36	7	9	Bacteria	WS1	uncultured_bacterium_p_WS1	uncultured_bacterium_p_WS1	uncultured_bacterium_p_WS1	uncultured_bacterium_p_WS1	uncultured_bacterium_p_WS1
OTU2228	1	0	2	0	0	0	0	0	0	38	5	6	9	27	12	11	0	7	109	67	129	216	42	30	6	5	10	9	4	1	0	0	0	0	1	0	Bacteria	Cyanobacteria	Oxyphotobacteria	Chloroplast	uncultured_phototrophic_eukaryote	uncultured_phototrophic_eukaryote	uncultured_phototrophic_eukaryote
OTU223	0	2	0	1	0	0	0	0	0	0	3	6	15	25	68	68	156	83	3	1	3	1	7	3	0	2	7	1	14	7	16	135	105	149	130	94	Bacteria	Acidobacteria	Aminicenantia	Aminicenantales	uncultured_bacterium_o_Aminicenantales	uncultured_bacterium_o_Aminicenantales	uncultured_bacterium_o_Aminicenantales
OTU2234	1	4	10	12	9	18	4	2	2	3	0	1	6	3	12	5	11	24	1	1	1	1	1	0	1	0	0	2	6	11	13	24	9	14	16	11	Bacteria	Chloroflexi	Anaerolineae	RBG-13-54-9	uncultured_bacterium_o_RBG-13-54-9	uncultured_bacterium_o_RBG-13-54-9	uncultured_bacterium_o_RBG-13-54-9
OTU2237	3	8	12	5	11	1	0	4	2	8	2	9	9	5	3	2	2	9	11	10	11	8	7	6	4	12	8	6	10	10	10	6	6	0	2	0	Bacteria	Acidobacteria	Subgroup_22	uncultured_bacterium_c_Subgroup_22	uncultured_bacterium_c_Subgroup_22	uncultured_bacterium_c_Subgroup_22	uncultured_bacterium_c_Subgroup_22
OTU224	4	25	86	137	74	31	8	4	1	1	1	4	9	16	105	94	143	152	1	7	8	1	5	2	3	0	3	19	64	41	54	137	90	152	68	35	Archaea	Euryarchaeota	Thermoplasmata	Marine_Benthic_Group_D_and_DHVEG-1	uncultured_bacterium_o_Marine_Benthic_Group_D_and_DHVEG-1	uncultured_bacterium_o_Marine_Benthic_Group_D_and_DHVEG-1	uncultured_bacterium_o_Marine_Benthic_Group_D_and_DHVEG-1
OTU2240	3	7	22	14	23	19	8	0	4	2	3	3	4	6	11	26	16	23	1	3	1	2	2	0	0	0	0	2	2	7	5	10	2	0	7	3	Archaea	Euryarchaeota	Methanomicrobia	Methanomicrobiales	Methanoregulaceae	Methanoregula	uncultured_bacterium_g_Methanoregula
OTU2241	16	7	27	17	10	10	15	16	13	11	8	16	27	17	31	33	14	36	15	9	18	10	15	4	6	5	6	14	15	11	16	10	17	9	25	7	Bacteria	Spirochaetes	Spirochaetia	Spirochaetales	Spirochaetaceae	Spirochaeta_2	uncultured_bacterium_g_Spirochaeta_2
OTU2246	0	9	0	1	13	12	22	34	34	0	4	1	0	9	10	9	5	1	0	0	0	1	0	0	3	0	3	1	2	2	3	30	33	29	24	54	Bacteria	Firmicutes	Clostridia	Clostridiales	Ruminococcaceae	Anaerobacterium	uncultured_bacterium_g_Anaerobacterium
OTU225	12	28	39	100	123	33	18	0	8	2	8	19	5	17	3	3	1	8	6	19	20	21	19	32	33	20	25	9	28	51	87	36	30	4	2	3	Bacteria	Proteobacteria	Gammaproteobacteria	Betaproteobacteriales	Nitrosomonadaceae	mle1-7	uncultured_bacterium_g_mle1-7
OTU2250	23	45	31	48	72	28	13	8	12	1	5	10	2	8	4	9	10	3	3	3	8	5	9	9	7	3	3	2	6	22	24	16	26	7	11	7	Bacteria	Latescibacteria	uncultured_bacterium_p_Latescibacteria	uncultured_bacterium_p_Latescibacteria	uncultured_bacterium_p_Latescibacteria	uncultured_bacterium_p_Latescibacteria	uncultured_bacterium_p_Latescibacteria
OTU2255	1	1	1	4	1	2	17	15	8	0	1	0	1	4	11	23	14	20	2	0	0	0	0	0	0	0	2	1	1	0	3	8	4	13	9	4	Bacteria	Proteobacteria	Deltaproteobacteria	Desulfarculales	Desulfarculaceae	Desulfatiglans	uncultured_bacterium_g_Desulfatiglans
OTU2256	0	3	6	10	7	4	18	18	18	1	0	5	6	18	26	24	53	35	0	1	0	1	3	0	4	1	11	0	4	28	22	43	117	134	127	94	Bacteria	Armatimonadetes	Chthonomonadetes	Chthonomonadales	uncultured_bacterium_o_Chthonomonadales	uncultured_bacterium_o_Chthonomonadales	uncultured_bacterium_o_Chthonomonadales
OTU226	1	4	5	22	73	114	72	39	89	1	2	0	3	31	37	25	180	53	0	1	0	3	0	5	0	0	9	1	7	7	28	105	156	187	127	97	Bacteria	Armatimonadetes	DG-56	uncultured_bacterium_c_DG-56	uncultured_bacterium_c_DG-56	uncultured_bacterium_c_DG-56	uncultured_bacterium_c_DG-56
OTU2260	1	2	4	3	2	0	2	5	0	3	6	18	11	48	18	12	9	14	1	1	2	9	5	12	5	10	12	4	12	8	6	1	7	3	7	8	Bacteria	Planctomycetes	Phycisphaerae	MSBL9	GWC2-45-44	uncultured_bacterium_f_GWC2-45-44	uncultured_bacterium_f_GWC2-45-44
OTU2261	9	18	6	2	0	1	1	0	0	25	9	4	17	4	12	6	2	5	11	6	7	2	4	2	5	6	4	3	2	3	2	1	0	0	0	0	Bacteria	Proteobacteria	Gammaproteobacteria	Methylococcales	Methylomonaceae	Crenothrix	uncultured_bacterium_g_Crenothrix
OTU2262	0	0	1	4	0	1	0	0	0	4	8	6	15	15	17	5	0	4	4	7	18	12	10	11	9	8	8	11	10	13	3	2	0	2	0	2	Bacteria	Verrucomicrobia	Verrucomicrobiae	S-BQ2-57_soil_group	uncultured_bacterium_o_S-BQ2-57_soil_group	uncultured_bacterium_o_S-BQ2-57_soil_group	uncultured_bacterium_o_S-BQ2-57_soil_group
OTU2263	0	0	0	0	0	0	0	0	0	0	0	0	0	0	3	3	24	11	0	0	0	2	0	0	0	0	3	0	5	0	3	20	41	61	48	22	Bacteria	Planctomycetes	Phycisphaerae	MSBL9	SG8-4	uncultured_bacterium_f_SG8-4	uncultured_bacterium_f_SG8-4
OTU227	0	0	1	2	2	1	3	22	43	0	0	0	3	2	28	31	80	44	0	1	0	1	1	2	1	0	3	0	2	0	1	23	90	114	117	222	Bacteria	Planctomycetes	Phycisphaerae	MSBL9	SG8-4	uncultured_bacterium_f_SG8-4	uncultured_bacterium_f_SG8-4
OTU2270	10	6	17	14	13	2	0	0	0	5	0	4	5	4	0	1	1	12	8	8	13	3	9	2	3	1	2	3	5	7	7	2	1	0	0	0	Bacteria	Acidobacteria	Subgroup_22	uncultured_bacterium_c_Subgroup_22	uncultured_bacterium_c_Subgroup_22	uncultured_bacterium_c_Subgroup_22	uncultured_bacterium_c_Subgroup_22
OTU2273	21	11	6	0	0	0	2	0	0	16	6	5	7	1	3	7	0	3	19	8	14	13	22	28	10	3	1	6	1	0	0	0	0	0	0	0	Bacteria	Bacteroidetes	Bacteroidia	Chitinophagales	Saprospiraceae	uncultured_bacterium_f_Saprospiraceae	uncultured_bacterium_f_Saprospiraceae
OTU2274	3	0	4	13	24	44	29	28	67	1	3	1	3	2	2	1	11	4	2	2	2	0	5	1	0	2	3	4	5	5	7	14	16	13	22	40	Bacteria	BRC1	uncultured_bacterium_p_BRC1	uncultured_bacterium_p_BRC1	uncultured_bacterium_p_BRC1	uncultured_bacterium_p_BRC1	uncultured_bacterium_p_BRC1
OTU2276	32	12	4	0	2	2	5	6	0	7	1	15	12	6	5	3	0	8	7	3	6	1	2	2	3	4	14	4	4	1	0	0	0	0	0	0	Bacteria	Proteobacteria	Deltaproteobacteria	Myxococcales	Blfdi19	uncultured_bacterium_f_Blfdi19	uncultured_bacterium_f_Blfdi19
OTU2277	1	5	0	3	2	3	7	15	18	7	22	14	1	2	3	6	6	3	0	2	0	0	0	4	1	1	0	0	1	3	5	17	6	2	12	11	Bacteria	Firmicutes	Clostridia	Clostridiales	Ruminococcaceae	Ruminiclostridium_1	uncultured_bacterium_g_Ruminiclostridium_1
OTU228	1	4	2	7	25	72	155	116	125	3	6	11	8	20	43	39	68	54	1	4	4	3	10	5	4	1	6	3	12	12	14	136	105	164	98	103	Bacteria	Planctomycetes	Planctomycetacia	Pirellulales	Pirellulaceae	uncultured_bacterium_f_Pirellulaceae	uncultured_bacterium_f_Pirellulaceae
OTU2280	4	7	5	2	1	1	0	0	0	2	6	6	1	5	13	10	2	2	5	4	11	10	4	11	15	9	2	2	1	11	9	10	9	2	7	0	Bacteria	Chloroflexi	Anaerolineae	Caldilineales	Caldilineaceae	Litorilinea	Litorilinea_aerophila
OTU2281	15	5	13	2	8	14	5	13	44	13	16	31	21	27	15	20	14	31	13	16	8	15	25	11	10	14	12	14	18	16	7	7	9	10	7	9	Bacteria	Verrucomicrobia	Verrucomicrobiae	Pedosphaerales	Pedosphaeraceae	uncultured_bacterium_f_Pedosphaeraceae	uncultured_bacterium_f_Pedosphaeraceae
OTU2289	0	3	0	0	7	14	15	24	14	2	1	15	2	3	6	9	4	4	0	0	0	2	4	5	2	1	7	0	2	1	1	1	7	4	13	24	Archaea	Thaumarchaeota	Nitrososphaeria	Nitrososphaerales	Nitrososphaeraceae	uncultured_bacterium_f_Nitrososphaeraceae	uncultured_bacterium_f_Nitrososphaeraceae
OTU229	0	0	7	2	83	316	242	140	159	0	0	3	3	1	34	15	13	26	2	1	8	11	4	2	0	1	3	9	4	9	5	17	21	42	41	40	Bacteria	Acidobacteria	Acidobacteriia	Subgroup_2	uncultured_bacterium_o_Subgroup_2	uncultured_bacterium_o_Subgroup_2	uncultured_bacterium_o_Subgroup_2
OTU2290	0	0	1	4	6	38	17	0	3	3	4	8	11	6	15	17	28	23	2	6	3	4	4	2	1	2	7	6	18	8	8	46	75	50	38	71	Bacteria	Nitrospirae	Thermodesulfovibrionia	uncultured_bacterium_c_Thermodesulfovibrionia	uncultured_bacterium_c_Thermodesulfovibrionia	uncultured_bacterium_c_Thermodesulfovibrionia	uncultured_bacterium_c_Thermodesulfovibrionia
OTU2294	0	0	0	2	1	18	23	19	13	0	0	1	0	0	0	1	0	5	0	0	0	0	0	0	0	0	0	0	0	0	2	1	0	0	0	1	Archaea	Crenarchaeota	Bathyarchaeia	uncultured_bacterium_c_Bathyarchaeia	uncultured_bacterium_c_Bathyarchaeia	uncultured_bacterium_c_Bathyarchaeia	uncultured_bacterium_c_Bathyarchaeia
OTU2296	0	0	0	0	7	26	58	11	42	0	0	0	0	0	0	1	0	0	0	0	0	0	0	0	1	0	0	0	0	0	1	0	5	0	0	0	Bacteria	Planctomycetes	Phycisphaerae	DG-20	uncultured_bacterium_o_DG-20	uncultured_bacterium_o_DG-20	uncultured_bacterium_o_DG-20
OTU23	1048	928	1149	950	720	339	153	80	49	791	756	951	653	616	366	323	123	405	953	627	554	561	672	795	872	1047	925	594	688	686	739	322	70	34	19	12	Bacteria	Proteobacteria	Gammaproteobacteria	Steroidobacterales	Steroidobacteraceae	uncultured_bacterium_f_Steroidobacteraceae	uncultured_bacterium_f_Steroidobacteraceae
OTU230	1	2	0	0	0	0	0	0	0	1	2	1	1	0	1	0	0	0	0	0	0	0	0	2	0	0	0	1	0	0	0	0	0	0	0	0	Bacteria	Verrucomicrobia	Verrucomicrobiae	Pedosphaerales	Pedosphaeraceae	uncultured_bacterium_f_Pedosphaeraceae	uncultured_bacterium_f_Pedosphaeraceae
OTU2300	0	2	2	4	2	2	3	4	8	1	1	1	3	2	8	14	4	14	3	0	2	3	2	0	0	0	0	0	3	2	5	8	12	3	14	20	Bacteria	Chloroflexi	Anaerolineae	Anaerolineales	Anaerolineaceae	uncultured_bacterium_f_Anaerolineaceae	uncultured_bacterium_f_Anaerolineaceae
OTU2308	0	0	0	0	1	0	0	6	0	0	1	0	6	8	12	10	11	6	1	10	11	7	7	4	3	5	1	0	16	3	3	9	16	14	19	16	Bacteria	Chloroflexi	Anaerolineae	SBR1031	uncultured_bacterium_o_SBR1031	uncultured_bacterium_o_SBR1031	uncultured_bacterium_o_SBR1031
OTU2309	0	0	0	0	0	1	1	0	0	2	3	7	2	7	61	23	5	0	16	9	1	4	5	0	2	4	0	8	7	1	0	2	0	3	2	8	Bacteria	Proteobacteria	Gammaproteobacteria	Pseudomonadales	Pseudomonadaceae	Pseudomonas	uncultured_bacterium_g_Pseudomonas
OTU231	0	0	0	0	0	0	0	0	1	631	100	7	10	2	4	0	0	2	1	3	0	55	8	24	0	0	2	0	0	4	0	0	0	0	0	0	Bacteria	Cyanobacteria	Oxyphotobacteria	Nostocales	Phormidiaceae	Tychonema_CCAP_1459-11B	uncultured_bacterium_g_Tychonema_CCAP_1459-11B
OTU2312	47	24	25	4	2	1	14	7	6	72	32	47	48	25	40	31	4	18	60	59	52	44	42	36	32	38	38	39	13	10	5	6	2	6	3	2	Bacteria	Proteobacteria	Gammaproteobacteria	Betaproteobacteriales	Burkholderiaceae	uncultured_bacterium_f_Burkholderiaceae	uncultured_bacterium_f_Burkholderiaceae
OTU232	26	21	26	20	13	13	6	0	0	90	46	85	60	89	58	65	20	41	84	83	120	92	95	106	80	107	79	94	76	91	91	36	21	19	44	45	Bacteria	Latescibacteria	uncultured_bacterium_p_Latescibacteria	uncultured_bacterium_p_Latescibacteria	uncultured_bacterium_p_Latescibacteria	uncultured_bacterium_p_Latescibacteria	uncultured_bacterium_p_Latescibacteria
OTU2325	24	3	3	3	0	0	0	0	0	58	70	29	17	7	7	8	0	11	73	19	10	21	13	10	19	8	8	18	10	0	3	0	0	0	0	0	Bacteria	Chloroflexi	Anaerolineae	Anaerolineales	Anaerolineaceae	uncultured_bacterium_f_Anaerolineaceae	uncultured_bacterium_f_Anaerolineaceae
OTU233	48	41	91	90	54	30	6	7	4	47	29	63	55	44	39	33	6	17	59	31	51	36	42	44	47	56	40	44	46	48	63	22	7	3	0	1	Bacteria	Proteobacteria	Gammaproteobacteria	PLTA13	uncultured_bacterium_o_PLTA13	uncultured_bacterium_o_PLTA13	uncultured_bacterium_o_PLTA13
OTU234	0	1	0	1	19	62	148	97	115	0	0	1	0	2	5	5	11	5	0	0	0	0	2	0	0	0	2	0	2	1	3	37	20	24	61	59	Bacteria	TA06	uncultured_bacterium_p_TA06	uncultured_bacterium_p_TA06	uncultured_bacterium_p_TA06	uncultured_bacterium_p_TA06	uncultured_bacterium_p_TA06
OTU2340	5	11	4	3	4	5	7	13	22	2	3	6	7	12	11	8	10	6	0	4	2	2	2	1	1	2	5	0	10	3	4	10	18	8	31	21	Bacteria	Zixibacteria	uncultured_bacterium_p_Zixibacteria	uncultured_bacterium_p_Zixibacteria	uncultured_bacterium_p_Zixibacteria	uncultured_bacterium_p_Zixibacteria	uncultured_bacterium_p_Zixibacteria
OTU2343	0	0	0	0	6	37	35	34	13	0	0	0	0	0	3	6	5	8	0	0	0	0	2	0	0	0	0	1	0	0	1	2	2	2	1	3	Archaea	Crenarchaeota	Bathyarchaeia	uncultured_bacterium_c_Bathyarchaeia	uncultured_bacterium_c_Bathyarchaeia	uncultured_bacterium_c_Bathyarchaeia	uncultured_bacterium_c_Bathyarchaeia
OTU2345	1	1	2	1	3	3	0	0	6	0	0	2	6	8	40	40	41	47	1	0	5	0	2	0	1	2	1	2	6	3	5	54	43	41	30	16	Bacteria	Bacteroidetes	Bacteroidia	Bacteroidales	Bacteroidetes_vadinHA17	uncultured_bacterium_f_Bacteroidetes_vadinHA17	uncultured_bacterium_f_Bacteroidetes_vadinHA17
OTU2348	4	21	17	63	41	19	18	5	7	4	6	12	15	28	13	35	28	22	1	4	2	3	7	2	5	8	8	4	32	69	45	36	15	33	24	17	Bacteria	TA06	uncultured_bacterium_p_TA06	uncultured_bacterium_p_TA06	uncultured_bacterium_p_TA06	uncultured_bacterium_p_TA06	uncultured_bacterium_p_TA06
OTU235	0	0	0	0	0	10	21	46	107	0	0	1	0	4	9	16	36	18	0	1	1	1	2	1	0	0	8	0	1	0	11	117	134	130	71	108	Bacteria	Acidobacteria	Aminicenantia	Aminicenantales	uncultured_bacterium_o_Aminicenantales	uncultured_bacterium_o_Aminicenantales	uncultured_bacterium_o_Aminicenantales
OTU2351	0	0	0	0	0	0	0	0	1	1	0	2	2	0	5	8	18	15	1	4	1	2	3	2	1	0	1	2	6	2	4	30	38	33	34	10	Bacteria	Acidobacteria	Subgroup_21	uncultured_bacterium_c_Subgroup_21	uncultured_bacterium_c_Subgroup_21	uncultured_bacterium_c_Subgroup_21	uncultured_bacterium_c_Subgroup_21
OTU236	0	1	0	1	37	297	295	338	232	0	0	1	2	1	9	2	0	8	1	0	1	0	0	2	0	0	0	2	3	0	0	7	4	6	15	35	Bacteria	Armatimonadetes	DG-56	uncultured_bacterium_c_DG-56	uncultured_bacterium_c_DG-56	uncultured_bacterium_c_DG-56	uncultured_bacterium_c_DG-56
OTU2360	24	18	25	15	16	10	1	6	2	29	24	47	28	20	30	18	3	26	20	25	13	11	27	10	18	20	21	12	14	7	3	3	0	2	4	1	Bacteria	Bacteroidetes	Bacteroidia	Bacteroidales	Bacteroidetes_vadinHA17	uncultured_bacterium_f_Bacteroidetes_vadinHA17	uncultured_bacterium_f_Bacteroidetes_vadinHA17
OTU237	0	0	0	0	0	0	0	2	2	0	0	0	1	0	0	3	0	0	0	1	0	0	0	0	0	0	0	0	0	0	0	0	0	0	0	0	Bacteria	Bacteroidetes	Bacteroidia	Sphingobacteriales	NS11-12_marine_group	uncultured_bacterium_f_NS11-12_marine_group	uncultured_bacterium_f_NS11-12_marine_group
OTU2372	6	19	14	7	7	2	1	1	0	7	5	11	12	14	23	7	0	6	5	8	4	14	3	7	6	6	11	1	5	5	8	3	0	0	0	0	Bacteria	Proteobacteria	Gammaproteobacteria	Methylococcales	Methylomonaceae	Methylobacter	uncultured_bacterium_g_Methylobacter
OTU2374	7	1	17	8	12	6	0	0	0	5	8	6	14	14	14	13	10	19	6	1	5	4	2	0	2	1	1	5	13	1	6	14	4	3	9	3	Bacteria	Chloroflexi	SHA-26	uncultured_bacterium_c_SHA-26	uncultured_bacterium_c_SHA-26	uncultured_bacterium_c_SHA-26	uncultured_bacterium_c_SHA-26
OTU238	18	23	52	39	36	24	8	2	0	30	308	91	32	49	43	76	30	69	7	13	5	9	5	14	9	8	12	9	25	39	29	26	27	12	8	2	Archaea	Euryarchaeota	Methanomicrobia	Methanomicrobiales	Methanoregulaceae	Methanoregula	uncultured_bacterium_g_Methanoregula
OTU2380	3	1	2	1	1	1	0	11	0	6	4	10	12	17	16	54	16	4	2	1	2	2	1	0	1	0	1	2	3	0	0	0	2	0	1	0	Bacteria	Chloroflexi	Anaerolineae	Anaerolineales	Anaerolineaceae	Leptolinea	uncultured_bacterium_g_Leptolinea
OTU2386	0	3	2	26	10	8	11	10	5	0	0	0	1	1	4	8	27	3	0	1	1	0	0	0	0	0	0	0	1	0	0	9	12	14	40	21	Bacteria	Armatimonadetes	uncultured_bacterium_p_Armatimonadetes	uncultured_bacterium_p_Armatimonadetes	uncultured_bacterium_p_Armatimonadetes	uncultured_bacterium_p_Armatimonadetes	uncultured_bacterium_p_Armatimonadetes
OTU2387	6	27	24	22	10	8	2	7	1	16	16	22	40	42	77	78	49	67	9	15	23	22	20	15	13	9	23	16	47	31	50	151	164	155	120	64	Bacteria	Acidobacteria	Subgroup_18	uncultured_bacterium_c_Subgroup_18	uncultured_bacterium_c_Subgroup_18	uncultured_bacterium_c_Subgroup_18	uncultured_bacterium_c_Subgroup_18
OTU239	237	204	92	55	34	21	40	26	12	80	50	29	36	33	43	38	4	41	34	41	84	74	98	114	56	26	29	66	41	24	29	12	0	1	0	0	Bacteria	Proteobacteria	Gammaproteobacteria	Betaproteobacteriales	Nitrosomonadaceae	Nitrosomonas	uncultured_bacterium_g_Nitrosomonas
OTU2390	2	0	4	6	2	3	0	0	0	2	0	1	13	5	13	18	11	19	2	1	0	2	0	2	0	1	7	4	10	4	5	3	1	4	9	4	Bacteria	Chloroflexi	Anaerolineae	SBR1031	uncultured_bacterium_o_SBR1031	uncultured_bacterium_o_SBR1031	uncultured_bacterium_o_SBR1031
OTU2391	0	0	0	0	0	0	0	2	1	0	0	1	7	8	2	9	5	10	3	6	4	3	5	1	0	1	2	6	8	3	0	19	19	8	14	11	Bacteria	Chloroflexi	Anaerolineae	SBR1031	uncultured_bacterium_o_SBR1031	uncultured_bacterium_o_SBR1031	uncultured_bacterium_o_SBR1031
OTU2393	5	6	4	0	3	2	0	0	0	15	2	4	3	0	4	0	0	0	8	7	8	13	20	8	7	7	4	2	0	0	0	0	0	1	0	0	Bacteria	Proteobacteria	Alphaproteobacteria	Caulobacterales	Hyphomonadaceae	Hirschia	uncultured_bacterium_g_Hirschia
OTU2397	1	6	2	6	10	33	66	55	28	1	4	11	4	25	63	38	17	39	0	1	1	2	1	5	2	2	6	0	11	9	11	78	132	79	114	161	Bacteria	Firmicutes	Bacilli	Bacillales	Bacillaceae	Bacillus	Bacillus_aquimaris
OTU24	1	1	2	4	18	137	235	672	949	0	4	7	11	73	192	226	346	271	1	3	8	14	17	10	7	1	19	10	36	31	77	526	993	1018	1278	1351	Bacteria	Acidobacteria	Aminicenantia	Aminicenantales	uncultured_bacterium_o_Aminicenantales	uncultured_bacterium_o_Aminicenantales	uncultured_bacterium_o_Aminicenantales
OTU240	20	16	32	4	7	61	80	22	25	62	134	52	39	39	173	152	28	81	20	17	15	35	39	31	10	5	9	15	17	4	4	29	1	2	9	7	Bacteria	Proteobacteria	Gammaproteobacteria	Betaproteobacteriales	Methylophilaceae	Methylotenera	uncultured_bacterium_g_Methylotenera
OTU2402	15	2	0	1	1	0	5	0	0	25	9	3	7	3	7	3	0	0	22	30	17	6	3	5	5	0	1	11	0	0	0	0	0	0	0	3	Bacteria	Proteobacteria	Gammaproteobacteria	Betaproteobacteriales	Rhodocyclaceae	Candidatus_Accumulibacter	uncultured_bacterium_g_Candidatus_Accumulibacter
OTU2403	9	3	2	0	0	0	0	0	0	14	3	3	5	3	6	1	1	0	22	14	10	16	10	9	9	12	6	16	4	0	1	0	0	0	0	0	Bacteria	Planctomycetes	Pla4_lineage	uncultured_bacterium_c_Pla4_lineage	uncultured_bacterium_c_Pla4_lineage	uncultured_bacterium_c_Pla4_lineage	uncultured_bacterium_c_Pla4_lineage
OTU2404	42	10	24	5	16	2	12	7	0	19	26	13	17	15	10	15	4	12	9	5	6	5	10	2	3	5	12	9	9	1	4	1	0	0	0	0	Bacteria	Chloroflexi	Anaerolineae	Anaerolineales	Anaerolineaceae	Anaerolinea	uncultured_bacterium_g_Anaerolinea
OTU2408	6	8	12	21	22	17	5	0	3	12	12	19	34	4	15	7	4	2	4	1	0	1	2	7	3	3	2	3	4	2	1	0	0	0	0	0	Bacteria	Bacteroidetes	Bacteroidia	Bacteroidales	Prolixibacteraceae	uncultured_bacterium_f_Prolixibacteraceae	uncultured_bacterium_f_Prolixibacteraceae
OTU241	0	9	4	14	14	16	23	5	0	9	8	17	14	384	225	177	36	56	2	10	7	6	21	15	13	12	9	12	41	23	36	170	234	100	205	202	Bacteria	Firmicutes	Clostridia	Clostridiales	Clostridiaceae_1	Clostridium_sensu_stricto_1	uncultured_bacterium_g_Clostridium_sensu_stricto_1
OTU2411	14	8	15	15	22	6	13	0	0	5	4	10	6	7	8	3	0	1	6	3	12	4	2	7	9	10	8	19	13	16	11	5	0	0	0	0	Bacteria	Acidobacteria	Acidobacteriia	Solibacterales	Solibacteraceae_Subgroup_3	Bryobacter	uncultured_bacterium_g_Bryobacter
OTU2414	0	2	4	3	8	11	3	5	0	1	1	2	5	3	1	6	3	0	2	1	3	3	2	2	5	2	3	1	13	15	25	3	7	6	8	10	Bacteria	Chloroflexi	Anaerolineae	RBG-13-54-9	uncultured_bacterium_o_RBG-13-54-9	uncultured_bacterium_o_RBG-13-54-9	uncultured_bacterium_o_RBG-13-54-9
OTU2415	3	7	8	6	5	10	2	1	19	1	1	1	1	5	4	29	15	31	0	0	0	0	2	0	1	1	1	3	9	5	5	13	14	21	27	15	Bacteria	Chloroflexi	Dehalococcoidia	H3.93	uncultured_bacterium_o_H3.93	uncultured_bacterium_o_H3.93	uncultured_bacterium_o_H3.93
OTU2417	0	0	0	1	3	10	4	10	1	0	0	0	3	5	15	8	10	18	2	1	0	1	1	1	0	0	0	0	3	0	3	8	5	18	12	23	Bacteria	Latescibacteria	Latescibacteria	Latescibacterales	Latescibacteraceae	uncultured_bacterium_f_Latescibacteraceae	uncultured_bacterium_f_Latescibacteraceae
OTU2419	0	0	0	0	3	8	12	22	1	0	0	0	2	4	10	10	15	14	0	0	0	0	1	0	0	0	1	1	0	0	2	24	16	13	9	3	Archaea	Crenarchaeota	Bathyarchaeia	uncultured_bacterium_c_Bathyarchaeia	uncultured_bacterium_c_Bathyarchaeia	uncultured_bacterium_c_Bathyarchaeia	uncultured_bacterium_c_Bathyarchaeia
OTU242	30	74	56	71	77	57	45	38	26	15	17	20	28	22	36	14	13	21	28	61	111	59	57	67	70	66	49	68	88	105	130	70	80	52	66	83	Bacteria	Acidobacteria	Subgroup_6	uncultured_bacterium_c_Subgroup_6	uncultured_bacterium_c_Subgroup_6	uncultured_bacterium_c_Subgroup_6	uncultured_bacterium_c_Subgroup_6
OTU2420	0	2	0	1	4	1	15	14	2	1	2	2	1	9	17	26	14	28	0	1	0	2	0	1	2	0	1	0	1	1	4	8	29	22	36	21	Bacteria	Firmicutes	Clostridia	Clostridiales	Peptococcaceae	Desulfosporosinus	uncultured_bacterium_g_Desulfosporosinus
OTU243	15	47	61	201	260	388	421	245	200	0	2	7	9	35	57	70	111	132	5	9	11	10	10	9	8	4	5	7	28	66	74	108	93	122	151	143	Bacteria	Planctomycetes	Planctomycetacia	Pirellulales	Pirellulaceae	Pir4_lineage	uncultured_bacterium_g_Pir4_lineage
OTU2433	22	17	0	1	0	3	0	2	0	6	11	6	3	4	6	12	3	7	8	51	3	9	9	4	5	5	4	9	0	0	0	0	0	0	1	0	Bacteria	Elusimicrobia	Elusimicrobia	Lineage_IV	uncultured_bacterium_o_Lineage_IV	uncultured_bacterium_o_Lineage_IV	uncultured_bacterium_o_Lineage_IV
OTU2434	0	0	1	2	4	2	23	9	13	0	0	0	0	8	17	27	5	17	0	0	1	1	3	1	1	0	2	1	2	4	4	23	54	24	49	51	Bacteria	Firmicutes	Clostridia	Clostridiales	Clostridiaceae_1	Clostridium_sensu_stricto_8	uncultured_bacterium_g_Clostridium_sensu_stricto_8
OTU244	33	37	61	24	21	16	0	0	0	56	40	39	48	36	43	23	12	40	98	82	169	86	79	50	50	82	51	103	61	41	68	19	25	8	26	9	Bacteria	Gemmatimonadetes	Gemmatimonadetes	Gemmatimonadales	Gemmatimonadaceae	uncultured_bacterium_f_Gemmatimonadaceae	uncultured_bacterium_f_Gemmatimonadaceae
OTU2441	6	3	4	6	1	1	2	0	0	5	3	7	14	24	8	14	8	18	0	3	1	6	0	1	1	5	7	1	1	4	6	0	4	0	0	0	Bacteria	Proteobacteria	Deltaproteobacteria	Myxococcales	PS-B29	uncultured_bacterium_f_PS-B29	uncultured_bacterium_f_PS-B29
OTU2442	0	5	0	0	0	0	0	0	0	27	7	1	5	6	6	2	0	3	3	12	42	30	10	8	3	3	4	2	1	0	0	0	0	0	0	0	Bacteria	Planctomycetes	Planctomycetacia	Pirellulales	Pirellulaceae	Pirellula	uncultured_bacterium_g_Pirellula
OTU2447	0	3	7	26	30	13	7	1	2	0	0	0	0	4	2	6	5	10	0	0	1	0	0	0	0	0	0	0	0	8	15	9	32	20	19	45	Bacteria	Armatimonadetes	uncultured_bacterium_p_Armatimonadetes	uncultured_bacterium_p_Armatimonadetes	uncultured_bacterium_p_Armatimonadetes	uncultured_bacterium_p_Armatimonadetes	uncultured_bacterium_p_Armatimonadetes
OTU2448	0	3	7	7	8	10	7	1	0	0	0	0	3	5	13	24	11	33	4	0	2	2	2	5	1	0	0	2	8	3	8	3	12	9	19	8	Archaea	Euryarchaeota	Thermoplasmata	uncultured_bacterium_c_Thermoplasmata	uncultured_bacterium_c_Thermoplasmata	uncultured_bacterium_c_Thermoplasmata	uncultured_bacterium_c_Thermoplasmata
OTU245	32	35	78	78	78	36	5	1	0	48	22	30	57	39	38	28	5	27	69	61	87	56	62	53	43	61	51	53	61	74	74	33	6	3	1	0	Bacteria	Proteobacteria	Gammaproteobacteria	JG36-GS-52	uncultured_bacterium_o_JG36-GS-52	uncultured_bacterium_o_JG36-GS-52	uncultured_bacterium_o_JG36-GS-52
OTU2453	20	35	28	30	34	8	2	5	0	12	7	20	12	30	6	6	8	6	7	12	21	19	11	16	8	15	21	15	23	25	20	10	2	1	0	0	Bacteria	Latescibacteria	uncultured_bacterium_p_Latescibacteria	uncultured_bacterium_p_Latescibacteria	uncultured_bacterium_p_Latescibacteria	uncultured_bacterium_p_Latescibacteria	uncultured_bacterium_p_Latescibacteria
OTU2454	11	0	0	0	1	0	0	0	0	30	5	3	4	4	2	5	0	5	34	33	10	14	10	4	1	6	3	4	0	0	0	0	0	0	0	0	Bacteria	Bacteroidetes	Bacteroidia	Chitinophagales	Chitinophagaceae	uncultured_bacterium_f_Chitinophagaceae	uncultured_bacterium_f_Chitinophagaceae
OTU246	205	251	276	254	182	79	44	13	12	209	159	257	187	271	128	135	57	101	161	169	141	200	182	245	177	206	211	135	233	250	272	104	30	11	9	13	Bacteria	Proteobacteria	Gammaproteobacteria	Betaproteobacteriales	SC-I-84	uncultured_bacterium_f_SC-I-84	uncultured_bacterium_f_SC-I-84
OTU2461	2	4	4	6	9	13	4	6	26	17	15	36	39	33	35	38	21	53	5	11	6	20	14	6	11	13	27	9	16	12	17	24	62	67	74	51	Bacteria	Bacteroidetes	Bacteroidia	Bacteroidales	SB-5	uncultured_bacterium_f_SB-5	uncultured_bacterium_f_SB-5
OTU2464	0	5	0	0	1	3	0	0	0	8	13	22	19	33	16	13	9	17	5	23	7	10	10	8	9	11	15	6	10	18	14	26	15	4	12	7	Bacteria	Actinobacteria	Coriobacteriia	OPB41	uncultured_bacterium_o_OPB41	uncultured_bacterium_o_OPB41	uncultured_bacterium_o_OPB41
OTU2465	0	0	0	0	1	8	12	4	8	0	0	0	0	3	5	6	2	9	0	0	0	0	2	0	0	0	4	0	0	0	2	14	9	10	5	17	Bacteria	Armatimonadetes	uncultured_bacterium_p_Armatimonadetes	uncultured_bacterium_p_Armatimonadetes	uncultured_bacterium_p_Armatimonadetes	uncultured_bacterium_p_Armatimonadetes	uncultured_bacterium_p_Armatimonadetes
OTU247	12	112	91	179	119	45	15	1	1	1	7	7	11	15	6	12	26	12	2	1	2	1	2	5	5	7	8	1	14	34	17	17	20	10	17	10	Bacteria	TA06	uncultured_bacterium_p_TA06	uncultured_bacterium_p_TA06	uncultured_bacterium_p_TA06	uncultured_bacterium_p_TA06	uncultured_bacterium_p_TA06
OTU2472	4	1	0	3	1	6	0	0	0	4	4	5	4	2	1	1	0	3	10	2	3	0	5	4	3	3	2	4	2	3	2	0	0	0	0	0	Bacteria	Proteobacteria	Alphaproteobacteria	Rhizobiales	Beijerinckiaceae	alphaI_cluster	uncultured_bacterium_g_alphaI_cluster
OTU2476	6	3	2	1	10	5	0	5	0	10	4	5	10	8	6	3	1	3	9	12	37	18	17	19	10	15	9	22	22	6	10	8	5	6	4	12	Bacteria	Acidobacteria	Subgroup_22	uncultured_bacterium_c_Subgroup_22	uncultured_bacterium_c_Subgroup_22	uncultured_bacterium_c_Subgroup_22	uncultured_bacterium_c_Subgroup_22
OTU248	0	0	0	2	3	33	25	75	182	3	2	2	10	16	78	77	154	135	7	7	6	8	4	0	1	4	14	1	28	9	16	104	132	170	170	172	Bacteria	Acidobacteria	Subgroup_21	uncultured_bacterium_c_Subgroup_21	uncultured_bacterium_c_Subgroup_21	uncultured_bacterium_c_Subgroup_21	uncultured_bacterium_c_Subgroup_21
OTU2488	21	7	11	0	3	1	0	0	0	17	7	11	11	3	17	5	1	9	5	13	18	6	20	16	2	2	7	9	8	2	2	0	0	0	0	0	Bacteria	Kiritimatiellaeota	Kiritimatiellae	WCHB1-41	uncultured_bacterium_o_WCHB1-41	uncultured_bacterium_o_WCHB1-41	uncultured_bacterium_o_WCHB1-41
OTU249	25	44	42	68	62	49	10	13	17	45	45	64	78	103	160	159	120	211	50	40	58	50	51	36	54	30	57	53	122	126	162	217	115	115	122	116	Bacteria	Chloroflexi	Anaerolineae	SJA-15	uncultured_bacterium_o_SJA-15	uncultured_bacterium_o_SJA-15	uncultured_bacterium_o_SJA-15
OTU2491	5	2	0	0	0	3	0	0	0	12	10	3	5	8	1	5	0	5	25	65	7	2	1	1	0	1	0	7	1	0	0	0	0	0	2	0	Bacteria	Proteobacteria	Deltaproteobacteria	Desulfovibrionales	Desulfomicrobiaceae	Desulfomicrobium	uncultured_bacterium_g_Desulfomicrobium
OTU2493	0	3	4	1	2	0	7	0	3	5	3	6	8	8	10	8	11	12	5	1	3	7	3	6	8	3	9	3	11	11	6	9	8	15	11	11	Bacteria	Acidobacteria	Subgroup_6	uncultured_bacterium_c_Subgroup_6	uncultured_bacterium_c_Subgroup_6	uncultured_bacterium_c_Subgroup_6	uncultured_bacterium_c_Subgroup_6
OTU2499	1	7	4	11	11	7	3	0	0	2	0	1	3	2	4	10	8	10	1	3	3	1	2	2	1	2	1	4	4	5	4	5	16	14	12	8	Bacteria	Kiritimatiellaeota	Kiritimatiellae	WCHB1-41	uncultured_bacterium_o_WCHB1-41	uncultured_bacterium_o_WCHB1-41	uncultured_bacterium_o_WCHB1-41
OTU25	120	1111	415	606	364	111	93	31	15	206	572	894	220	890	204	136	116	192	52	237	371	752	631	1141	1306	1107	1229	72	525	847	837	348	187	45	79	57	Bacteria	Actinobacteria	Thermoleophilia	Gaiellales	Gaiellaceae	Gaiella	uncultured_bacterium_g_Gaiella
OTU250	9	22	2	3	5	2	1	0	0	9	36	38	17	21	5	6	2	4	8	25	34	40	44	52	84	116	108	15	18	11	22	7	9	0	0	1	Bacteria	Bacteroidetes	Bacteroidia	Sphingobacteriales	AKYH767	uncultured_bacterium_f_AKYH767	uncultured_bacterium_f_AKYH767
OTU2502	0	0	0	1	3	62	10	55	189	1	2	1	0	6	17	13	29	33	0	1	0	0	1	1	0	1	4	0	5	3	1	66	69	80	69	127	Bacteria	Planctomycetes	Planctomycetacia	Pirellulales	Pirellulaceae	uncultured_bacterium_f_Pirellulaceae	uncultured_bacterium_f_Pirellulaceae
OTU251	252	112	77	32	19	18	3	12	0	75	257	190	39	25	46	23	13	18	45	79	60	34	61	52	103	73	54	178	71	30	29	10	13	2	2	0	Bacteria	Kiritimatiellaeota	Kiritimatiellae	WCHB1-41	uncultured_bacterium_o_WCHB1-41	uncultured_bacterium_o_WCHB1-41	uncultured_bacterium_o_WCHB1-41
OTU2511	0	0	0	0	0	0	8	0	0	0	0	0	1	0	0	0	9	9	0	0	0	0	0	0	0	0	0	0	0	0	0	0	1	0	0	0	Bacteria	Nitrospirae	Thermodesulfovibrionia	uncultured_bacterium_c_Thermodesulfovibrionia	uncultured_bacterium_c_Thermodesulfovibrionia	uncultured_bacterium_c_Thermodesulfovibrionia	uncultured_bacterium_c_Thermodesulfovibrionia
OTU252	40	112	40	45	22	13	20	5	26	81	23	18	9	19	11	11	10	40	12	39	34	118	150	180	54	11	4	34	48	31	32	6	1	0	0	0	Bacteria	Bacteroidetes	Bacteroidia	Flavobacteriales	Flavobacteriaceae	Flavobacterium	uncultured_bacterium_g_Flavobacterium
OTU2522	4	5	2	0	0	1	0	0	0	8	8	14	6	5	2	8	0	2	7	9	23	14	11	11	11	15	8	6	4	2	11	5	0	0	0	0	Bacteria	Planctomycetes	OM190	uncultured_bacterium_c_OM190	uncultured_bacterium_c_OM190	uncultured_bacterium_c_OM190	uncultured_bacterium_c_OM190
OTU2524	7	12	13	19	27	14	6	0	4	3	2	3	2	3	3	4	4	3	0	1	0	1	1	3	0	0	0	2	3	13	9	4	3	4	13	8	Bacteria	Armatimonadetes	DG-56	uncultured_bacterium_c_DG-56	uncultured_bacterium_c_DG-56	uncultured_bacterium_c_DG-56	uncultured_bacterium_c_DG-56
OTU253	120	94	96	25	9	15	2	6	0	304	188	288	251	165	159	179	31	69	296	212	270	157	191	196	162	181	200	172	108	85	51	15	2	1	3	1	Bacteria	Proteobacteria	Gammaproteobacteria	Betaproteobacteriales	Burkholderiaceae	Comamonas	uncultured_bacterium_g_Comamonas
OTU2530	2	12	11	11	13	16	5	0	5	2	1	6	6	10	3	1	2	4	5	5	5	1	4	3	3	3	5	2	12	19	18	12	5	3	15	7	Bacteria	Verrucomicrobia	Verrucomicrobiae	S-BQ2-57_soil_group	uncultured_bacterium_o_S-BQ2-57_soil_group	uncultured_bacterium_o_S-BQ2-57_soil_group	uncultured_bacterium_o_S-BQ2-57_soil_group
OTU2531	0	4	4	5	5	9	4	0	1	1	0	3	13	14	6	3	5	5	0	3	3	4	0	1	7	1	7	1	7	11	8	1	3	1	10	9	Bacteria	WS2	uncultured_bacterium_p_WS2	uncultured_bacterium_p_WS2	uncultured_bacterium_p_WS2	uncultured_bacterium_p_WS2	uncultured_bacterium_p_WS2
OTU2534	0	1	0	0	11	36	38	26	29	0	0	0	0	1	5	2	3	5	1	0	0	0	1	0	0	0	0	0	3	0	3	2	6	13	10	12	Bacteria	Acidobacteria	Acidobacteriia	Subgroup_13	uncultured_bacterium_o_Subgroup_13	uncultured_bacterium_o_Subgroup_13	uncultured_bacterium_o_Subgroup_13
OTU2536	1	0	0	0	3	17	4	5	6	1	0	0	1	5	4	19	14	13	0	0	0	0	3	0	0	0	0	2	4	0	1	20	16	23	17	12	Archaea	Crenarchaeota	Bathyarchaeia	uncultured_bacterium_c_Bathyarchaeia	uncultured_bacterium_c_Bathyarchaeia	uncultured_bacterium_c_Bathyarchaeia	uncultured_bacterium_c_Bathyarchaeia
OTU2539	1	4	1	0	8	8	25	49	42	3	0	5	6	7	16	12	15	12	2	1	7	5	2	2	1	1	3	6	3	3	6	18	10	18	11	14	Bacteria	Acidobacteria	Subgroup_6	uncultured_bacterium_c_Subgroup_6	uncultured_bacterium_c_Subgroup_6	uncultured_bacterium_c_Subgroup_6	uncultured_bacterium_c_Subgroup_6
OTU254	39	35	35	65	59	15	3	14	0	34	41	77	65	78	33	35	14	27	28	26	20	22	20	28	19	31	34	21	18	43	38	21	2	0	0	2	Bacteria	Acidobacteria	Subgroup_22	uncultured_bacterium_c_Subgroup_22	uncultured_bacterium_c_Subgroup_22	uncultured_bacterium_c_Subgroup_22	uncultured_bacterium_c_Subgroup_22
OTU2547	1	8	12	7	7	8	7	3	13	2	1	4	8	3	15	26	9	18	5	5	5	3	5	2	1	2	3	7	0	5	7	16	4	5	6	1	Bacteria	Gemmatimonadetes	BD2-11_terrestrial_group	uncultured_bacterium_c_BD2-11_terrestrial_group	uncultured_bacterium_c_BD2-11_terrestrial_group	uncultured_bacterium_c_BD2-11_terrestrial_group	uncultured_bacterium_c_BD2-11_terrestrial_group
OTU255	0	2	1	0	4	27	51	73	80	4	2	8	10	25	43	43	87	84	2	4	5	5	7	5	4	5	4	2	16	3	16	109	226	251	178	228	Bacteria	Acidobacteria	Subgroup_6	uncultured_bacterium_c_Subgroup_6	uncultured_bacterium_c_Subgroup_6	uncultured_bacterium_c_Subgroup_6	uncultured_bacterium_c_Subgroup_6
OTU2551	1	0	0	0	0	0	0	0	0	4	3	3	1	3	1	1	0	0	21	4	12	7	4	1	1	1	2	2	2	1	1	0	0	0	0	1	Bacteria	Proteobacteria	Gammaproteobacteria	Betaproteobacteriales	TRA3-20	uncultured_bacterium_f_TRA3-20	uncultured_bacterium_f_TRA3-20
OTU2556	10	5	12	2	4	0	0	0	0	12	15	7	8	12	2	7	5	5	11	5	6	7	7	13	7	6	3	7	8	1	0	0	0	0	0	0	Bacteria	Kiritimatiellaeota	Kiritimatiellae	WCHB1-41	uncultured_bacterium_o_WCHB1-41	uncultured_bacterium_o_WCHB1-41	uncultured_bacterium_o_WCHB1-41
OTU256	13	22	48	42	152	510	524	450	312	10	8	10	11	10	37	46	29	124	17	25	27	27	29	16	12	17	14	27	64	83	96	124	323	303	276	363	Bacteria	Nitrospirae	Thermodesulfovibrionia	uncultured_bacterium_c_Thermodesulfovibrionia	uncultured_bacterium_c_Thermodesulfovibrionia	uncultured_bacterium_c_Thermodesulfovibrionia	uncultured_bacterium_c_Thermodesulfovibrionia
OTU2563	7	10	17	8	10	3	1	1	0	17	16	16	9	8	11	5	2	7	5	16	11	9	14	17	15	7	15	5	13	13	15	4	4	0	0	0	Bacteria	Verrucomicrobia	Verrucomicrobiae	Pedosphaerales	Pedosphaeraceae	uncultured_bacterium_f_Pedosphaeraceae	uncultured_bacterium_f_Pedosphaeraceae
OTU2565	7	10	21	14	7	2	0	1	0	3	3	8	6	4	7	4	2	1	6	7	13	7	4	0	8	4	2	4	9	18	13	8	0	4	0	1	Bacteria	Acidobacteria	Subgroup_22	uncultured_bacterium_c_Subgroup_22	uncultured_bacterium_c_Subgroup_22	uncultured_bacterium_c_Subgroup_22	uncultured_bacterium_c_Subgroup_22
OTU2567	0	10	18	40	41	30	5	0	0	2	1	2	1	11	12	11	17	30	0	1	0	3	1	4	3	0	2	4	23	29	49	72	67	31	23	15	Bacteria	Proteobacteria	Deltaproteobacteria	Myxococcales	bacteriap25	uncultured_bacterium_f_bacteriap25	uncultured_bacterium_f_bacteriap25
OTU257	79	18	12	1	29	13	74	14	23	243	129	60	60	96	224	202	32	187	107	387	146	125	102	107	52	30	19	87	59	20	22	29	0	5	3	1	Bacteria	Proteobacteria	Deltaproteobacteria	Desulfuromonadales	Geobacteraceae	Geobacter	uncultured_bacterium_g_Geobacter
OTU2570	5	5	11	5	5	5	0	0	0	1	4	3	5	10	1	6	5	9	2	0	1	4	4	3	5	5	2	3	14	11	11	6	0	0	0	1	Bacteria	Planctomycetes	Phycisphaerae	Phycisphaerales	AKAU3564_sediment_group	Planctomycetes_bacterium_ADurb.Bin126	uncultured_bacterium_g_Planctomycetes_bacterium_ADurb.Bin126
OTU2572	7	4	9	6	6	18	13	17	0	3	7	7	17	11	16	18	15	20	4	7	16	6	4	1	6	3	7	6	8	9	9	1	5	4	10	11	Bacteria	Spirochaetes	Spirochaetia	Spirochaetales	Spirochaetaceae	Spirochaeta_2	uncultured_bacterium_g_Spirochaeta_2
OTU258	40	48	65	60	60	24	4	5	0	33	23	46	47	38	22	28	3	22	10	17	23	18	23	20	18	28	26	30	36	37	35	36	19	15	11	5	Bacteria	Acidobacteria	Acidobacteriia	Solibacterales	Solibacteraceae_Subgroup_3	AKIW659	uncultured_bacterium_g_AKIW659
OTU2583	2	8	7	6	15	1	3	0	0	14	21	35	17	48	17	9	5	5	7	17	15	26	19	36	33	40	37	11	27	42	44	13	4	0	0	0	Bacteria	Proteobacteria	Gammaproteobacteria	Betaproteobacteriales	A21b	uncultured_bacterium_f_A21b	uncultured_bacterium_f_A21b
OTU2584	0	0	0	0	4	10	27	17	61	0	0	0	0	1	1	1	2	2	0	0	0	0	0	1	0	0	0	0	0	0	0	1	0	1	5	16	Archaea	Crenarchaeota	Bathyarchaeia	uncultured_bacterium_c_Bathyarchaeia	uncultured_bacterium_c_Bathyarchaeia	uncultured_bacterium_c_Bathyarchaeia	uncultured_bacterium_c_Bathyarchaeia
OTU2589	4	2	3	0	0	0	0	0	0	5	17	18	13	5	10	2	1	0	7	5	6	6	12	6	15	12	7	15	4	2	1	0	0	0	0	0	Bacteria	Verrucomicrobia	Verrucomicrobiae	Pedosphaerales	Pedosphaeraceae	uncultured_bacterium_f_Pedosphaeraceae	uncultured_bacterium_f_Pedosphaeraceae
OTU259	7	28	20	124	129	138	128	131	165	2	2	2	2	19	12	28	45	51	0	3	3	4	4	5	7	2	10	4	23	26	32	28	46	61	97	41	Bacteria	Latescibacteria	Latescibacteria	Latescibacterales	Latescibacteraceae	uncultured_bacterium_f_Latescibacteraceae	uncultured_bacterium_f_Latescibacteraceae
OTU2590	21	25	19	25	25	21	14	3	0	10	20	41	67	67	85	126	59	104	16	17	14	26	19	11	12	23	22	15	42	30	18	68	70	50	43	13	Bacteria	Acidobacteria	Aminicenantia	Aminicenantales	uncultured_bacterium_o_Aminicenantales	uncultured_bacterium_o_Aminicenantales	uncultured_bacterium_o_Aminicenantales
OTU26	347	164	202	81	59	48	25	20	3	324	301	320	398	178	181	138	56	137	726	320	338	327	298	150	254	213	306	536	218	187	198	85	39	6	17	11	Bacteria	Chloroflexi	Anaerolineae	Anaerolineales	Anaerolineaceae	UTCFX1	uncultured_bacterium_g_UTCFX1
OTU260	1	5	4	22	56	279	447	448	412	4	6	3	13	27	74	60	87	126	3	12	1	4	3	4	3	4	13	5	40	24	41	140	186	308	309	254	Bacteria	Planctomycetes	Planctomycetacia	Pirellulales	Pirellulaceae	uncultured_bacterium_f_Pirellulaceae	uncultured_bacterium_f_Pirellulaceae
OTU261	3	3	4	1	0	1	0	0	1	9	4	8	3	1	1	5	0	6	3	3	1	5	0	2	4	10	2	1	1	1	2	1	1	0	0	0	Bacteria	Bacteroidetes	Bacteroidia	Chitinophagales	Chitinophagaceae	Dinghuibacter	uncultured_bacterium_g_Dinghuibacter
OTU2612	3	5	2	10	5	2	0	0	0	6	7	0	4	0	3	1	1	0	5	10	17	17	17	16	4	6	3	15	6	0	5	0	0	0	0	0	Bacteria	Chloroflexi	OLB14	uncultured_bacterium_c_OLB14	uncultured_bacterium_c_OLB14	uncultured_bacterium_c_OLB14	uncultured_bacterium_c_OLB14
OTU2618	8	10	8	9	13	7	3	0	0	6	9	6	26	2	19	20	0	19	4	8	9	7	4	4	5	5	5	9	4	4	4	0	0	5	3	7	Bacteria	Bacteroidetes	Bacteroidia	Bacteroidales	SB-5	uncultured_bacterium_f_SB-5	uncultured_bacterium_f_SB-5
OTU262	5	7	3	2	0	1	0	0	1	20	7	8	8	4	6	4	2	7	6	2	9	26	14	16	2	5	1	2	1	0	1	3	0	0	0	0	Bacteria	Verrucomicrobia	Verrucomicrobiae	Pedosphaerales	Pedosphaeraceae	bacterium_SH3-11	uncultured_bacterium_g_bacterium_SH3-11
OTU2620	0	0	0	2	3	12	12	15	9	0	0	0	2	2	4	3	3	5	0	0	0	0	2	0	0	0	0	0	5	2	0	4	5	18	17	20	Bacteria	Proteobacteria	Deltaproteobacteria	Syntrophobacterales	Syntrophaceae	uncultured_bacterium_f_Syntrophaceae	uncultured_bacterium_f_Syntrophaceae
OTU2626	0	0	0	0	1	7	25	6	26	0	0	0	1	2	3	7	6	11	0	0	0	0	0	0	1	0	0	2	1	0	0	5	3	12	15	27	Archaea	Nanoarchaeaeota	Woesearchaeia	Candidatus_Pacearchaeota_archaeon_RBG_19FT_COMBO_34_9	uncultured_bacterium_o_Candidatus_Pacearchaeota_archaeon_RBG_19FT_COMBO_34_9	uncultured_bacterium_o_Candidatus_Pacearchaeota_archaeon_RBG_19FT_COMBO_34_9	uncultured_bacterium_o_Candidatus_Pacearchaeota_archaeon_RBG_19FT_COMBO_34_9
OTU263	0	1	0	1	3	17	65	161	127	1	1	2	2	3	20	20	42	42	0	0	2	2	3	2	0	0	2	0	1	1	2	42	55	52	41	55	Bacteria	Acidobacteria	Aminicenantia	Aminicenantales	uncultured_bacterium_o_Aminicenantales	uncultured_bacterium_o_Aminicenantales	uncultured_bacterium_o_Aminicenantales
OTU2632	0	0	0	0	0	0	0	0	0	6	5	12	12	27	4	3	3	15	1	0	1	2	2	2	2	6	13	0	5	0	1	1	1	0	0	0	Bacteria	Planctomycetes	Phycisphaerae	Tepidisphaerales	WD2101_soil_group	uncultured_bacterium_f_WD2101_soil_group	uncultured_bacterium_f_WD2101_soil_group
OTU2633	34	87	32	46	21	26	1	0	22	23	25	35	34	37	28	30	15	17	11	14	26	14	22	28	25	33	43	15	23	38	38	10	25	41	9	40	Bacteria	Bacteroidetes	Ignavibacteria	Kryptoniales	BSV26	uncultured_bacterium_f_BSV26	uncultured_bacterium_f_BSV26
OTU2636	0	0	2	2	2	0	0	0	1	5	3	4	10	2	14	10	15	22	2	5	5	5	2	0	4	0	2	3	16	1	5	30	8	21	6	4	Bacteria	Nitrospinae	P9X2b3D02	uncultured_bacterium_c_P9X2b3D02	uncultured_bacterium_c_P9X2b3D02	uncultured_bacterium_c_P9X2b3D02	uncultured_bacterium_c_P9X2b3D02
OTU264	28	34	16	28	11	5	0	0	8	46	21	47	20	48	25	12	11	14	32	61	55	80	64	81	48	47	46	35	33	35	28	2	0	0	0	2	Bacteria	Bacteroidetes	Bacteroidia	Chitinophagales	Saprospiraceae	uncultured_bacterium_f_Saprospiraceae	uncultured_bacterium_f_Saprospiraceae
OTU2640	10	17	3	2	2	0	3	0	0	3	9	4	3	4	1	0	0	0	3	7	2	5	8	17	17	7	8	1	0	0	0	0	0	0	0	0	Bacteria	Bacteroidetes	Bacteroidia	Sphingobacteriales	LiUU-11-161	uncultured_bacterium_f_LiUU-11-161	uncultured_bacterium_f_LiUU-11-161
OTU265	8	12	3	0	4	0	1	0	1	15	12	17	6	43	21	6	4	17	7	17	13	29	33	43	13	17	12	14	7	7	4	1	2	0	0	0	Bacteria	Bacteroidetes	Bacteroidia	Sphingobacteriales	AKYH767	uncultured_bacterium_f_AKYH767	uncultured_bacterium_f_AKYH767
OTU2655	8	9	9	4	3	0	1	0	0	10	4	6	7	5	8	2	4	3	6	5	9	8	2	10	9	10	5	10	6	4	4	1	3	0	0	0	Bacteria	Proteobacteria	Deltaproteobacteria	Myxococcales	Haliangiaceae	Haliangium	uncultured_bacterium_g_Haliangium
OTU2659	9	12	6	7	17	78	124	115	194	8	2	5	7	13	16	23	70	59	7	6	11	4	6	0	1	3	7	5	10	6	15	32	47	69	95	115	Bacteria	Chloroflexi	Anaerolineae	Anaerolineales	Anaerolineaceae	uncultured_bacterium_f_Anaerolineaceae	uncultured_bacterium_f_Anaerolineaceae
OTU266	130	250	133	16	12	20	4	5	1	96	46	46	84	35	36	43	14	56	72	46	119	65	95	61	51	30	26	116	39	9	10	8	3	1	0	0	Bacteria	Proteobacteria	Gammaproteobacteria	Betaproteobacteriales	Nitrosomonadaceae	GOUTA6	uncultured_bacterium_g_GOUTA6
OTU2661	9	16	9	8	9	12	13	2	0	4	15	21	14	23	13	18	9	13	4	12	13	16	12	16	17	9	14	6	14	20	13	21	22	25	17	35	Bacteria	Latescibacteria	uncultured_bacterium_p_Latescibacteria	uncultured_bacterium_p_Latescibacteria	uncultured_bacterium_p_Latescibacteria	uncultured_bacterium_p_Latescibacteria	uncultured_bacterium_p_Latescibacteria
OTU2666	0	6	0	3	4	2	5	0	0	1	1	3	1	10	3	8	0	15	2	3	2	1	3	2	0	1	0	2	3	3	2	15	17	16	20	12	Bacteria	Firmicutes	Clostridia	Clostridiales	Clostridiaceae_1	Fonticella	uncultured_bacterium_g_Fonticella
OTU267	37	18	35	27	13	10	2	0	0	59	49	76	39	52	22	12	8	15	48	55	38	54	55	74	88	74	78	40	39	57	37	11	0	0	1	0	Bacteria	Proteobacteria	Gammaproteobacteria	Betaproteobacteriales	SC-I-84	uncultured_bacterium_f_SC-I-84	uncultured_bacterium_f_SC-I-84
OTU2678	0	0	0	0	0	13	16	21	7	0	0	0	1	1	3	11	9	4	0	1	0	0	0	1	0	0	0	1	0	0	3	10	11	23	25	19	Bacteria	Planctomycetes	Phycisphaerae	MSBL9	SG8-4	uncultured_bacterium_f_SG8-4	uncultured_bacterium_f_SG8-4
OTU268	6	13	19	33	41	106	87	122	78	3	7	7	31	43	94	122	116	194	9	12	13	17	9	4	3	5	7	14	31	23	15	125	137	145	190	130	Bacteria	Spirochaetes	Spirochaetia	Spirochaetales	Spirochaetaceae	Spirochaeta_2	uncultured_bacterium_g_Spirochaeta_2
OTU2682	0	1	0	1	1	3	3	8	19	0	0	0	0	2	7	6	9	10	1	0	0	0	0	1	0	0	0	0	0	0	1	14	20	12	12	22	Bacteria	Firmicutes	Clostridia	Clostridiales	Clostridiaceae_1	Fonticella	uncultured_bacterium_g_Fonticella
OTU2686	2	0	2	2	2	7	11	12	10	1	4	1	11	6	3	9	10	14	1	1	3	3	2	1	3	1	2	2	6	3	8	9	12	35	22	25	Bacteria	Chloroflexi	Dehalococcoidia	Sh765B-TzT-20	uncultured_bacterium_o_Sh765B-TzT-20	uncultured_bacterium_o_Sh765B-TzT-20	uncultured_bacterium_o_Sh765B-TzT-20
OTU269	0	0	0	2	15	97	105	228	158	0	1	1	0	2	10	30	13	22	0	2	0	1	2	1	0	0	3	0	2	0	2	48	95	165	98	132	Bacteria	Zixibacteria	candidate_division_Zixibacteria_bacterium_RBG_16_43_9	uncultured_bacterium_c_candidate_division_Zixibacteria_bacterium_RBG_16_43_9	uncultured_bacterium_c_candidate_division_Zixibacteria_bacterium_RBG_16_43_9	uncultured_bacterium_c_candidate_division_Zixibacteria_bacterium_RBG_16_43_9	uncultured_bacterium_c_candidate_division_Zixibacteria_bacterium_RBG_16_43_9
OTU2691	0	0	0	0	0	5	15	21	42	0	0	0	0	2	3	0	6	5	0	0	0	0	0	0	0	1	0	0	0	1	0	8	12	4	9	10	Bacteria	Actinobacteria	RBG-16-55-12	uncultured_bacterium_c_RBG-16-55-12	uncultured_bacterium_c_RBG-16-55-12	uncultured_bacterium_c_RBG-16-55-12	uncultured_bacterium_c_RBG-16-55-12
OTU27	257	246	378	588	457	149	61	21	7	237	364	519	265	394	202	157	73	155	220	270	242	360	410	569	601	659	578	169	348	492	611	192	25	5	2	1	Bacteria	Proteobacteria	Gammaproteobacteria	Betaproteobacteriales	SC-I-84	uncultured_bacterium_f_SC-I-84	uncultured_bacterium_f_SC-I-84
OTU270	21	28	47	48	34	20	3	0	2	155	125	222	184	159	152	91	50	100	107	61	64	74	92	96	70	77	106	85	105	118	107	25	8	7	10	6	Bacteria	Proteobacteria	Gammaproteobacteria	Betaproteobacteriales	SC-I-84	uncultured_bacterium_f_SC-I-84	uncultured_bacterium_f_SC-I-84
OTU2707	13	5	1	1	1	4	1	0	0	18	17	15	10	21	12	8	2	5	12	11	8	12	10	12	6	9	2	5	5	1	1	2	0	0	0	0	Bacteria	Latescibacteria	uncultured_bacterium_p_Latescibacteria	uncultured_bacterium_p_Latescibacteria	uncultured_bacterium_p_Latescibacteria	uncultured_bacterium_p_Latescibacteria	uncultured_bacterium_p_Latescibacteria
OTU271	1	6	1	10	62	390	397	494	462	1	2	2	3	11	20	22	38	54	2	1	2	2	4	0	3	3	2	0	2	1	0	30	21	29	65	79	Archaea	Crenarchaeota	Bathyarchaeia	uncultured_bacterium_c_Bathyarchaeia	uncultured_bacterium_c_Bathyarchaeia	uncultured_bacterium_c_Bathyarchaeia	uncultured_bacterium_c_Bathyarchaeia
OTU2713	1	9	12	17	9	6	2	0	0	8	12	3	6	14	10	8	7	19	4	35	0	7	1	1	0	0	1	1	10	13	8	1	4	5	0	4	Bacteria	Bacteroidetes	Bacteroidia	Sphingobacteriales	KD1-131	uncultured_bacterium_f_KD1-131	uncultured_bacterium_f_KD1-131
OTU2719	0	6	7	5	9	33	30	19	22	0	0	1	0	1	2	7	9	12	0	0	1	0	3	0	0	0	1	0	3	4	2	6	25	14	26	4	Bacteria	Chloroflexi	Dehalococcoidia	t0.6.f	uncultured_bacterium_o_t0.6.f	uncultured_bacterium_o_t0.6.f	uncultured_bacterium_o_t0.6.f
OTU272	4	103	56	119	46	65	15	19	24	0	3	8	7	11	9	18	11	46	2	7	2	6	5	3	4	4	10	5	39	71	85	97	94	80	94	30	Bacteria	TA06	uncultured_bacterium_p_TA06	uncultured_bacterium_p_TA06	uncultured_bacterium_p_TA06	uncultured_bacterium_p_TA06	uncultured_bacterium_p_TA06
OTU2720	1	0	1	9	7	23	15	33	27	0	0	1	7	2	13	16	8	22	6	1	12	6	4	3	1	0	1	9	4	7	3	15	15	23	20	8	Bacteria	Spirochaetes	Spirochaetia	Spirochaetales	Spirochaetaceae	Spirochaeta_2	uncultured_bacterium_g_Spirochaeta_2
OTU2721	0	0	1	0	5	32	29	0	0	2	1	0	0	1	2	8	9	6	0	2	1	0	2	0	1	1	0	1	2	0	2	7	9	4	12	34	Bacteria	Nitrospirae	Thermodesulfovibrionia	uncultured_bacterium_c_Thermodesulfovibrionia	uncultured_bacterium_c_Thermodesulfovibrionia	uncultured_bacterium_c_Thermodesulfovibrionia	uncultured_bacterium_c_Thermodesulfovibrionia
OTU2728	0	0	1	0	2	14	9	21	14	0	1	0	1	3	19	16	16	21	0	0	0	1	0	0	0	0	0	3	3	1	2	14	8	14	28	28	Bacteria	Omnitrophicaeota	uncultured_bacterium_p_Omnitrophicaeota	uncultured_bacterium_p_Omnitrophicaeota	uncultured_bacterium_p_Omnitrophicaeota	uncultured_bacterium_p_Omnitrophicaeota	uncultured_bacterium_p_Omnitrophicaeota
OTU273	48	19	15	7	3	3	8	7	0	24	30	25	25	41	25	18	4	14	47	15	30	35	36	18	40	30	38	51	16	9	14	2	0	0	0	0	Bacteria	Chloroflexi	Anaerolineae	Anaerolineales	Anaerolineaceae	uncultured_bacterium_f_Anaerolineaceae	uncultured_bacterium_f_Anaerolineaceae
OTU2736	0	0	0	0	2	15	20	3	0	1	0	1	0	1	4	5	10	2	0	0	1	1	2	0	0	0	1	0	1	0	3	5	8	11	5	9	Bacteria	WS1	uncultured_bacterium_p_WS1	uncultured_bacterium_p_WS1	uncultured_bacterium_p_WS1	uncultured_bacterium_p_WS1	uncultured_bacterium_p_WS1
OTU274	1	0	0	0	0	0	0	0	3	2	2	0	1	1	0	1	0	0	2	2	0	1	3	2	0	0	1	2	0	0	0	0	0	0	0	0	Bacteria	Proteobacteria	Gammaproteobacteria	Betaproteobacteriales	Burkholderiaceae	Sphaerotilus	uncultured_bacterium_g_Sphaerotilus
OTU2747	4	11	5	11	3	3	0	6	0	2	3	28	7	23	6	13	4	3	3	0	2	5	3	2	2	3	18	1	10	5	9	6	11	5	8	4	Bacteria	Proteobacteria	Deltaproteobacteria	Oligoflexales	0319-6G20	uncultured_bacterium_f_0319-6G20	uncultured_bacterium_f_0319-6G20
OTU2748	1	5	2	5	0	0	0	0	7	4	7	7	7	5	11	8	0	5	5	2	5	7	5	9	8	6	5	4	13	16	8	4	3	0	0	2	Bacteria	Planctomycetes	Planctomycetacia	Isosphaerales	Isosphaeraceae	Singulisphaera	uncultured_bacterium_g_Singulisphaera
OTU275	22	11	8	1	2	1	4	6	0	48	58	71	61	46	29	33	9	4	34	46	41	46	48	53	58	52	66	10	8	4	0	0	0	0	0	0	Bacteria	Chloroflexi	Anaerolineae	SBR1031	A4b	uncultured_bacterium_f_A4b	uncultured_bacterium_f_A4b
OTU2750	12	16	1	5	2	0	5	0	0	34	8	11	5	2	2	1	3	5	24	5	8	22	20	12	11	5	1	21	10	2	1	1	2	0	2	0	Bacteria	Proteobacteria	Deltaproteobacteria	Myxococcales	Polyangiaceae	uncultured_bacterium_f_Polyangiaceae	uncultured_bacterium_f_Polyangiaceae
OTU276	17	20	40	24	47	15	11	15	7	54	53	51	64	64	87	81	14	62	94	91	66	59	42	44	52	62	42	64	37	39	29	26	9	4	4	3	Bacteria	Proteobacteria	Alphaproteobacteria	Rhizobiales	Rhizobiales_Incertae_Sedis	uncultured_bacterium_f_Rhizobiales_Incertae_Sedis	uncultured_bacterium_f_Rhizobiales_Incertae_Sedis
OTU2764	3	5	20	4	6	45	16	32	9	0	0	2	7	11	17	37	22	32	3	0	3	2	0	1	1	0	0	4	13	12	8	16	15	25	12	14	Archaea	Euryarchaeota	Thermoplasmata	Methanomassiliicoccales	uncultured_bacterium_o_Methanomassiliicoccales	uncultured_bacterium_o_Methanomassiliicoccales	uncultured_bacterium_o_Methanomassiliicoccales
OTU277	66	73	154	133	116	26	7	0	3	17	13	17	22	15	14	17	1	9	47	62	67	58	48	34	46	72	41	53	76	67	65	24	10	3	17	16	Bacteria	Planctomycetes	vadinHA49	uncultured_bacterium_c_vadinHA49	uncultured_bacterium_c_vadinHA49	uncultured_bacterium_c_vadinHA49	uncultured_bacterium_c_vadinHA49
OTU278	39	84	47	69	55	34	39	11	8	38	85	116	82	94	80	73	82	106	11	39	56	60	76	149	118	72	83	36	92	92	87	75	95	71	78	77	Bacteria	Actinobacteria	Thermoleophilia	Gaiellales	uncultured_bacterium_o_Gaiellales	uncultured_bacterium_o_Gaiellales	uncultured_bacterium_o_Gaiellales
OTU2784	3	2	0	0	0	0	17	1	3	6	15	18	24	44	18	21	1	6	11	2	4	7	6	7	3	13	6	6	2	2	0	0	0	0	0	1	Bacteria	Cyanobacteria	Oxyphotobacteria	Synechococcales	Cyanobiaceae	Cyanobium_PCC-6307	uncultured_bacterium_g_Cyanobium_PCC-6307
OTU279	0	0	0	0	3	5	23	74	439	0	0	1	0	1	4	14	5	27	0	0	0	0	1	0	0	1	1	0	1	1	6	19	33	45	20	30	Bacteria	Acidobacteria	Acidobacteriia	Solibacterales	Solibacteraceae_Subgroup_3	AKIW659	uncultured_bacterium_g_AKIW659
OTU28	316	218	517	463	631	455	103	81	42	267	168	283	319	161	270	273	162	348	419	413	643	406	369	295	365	489	327	682	639	672	632	681	446	169	481	404	Bacteria	Proteobacteria	Deltaproteobacteria	MBNT15	uncultured_bacterium_o_MBNT15	uncultured_bacterium_o_MBNT15	uncultured_bacterium_o_MBNT15
OTU280	2	1	0	1	1	0	0	0	0	35	82	183	116	258	89	68	31	51	7	8	10	37	40	52	60	71	123	10	153	41	32	33	56	57	94	91	Bacteria	Verrucomicrobia	Verrucomicrobiae	Chthoniobacterales	Chthoniobacteraceae	Candidatus_Udaeobacter	uncultured_bacterium_g_Candidatus_Udaeobacter
OTU2805	3	5	8	7	3	3	0	4	0	6	12	8	5	11	5	15	6	4	2	3	3	0	2	5	1	2	4	6	6	3	2	4	0	2	7	3	Bacteria	Firmicutes	Clostridia	Clostridiales	Ruminococcaceae	uncultured_bacterium_f_Ruminococcaceae	uncultured_bacterium_f_Ruminococcaceae
OTU281	15	4	9	3	5	1	0	1	1	5	11	9	3	1	5	5	5	7	11	12	8	9	7	10	5	9	4	7	3	0	2	2	1	0	0	0	Bacteria	Proteobacteria	Gammaproteobacteria	Gammaproteobacteria_Incertae_Sedis	Unclassified	Acidibacter	uncultured_bacterium_g_Acidibacter
OTU2814	3	4	4	9	7	1	2	0	0	4	1	3	2	16	3	3	3	5	4	6	2	10	5	7	3	4	4	2	6	15	18	7	13	5	1	2	Bacteria	Proteobacteria	Deltaproteobacteria	Bdellovibrionales	Bdellovibrionaceae	OM27_clade	uncultured_bacterium_g_OM27_clade
OTU2815	82	261	104	79	50	35	6	1	1	72	80	216	101	149	95	48	7	55	13	28	42	90	78	83	80	80	193	36	45	36	20	3	1	0	3	0	Bacteria	Chloroflexi	KD4-96	uncultured_bacterium_c_KD4-96	uncultured_bacterium_c_KD4-96	uncultured_bacterium_c_KD4-96	uncultured_bacterium_c_KD4-96
OTU282	87	45	47	22	21	10	1	0	1	65	60	72	69	60	39	47	19	32	89	85	138	84	97	69	67	83	37	70	74	49	34	17	3	2	3	3	Bacteria	Acidobacteria	Subgroup_22	uncultured_bacterium_c_Subgroup_22	uncultured_bacterium_c_Subgroup_22	uncultured_bacterium_c_Subgroup_22	uncultured_bacterium_c_Subgroup_22
OTU2824	0	0	0	0	0	6	5	19	0	0	0	0	0	3	1	4	5	7	1	0	3	3	1	1	0	1	1	0	0	1	2	5	10	7	7	21	Bacteria	Chloroflexi	Anaerolineae	RBG-13-54-9	uncultured_bacterium_o_RBG-13-54-9	uncultured_bacterium_o_RBG-13-54-9	uncultured_bacterium_o_RBG-13-54-9
OTU283	2	12	10	42	35	85	166	233	265	4	5	17	19	30	30	40	53	44	5	10	12	21	15	12	10	10	20	7	28	32	64	77	97	59	89	75	Bacteria	Rokubacteria	NC10	Methylomirabilales	Methylomirabilaceae	Z114MB74	uncultured_bacterium_g_Z114MB74
OTU2832	16	16	24	5	8	1	2	0	1	67	38	92	96	45	48	28	15	18	33	31	23	19	23	25	18	31	57	24	27	13	9	4	1	2	4	6	Bacteria	Acidobacteria	Subgroup_6	uncultured_bacterium_c_Subgroup_6	uncultured_bacterium_c_Subgroup_6	uncultured_bacterium_c_Subgroup_6	uncultured_bacterium_c_Subgroup_6
OTU2837	1	0	1	0	1	0	3	0	10	2	6	8	3	4	15	9	4	14	3	0	8	5	7	7	5	4	3	11	18	9	6	13	10	15	16	8	Bacteria	Proteobacteria	Alphaproteobacteria	Rhizobiales	Xanthobacteraceae	uncultured_bacterium_f_Xanthobacteraceae	uncultured_bacterium_f_Xanthobacteraceae
OTU284	29	32	33	3	4	2	0	1	0	53	14	49	44	28	35	29	12	25	124	74	64	40	45	26	31	60	41	71	22	13	6	3	0	0	2	0	Bacteria	Proteobacteria	Gammaproteobacteria	Cellvibrionales	Spongiibacteraceae	BD1-7_clade	uncultured_bacterium_g_BD1-7_clade
OTU2841	0	0	1	4	1	1	0	0	1	2	3	12	7	12	6	72	48	17	0	7	1	9	7	4	2	3	4	3	6	10	6	9	2	3	13	1	Bacteria	Planctomycetes	Phycisphaerae	MSBL9	SG8-4	uncultured_bacterium_f_SG8-4	uncultured_bacterium_f_SG8-4
OTU2846	47	23	21	2	4	1	1	0	0	33	5	17	18	14	34	10	0	13	16	9	17	7	17	7	21	14	9	22	6	6	5	2	0	0	0	0	Bacteria	Omnitrophicaeota	Omnitrophia	Omnitrophales	Omnitrophaceae	Candidatus_Omnitrophus	uncultured_bacterium_g_Candidatus_Omnitrophus
OTU285	19	50	53	78	56	20	12	8	5	6	9	17	6	18	6	10	1	13	7	23	26	21	31	29	38	41	23	13	23	66	62	29	0	1	0	0	Bacteria	Proteobacteria	Gammaproteobacteria	Methylococcales	Methylomonaceae	Methylobacter	uncultured_bacterium_g_Methylobacter
OTU2857	11	3	7	4	1	1	0	0	1	10	4	32	29	12	24	15	6	9	8	2	1	9	6	5	7	3	14	0	7	4	5	0	0	0	0	0	Bacteria	Proteobacteria	Gammaproteobacteria	Steroidobacterales	Steroidobacteraceae	uncultured_bacterium_f_Steroidobacteraceae	uncultured_bacterium_f_Steroidobacteraceae
OTU2858	10	6	6	0	0	0	0	0	0	9	2	4	3	1	0	1	2	11	13	10	15	20	12	4	6	1	10	16	8	2	0	0	0	0	0	0	Bacteria	Kiritimatiellaeota	Kiritimatiellae	WCHB1-41	uncultured_bacterium_o_WCHB1-41	uncultured_bacterium_o_WCHB1-41	uncultured_bacterium_o_WCHB1-41
OTU286	40	17	13	17	13	11	7	2	2	19	18	35	37	26	23	13	6	15	32	24	28	26	41	32	46	33	42	19	21	9	17	10	0	0	0	0	Bacteria	Acidobacteria	Thermoanaerobaculia	Thermoanaerobaculales	Thermoanaerobaculaceae	Subgroup_10	uncultured_bacterium_g_Subgroup_10
OTU2864	33	8	24	21	18	8	10	0	0	4	5	2	2	0	5	3	2	0	4	3	11	10	5	1	4	5	1	18	2	7	3	1	0	2	1	0	Bacteria	Chloroflexi	Anaerolineae	Anaerolineales	Anaerolineaceae	uncultured_bacterium_f_Anaerolineaceae	uncultured_bacterium_f_Anaerolineaceae
OTU287	1	1	0	0	0	0	1	3	1	1	1	3	1	2	3	0	0	0	0	0	0	0	1	0	3	0	1	1	0	0	0	0	0	0	0	0	Bacteria	Actinobacteria	Actinobacteria	Frankiales	Sporichthyaceae	hgcI_clade	uncultured_bacterium_g_hgcI_clade
OTU2871	1	7	8	18	10	11	0	0	0	1	5	7	12	17	14	17	7	14	3	7	1	6	1	3	0	4	5	1	6	12	6	7	0	0	0	0	Bacteria	Kiritimatiellaeota	Kiritimatiellae	WCHB1-41	uncultured_bacterium_o_WCHB1-41	uncultured_bacterium_o_WCHB1-41	uncultured_bacterium_o_WCHB1-41
OTU2876	3	15	21	18	12	11	19	24	8	2	2	1	4	8	2	4	1	5	0	1	1	1	2	2	0	2	4	0	8	8	10	3	0	1	4	2	Bacteria	Poribacteria	uncultured_bacterium_p_Poribacteria	uncultured_bacterium_p_Poribacteria	uncultured_bacterium_p_Poribacteria	uncultured_bacterium_p_Poribacteria	uncultured_bacterium_p_Poribacteria
OTU2878	6	27	22	24	21	8	1	0	0	1	2	3	1	8	5	1	1	0	3	3	4	4	4	5	11	5	6	5	4	13	12	1	0	0	1	0	Bacteria	Chloroflexi	Anaerolineae	44216	uncultured_bacterium_o_1-20	uncultured_bacterium_o_1-20	uncultured_bacterium_o_1-20
OTU2879	5	27	10	12	15	5	2	0	0	11	8	3	12	18	27	13	6	8	2	13	5	7	6	6	3	8	6	5	7	11	5	3	2	11	6	2	Bacteria	Proteobacteria	Deltaproteobacteria	Myxococcales	Eel-36e1D6	uncultured_bacterium_f_Eel-36e1D6	uncultured_bacterium_f_Eel-36e1D6
OTU288	7	31	32	33	20	4	4	0	2	11	54	26	12	52	35	65	53	48	2	7	6	6	8	8	6	5	4	2	13	30	10	34	17	6	18	6	Bacteria	Proteobacteria	Deltaproteobacteria	Deltaproteobacteria_Incertae_Sedis	Syntrophorhabdaceae	Syntrophorhabdus	uncultured_bacterium_g_Syntrophorhabdus
OTU2886	0	1	2	3	5	19	19	12	17	0	1	0	3	2	7	8	7	13	0	1	0	0	0	0	0	0	0	2	1	4	6	7	8	17	21	10	Archaea	Crenarchaeota	Bathyarchaeia	uncultured_bacterium_c_Bathyarchaeia	uncultured_bacterium_c_Bathyarchaeia	uncultured_bacterium_c_Bathyarchaeia	uncultured_bacterium_c_Bathyarchaeia
OTU2887	2	8	13	4	7	17	22	8	2	5	9	11	8	9	11	3	7	7	0	0	0	2	3	2	1	1	4	1	6	4	8	3	9	4	7	15	Bacteria	Kiritimatiellaeota	Kiritimatiellae	WCHB1-41	uncultured_bacterium_o_WCHB1-41	uncultured_bacterium_o_WCHB1-41	uncultured_bacterium_o_WCHB1-41
OTU289	0	0	0	0	8	63	212	168	142	0	1	3	1	0	1	5	1	9	0	1	0	0	0	0	0	0	3	1	3	1	0	4	8	3	0	5	Bacteria	Nitrospinae	P9X2b3D02	uncultured_bacterium_c_P9X2b3D02	uncultured_bacterium_c_P9X2b3D02	uncultured_bacterium_c_P9X2b3D02	uncultured_bacterium_c_P9X2b3D02
OTU2895	4	2	8	7	3	0	0	0	1	3	1	11	4	1	2	12	6	9	1	1	1	1	0	3	1	3	4	4	5	3	5	7	21	27	8	11	Bacteria	Kiritimatiellaeota	Kiritimatiellae	WCHB1-41	uncultured_bacterium_o_WCHB1-41	uncultured_bacterium_o_WCHB1-41	uncultured_bacterium_o_WCHB1-41
OTU29	12	74	81	75	118	168	1616	595	663	3	38	27	10	72	748	108	94	215	3	13	12	6	14	21	30	2	29	3	19	13	30	157	551	190	277	440	Bacteria	Cyanobacteria	Oxyphotobacteria	Chloroplast	Rubus_hybrid_cultivar	Rubus_hybrid_cultivar	Rubus_hybrid_cultivar
OTU290	16	17	2	0	0	2	0	5	0	50	54	50	18	15	25	10	1	8	43	68	42	121	80	91	63	27	54	17	15	4	1	2	0	0	1	0	Bacteria	Actinobacteria	Actinobacteria	Frankiales	Cryptosporangiaceae	Fodinicola	uncultured_bacterium_g_Fodinicola
OTU2908	3	0	3	1	5	14	22	12	25	4	5	9	13	2	12	11	19	13	3	3	2	5	5	5	7	9	4	13	17	2	3	11	7	14	24	20	Bacteria	Verrucomicrobia	Verrucomicrobiae	Pedosphaerales	Pedosphaeraceae	uncultured_bacterium_f_Pedosphaeraceae	uncultured_bacterium_f_Pedosphaeraceae
OTU291	36	7	3	7	4	4	7	8	3	90	0	2	5	14	105	265	56	37	50	211	25	12	2	0	0	2	1	31	27	3	14	4	1	0	0	0	Bacteria	Bacteroidetes	Bacteroidia	Bacteroidales	Rikenellaceae	Acetobacteroides	uncultured_bacterium_g_Acetobacteroides
OTU2913	3	10	5	5	3	4	2	0	0	4	8	1	3	6	7	3	11	6	3	0	2	7	3	3	0	1	1	3	4	4	7	0	21	12	40	40	Bacteria	Proteobacteria	Deltaproteobacteria	Myxococcales	uncultured_bacterium_o_Myxococcales	uncultured_bacterium_o_Myxococcales	uncultured_bacterium_o_Myxococcales
OTU2914	0	0	0	0	2	1	3	14	12	0	1	1	1	3	9	57	26	25	0	0	2	1	1	0	0	0	0	0	4	0	3	8	20	8	12	7	Bacteria	Firmicutes	Clostridia	Clostridiales	Gracilibacteraceae	Gracilibacter	uncultured_bacterium_g_Gracilibacter
OTU292	64	156	96	57	36	17	16	4	2	55	64	132	124	107	62	59	11	22	26	42	86	68	59	81	101	87	117	75	98	129	133	33	7	0	2	0	Bacteria	Acidobacteria	Acidobacteriia	Solibacterales	Solibacteraceae_Subgroup_3	Bryobacter	uncultured_bacterium_g_Bryobacter
OTU2921	0	0	0	0	0	0	0	0	0	0	0	0	0	0	0	0	0	0	0	0	0	0	0	0	0	0	0	0	0	0	0	0	0	0	0	0	Unassigned	Unassigned	Unassigned	Unassigned	Unassigned	Unassigned	Unassigned
OTU2925	3	9	8	3	5	2	0	0	0	10	3	10	14	5	13	23	19	8	2	2	4	5	2	4	1	4	7	5	4	3	3	8	0	6	5	0	Bacteria	Acidobacteria	Acidobacteriia	Solibacterales	Solibacteraceae_Subgroup_3	Bryobacter	uncultured_bacterium_g_Bryobacter
OTU293	15	26	12	2	2	9	0	10	1	50	145	97	42	76	28	20	6	15	12	23	21	33	88	101	132	64	64	12	21	12	10	1	0	0	1	0	Bacteria	Bacteroidetes	Bacteroidia	Sphingobacteriales	Lentimicrobiaceae	uncultured_bacterium_f_Lentimicrobiaceae	uncultured_bacterium_f_Lentimicrobiaceae
OTU2937	2	8	6	13	16	15	2	14	3	3	4	5	8	17	16	13	3	12	2	3	9	7	11	7	9	7	6	3	14	3	10	20	5	5	6	4	Bacteria	Armatimonadetes	Chthonomonadetes	Chthonomonadales	uncultured_bacterium_o_Chthonomonadales	uncultured_bacterium_o_Chthonomonadales	uncultured_bacterium_o_Chthonomonadales
OTU294	11	41	24	21	26	5	13	0	0	19	32	82	22	42	29	12	6	11	22	16	30	37	57	60	59	100	84	18	36	41	32	14	0	1	0	0	Bacteria	Bacteroidetes	Bacteroidia	Sphingobacteriales	AKYH767	uncultured_bacterium_f_AKYH767	uncultured_bacterium_f_AKYH767
OTU2940	10	6	4	0	1	5	2	0	0	21	28	8	8	6	12	6	24	14	11	28	9	12	7	6	14	13	10	1	9	6	5	16	8	1	9	7	Bacteria	Proteobacteria	Deltaproteobacteria	Myxococcales	uncultured_bacterium_o_Myxococcales	uncultured_bacterium_o_Myxococcales	uncultured_bacterium_o_Myxococcales
OTU2945	10	14	34	2	1	1	0	0	0	2	2	10	14	7	21	9	3	1	1	2	4	3	2	3	0	5	3	5	2	1	0	5	0	0	0	1	Bacteria	Proteobacteria	Deltaproteobacteria	Myxococcales	Blfdi19	uncultured_bacterium_f_Blfdi19	uncultured_bacterium_f_Blfdi19
OTU295	53	104	128	114	101	41	24	0	0	10	10	12	12	11	17	8	7	19	6	15	14	12	15	10	13	15	13	10	28	36	39	23	2	3	0	3	Bacteria	Nitrospirae	Thermodesulfovibrionia	uncultured_bacterium_c_Thermodesulfovibrionia	uncultured_bacterium_c_Thermodesulfovibrionia	uncultured_bacterium_c_Thermodesulfovibrionia	uncultured_bacterium_c_Thermodesulfovibrionia
OTU2951	17	17	27	49	39	31	2	11	0	16	28	44	38	57	42	57	6	25	11	24	32	11	29	32	33	28	41	21	56	39	61	50	30	10	12	13	Bacteria	Proteobacteria	Deltaproteobacteria	MBNT15	uncultured_bacterium_o_MBNT15	uncultured_bacterium_o_MBNT15	uncultured_bacterium_o_MBNT15
OTU296	11	24	7	7	46	222	550	279	183	4	1	5	2	3	7	1	5	14	6	7	13	7	15	19	19	8	13	17	12	5	12	8	10	9	20	92	Bacteria	Chloroflexi	Dehalococcoidia	S085	uncultured_bacterium_o_S085	uncultured_bacterium_o_S085	uncultured_bacterium_o_S085
OTU297	0	1	0	2	27	147	102	189	72	0	1	0	1	3	28	24	21	16	0	0	0	2	3	0	0	1	2	0	5	1	4	39	39	91	68	86	Bacteria	Acidobacteria	Acidobacteriia	Subgroup_2	uncultured_bacterium_o_Subgroup_2	uncultured_bacterium_o_Subgroup_2	uncultured_bacterium_o_Subgroup_2
OTU2970	30	33	33	29	25	22	11	0	12	86	78	108	110	79	76	52	47	43	65	86	200	128	150	175	134	148	101	111	102	77	97	49	27	37	38	36	Bacteria	Acidobacteria	Subgroup_6	uncultured_bacterium_c_Subgroup_6	uncultured_bacterium_c_Subgroup_6	uncultured_bacterium_c_Subgroup_6	uncultured_bacterium_c_Subgroup_6
OTU298	9	29	33	32	52	75	90	124	151	39	30	91	81	99	134	160	107	153	20	35	31	46	44	50	31	34	77	33	122	121	159	169	246	213	268	152	Bacteria	Acidobacteria	Acidobacteriia	Solibacterales	Solibacteraceae_Subgroup_3	GOUTB8	uncultured_bacterium_g_GOUTB8
OTU2987	0	7	1	6	7	3	8	2	1	1	3	2	1	3	14	68	4	13	0	1	3	1	2	3	2	1	0	2	7	11	3	29	50	22	31	26	Bacteria	Firmicutes	Clostridia	Clostridiales	Clostridiaceae_1	Clostridium_sensu_stricto_12	uncultured_bacterium_g_Clostridium_sensu_stricto_12
OTU299	68	39	68	18	38	73	39	11	24	85	42	54	135	50	130	99	53	103	96	67	135	92	75	40	49	56	43	137	85	41	46	69	32	37	40	23	Bacteria	Nitrospirae	4-29-1	uncultured_bacterium_c_4-29-1	uncultured_bacterium_c_4-29-1	uncultured_bacterium_c_4-29-1	uncultured_bacterium_c_4-29-1
OTU2999	4	4	14	7	12	0	3	0	0	8	7	6	10	5	10	16	2	12	4	11	5	6	2	4	2	4	5	4	4	4	1	5	2	4	1	0	Bacteria	Proteobacteria	Deltaproteobacteria	Syntrophobacterales	Syntrophobacteraceae	Syntrophobacter	uncultured_bacterium_g_Syntrophobacter
OTU3	1	4	0	1	1	2	5	22	32	12	8	8	7	8	13	33	0	0	5	5	2	0	2	0	1	2	0	5	1	3	0	0	3	2	3	0	Bacteria	Actinobacteria	Actinobacteria	Frankiales	Sporichthyaceae	hgcI_clade	uncultured_bacterium_g_hgcI_clade
OTU30	535	1034	1349	1847	1305	376	172	56	17	327	414	663	508	558	267	220	87	304	399	364	457	373	417	522	623	676	671	365	621	990	1112	360	79	23	26	16	Bacteria	Proteobacteria	Gammaproteobacteria	Betaproteobacteriales	Burkholderiaceae	uncultured_bacterium_f_Burkholderiaceae	uncultured_bacterium_f_Burkholderiaceae
OTU300	0	0	0	0	3	24	41	390	266	0	0	2	0	5	3	15	25	12	0	0	0	0	0	0	0	0	2	1	1	1	3	27	33	39	19	55	Bacteria	Armatimonadetes	DG-56	uncultured_bacterium_c_DG-56	uncultured_bacterium_c_DG-56	uncultured_bacterium_c_DG-56	uncultured_bacterium_c_DG-56
OTU301	49	31	6	1	1	2	9	0	0	39	14	46	22	17	19	3	1	13	87	177	52	91	42	24	34	60	47	28	4	3	0	0	0	0	0	0	Bacteria	Bacteroidetes	Bacteroidia	Flavobacteriales	Crocinitomicaceae	Fluviicola	uncultured_bacterium_g_Fluviicola
OTU3011	6	8	11	15	8	10	9	10	4	0	0	1	3	11	5	11	13	7	0	0	1	1	3	3	2	0	4	3	11	17	13	36	36	15	9	2	Bacteria	Proteobacteria	Deltaproteobacteria	Myxococcales	bacteriap25	uncultured_bacterium_f_bacteriap25	uncultured_bacterium_f_bacteriap25
OTU302	0	1	2	5	0	1	0	0	0	6	12	9	5	9	8	10	0	5	7	24	57	36	30	45	55	32	29	25	73	113	180	53	51	12	28	13	Bacteria	Planctomycetes	Planctomycetacia	Gemmatales	Gemmataceae	uncultured_bacterium_f_Gemmataceae	uncultured_bacterium_f_Gemmataceae
OTU3020	0	7	5	9	10	10	1	5	23	0	0	0	2	2	8	5	4	11	0	1	0	0	1	0	0	1	0	1	9	3	5	16	28	11	16	23	Bacteria	Planctomycetes	Phycisphaerae	Pla1_lineage	uncultured_bacterium_o_Pla1_lineage	uncultured_bacterium_o_Pla1_lineage	uncultured_bacterium_o_Pla1_lineage
OTU3023	2	4	5	6	13	12	19	20	1	1	2	1	0	1	1	2	3	4	0	3	3	5	13	11	5	1	1	4	6	1	4	4	1	0	0	0	Bacteria	Proteobacteria	Deltaproteobacteria	Bdellovibrionales	Bacteriovoracaceae	Bacteriovorax	uncultured_bacterium_g_Bacteriovorax
OTU303	54	40	104	20	29	16	3	6	0	30	28	43	48	26	21	29	2	23	45	27	52	36	32	27	38	56	32	87	22	29	17	15	3	0	1	0	Bacteria	Proteobacteria	Gammaproteobacteria	Betaproteobacteriales	Nitrosomonadaceae	MND1	uncultured_bacterium_g_MND1
OTU3034	0	0	0	1	0	0	8	18	49	1	0	0	0	3	0	3	7	12	1	1	0	0	0	0	1	0	0	0	1	0	0	2	5	9	4	8	Bacteria	Chloroflexi	Anaerolineae	RBG-13-54-9	uncultured_bacterium_o_RBG-13-54-9	uncultured_bacterium_o_RBG-13-54-9	uncultured_bacterium_o_RBG-13-54-9
OTU3038	7	4	1	0	0	0	0	4	0	19	4	5	10	2	31	22	1	5	15	10	9	4	4	2	2	1	0	9	1	0	1	0	0	0	0	0	Bacteria	Proteobacteria	Gammaproteobacteria	Betaproteobacteriales	Rhodocyclaceae	uncultured_bacterium_f_Rhodocyclaceae	uncultured_bacterium_f_Rhodocyclaceae
OTU304	3	5	3	1	0	0	0	0	0	10	6	3	0	4	0	0	1	6	12	40	41	109	127	193	25	8	0	16	8	8	1	1	0	0	0	0	Bacteria	Proteobacteria	Deltaproteobacteria	Oligoflexales	Oligoflexaceae	Oligoflexus	uncultured_bacterium_g_Oligoflexus
OTU3046	6	11	6	10	5	0	0	0	0	5	18	10	10	10	3	3	3	8	3	10	5	6	4	17	16	14	12	8	6	8	4	1	0	0	1	0	Bacteria	Verrucomicrobia	Verrucomicrobiae	Pedosphaerales	Pedosphaeraceae	uncultured_bacterium_f_Pedosphaeraceae	uncultured_bacterium_f_Pedosphaeraceae
OTU305	211	144	51	68	76	19	2	3	3	42	333	60	24	19	38	5	3	24	55	51	32	30	50	61	158	62	25	36	25	30	19	26	20	2	5	0	Bacteria	Planctomycetes	Planctomycetacia	Pirellulales	Pirellulaceae	uncultured_bacterium_f_Pirellulaceae	uncultured_bacterium_f_Pirellulaceae
OTU3053	62	62	21	13	3	8	0	0	1	10	16	16	21	7	15	7	1	6	15	8	14	9	15	15	5	12	18	12	6	6	6	1	0	0	0	0	Bacteria	Proteobacteria	Gammaproteobacteria	Betaproteobacteriales	Nitrosomonadaceae	Nitrosomonas	uncultured_bacterium_g_Nitrosomonas
OTU306	20	125	53	36	19	13	0	0	0	51	27	39	19	42	18	17	13	34	23	43	86	139	100	127	41	26	29	25	23	27	21	8	1	0	0	0	Bacteria	Bacteroidetes	Bacteroidia	Chitinophagales	Chitinophagaceae	Terrimonas	uncultured_bacterium_g_Terrimonas
OTU3067	2	1	2	0	0	1	2	0	2	19	17	5	10	18	49	44	6	36	9	48	14	7	4	7	8	3	0	7	5	3	2	0	0	0	0	0	Bacteria	Proteobacteria	Deltaproteobacteria	Desulfuromonadales	MA-28-I98C	uncultured_bacterium_f_MA-28-I98C	uncultured_bacterium_f_MA-28-I98C
OTU3068	7	25	2	7	7	10	3	0	0	4	4	8	13	8	11	0	12	4	2	2	6	5	9	13	20	7	10	6	9	9	14	20	10	13	12	16	Bacteria	Proteobacteria	Deltaproteobacteria	Myxococcales	uncultured_bacterium_o_Myxococcales	uncultured_bacterium_o_Myxococcales	uncultured_bacterium_o_Myxococcales
OTU307	9	25	34	53	60	31	5	0	5	28	12	36	26	26	35	31	8	27	20	14	15	21	17	27	7	22	23	8	20	27	52	26	13	11	10	8	Bacteria	Proteobacteria	Gammaproteobacteria	Betaproteobacteriales	Nitrosomonadaceae	mle1-7	uncultured_bacterium_g_mle1-7
OTU3072	11	12	15	14	16	7	2	4	0	4	4	4	8	10	4	4	2	8	9	9	11	9	7	16	10	6	11	8	19	12	24	12	3	0	0	0	Bacteria	Proteobacteria	Deltaproteobacteria	MBNT15	uncultured_bacterium_o_MBNT15	uncultured_bacterium_o_MBNT15	uncultured_bacterium_o_MBNT15
OTU308	202	273	144	176	63	23	9	2	1	107	124	114	152	159	96	58	20	42	87	136	148	146	113	130	154	140	107	125	162	284	212	40	4	5	0	0	Bacteria	Planctomycetes	Planctomycetacia	Pirellulales	Pirellulaceae	Candidatus_Anammoximicrobium	uncultured_bacterium_g_Candidatus_Anammoximicrobium
OTU3080	6	5	7	6	1	5	0	3	0	5	3	12	15	10	6	13	6	7	3	1	4	1	3	4	4	9	9	6	9	2	6	1	5	1	11	18	Bacteria	Proteobacteria	Deltaproteobacteria	Myxococcales	UASB-TL25	uncultured_bacterium_f_UASB-TL25	uncultured_bacterium_f_UASB-TL25
OTU309	101	82	91	94	86	60	47	15	13	144	102	166	186	200	109	116	43	121	73	106	99	91	121	122	92	132	116	116	163	140	126	62	57	47	48	31	Bacteria	Verrucomicrobia	Verrucomicrobiae	Pedosphaerales	Pedosphaeraceae	ADurb.Bin063-1	uncultured_bacterium_g_ADurb.Bin063-1
OTU3097	1	3	6	14	11	19	13	15	6	0	0	2	1	1	5	1	4	4	0	1	5	2	0	2	2	0	4	0	1	6	15	4	7	1	9	9	Bacteria	Acidobacteria	Acidobacteriia	Solibacterales	Solibacteraceae_Subgroup_3	Bryobacter	uncultured_bacterium_g_Bryobacter
OTU31	8	34	163	539	714	1293	998	1331	924	9	7	10	38	172	554	777	1204	1010	18	12	12	20	45	6	6	10	56	40	197	83	238	1315	1355	1695	1500	951	Bacteria	Chloroflexi	Dehalococcoidia	GIF9	AB-539-J10	SCGC-AB-539-J10	uncultured_bacterium_g_SCGC-AB-539-J10
OTU310	225	47	32	17	9	5	8	21	0	404	214	154	208	42	78	61	21	58	614	133	168	209	191	78	111	39	59	412	59	28	16	7	0	1	6	3	Bacteria	Chloroflexi	Anaerolineae	Anaerolineales	Anaerolineaceae	uncultured_bacterium_f_Anaerolineaceae	uncultured_bacterium_f_Anaerolineaceae
OTU311	10	1	0	0	0	0	0	0	1	14	47	12	3	0	4	3	0	0	6	21	1	1	6	4	14	4	2	10	3	0	1	1	0	0	0	0	Bacteria	Proteobacteria	Gammaproteobacteria	Xanthomonadales	Xanthomonadaceae	Silanimonas	uncultured_bacterium_g_Silanimonas
OTU3112	6	10	7	10	0	8	0	2	0	6	6	12	7	14	9	3	5	8	9	2	14	3	7	8	10	9	3	9	8	8	4	2	0	2	0	0	Bacteria	Chloroflexi	Anaerolineae	SJA-15	uncultured_bacterium_o_SJA-15	uncultured_bacterium_o_SJA-15	uncultured_bacterium_o_SJA-15
OTU3114	4	5	2	11	8	1	4	0	0	11	5	9	9	15	7	6	4	1	2	2	3	2	7	6	1	3	6	2	12	3	16	1	1	4	0	0	Bacteria	Planctomycetes	Planctomycetacia	Pirellulales	Pirellulaceae	uncultured_bacterium_f_Pirellulaceae	uncultured_bacterium_f_Pirellulaceae
OTU312	1	2	0	0	0	0	3	3	0	0	0	1	1	1	0	2	0	0	3	10	1	0	0	0	0	2	0	3	0	0	0	0	0	0	0	0	Bacteria	Bacteroidetes	Bacteroidia	Sphingobacteriales	NS11-12_marine_group	uncultured_bacterium_f_NS11-12_marine_group	uncultured_bacterium_f_NS11-12_marine_group
OTU3123	0	0	4	0	9	26	18	19	18	0	1	0	0	3	6	9	13	13	0	0	2	0	0	0	0	0	0	2	2	0	2	11	7	5	5	11	Archaea	Crenarchaeota	Bathyarchaeia	uncultured_bacterium_c_Bathyarchaeia	uncultured_bacterium_c_Bathyarchaeia	uncultured_bacterium_c_Bathyarchaeia	uncultured_bacterium_c_Bathyarchaeia
OTU3127	11	4	11	5	3	0	0	0	0	17	17	22	22	15	34	19	2	13	37	15	13	18	12	14	6	15	18	10	13	3	6	2	0	0	0	0	Bacteria	Proteobacteria	Gammaproteobacteria	Cellvibrionales	Spongiibacteraceae	BD1-7_clade	uncultured_bacterium_g_BD1-7_clade
OTU313	13	17	35	26	17	16	4	1	0	20	14	28	32	25	18	19	16	32	17	16	23	15	28	23	22	32	32	33	50	47	50	32	35	7	15	11	Bacteria	Proteobacteria	Deltaproteobacteria	MBNT15	uncultured_bacterium_o_MBNT15	uncultured_bacterium_o_MBNT15	uncultured_bacterium_o_MBNT15
OTU314	36	26	15	0	4	0	0	8	3	56	23	12	14	22	15	25	0	15	194	134	79	138	137	90	40	31	13	64	13	6	0	0	0	0	0	1	Bacteria	Bacteroidetes	Bacteroidia	Cytophagales	Microscillaceae	uncultured_bacterium_f_Microscillaceae	uncultured_bacterium_f_Microscillaceae
OTU3143	0	7	0	4	1	0	2	0	0	0	2	5	6	9	8	5	26	8	3	1	2	3	1	1	0	0	2	3	19	8	3	4	6	13	9	5	Bacteria	Latescibacteria	uncultured_bacterium_p_Latescibacteria	uncultured_bacterium_p_Latescibacteria	uncultured_bacterium_p_Latescibacteria	uncultured_bacterium_p_Latescibacteria	uncultured_bacterium_p_Latescibacteria
OTU3145	0	0	1	0	2	3	3	18	17	1	1	2	3	4	5	8	19	22	0	0	3	0	1	0	0	0	1	0	4	2	4	18	17	17	31	24	Bacteria	Acidobacteria	Acidobacteriia	Solibacterales	Solibacteraceae_Subgroup_3	GOUTB8	uncultured_bacterium_g_GOUTB8
OTU315	10	14	11	11	1	2	0	4	0	23	11	9	9	13	7	12	1	6	41	75	48	58	37	27	23	15	13	29	10	1	0	0	0	1	0	0	Bacteria	Planctomycetes	OM190	uncultured_bacterium_c_OM190	uncultured_bacterium_c_OM190	uncultured_bacterium_c_OM190	uncultured_bacterium_c_OM190
OTU316	41	31	48	46	25	7	2	1	0	43	44	37	42	33	28	30	6	8	47	54	49	48	51	31	56	64	49	39	33	34	30	0	0	0	0	0	Bacteria	Proteobacteria	Alphaproteobacteria	Acetobacterales	Acetobacteraceae	uncultured_bacterium_f_Acetobacteraceae	uncultured_bacterium_f_Acetobacteraceae
OTU3165	10	15	5	3	3	0	0	0	0	22	3	8	15	6	19	1	3	1	33	14	10	13	15	17	3	8	2	21	4	5	0	2	4	0	2	0	Bacteria	Proteobacteria	Deltaproteobacteria	Myxococcales	Polyangiaceae	Polyangium	uncultured_bacterium_g_Polyangium
OTU317	47	47	76	135	88	46	25	0	4	70	64	158	144	225	82	104	37	79	39	44	40	41	57	51	42	50	78	27	93	101	87	59	43	11	15	12	Bacteria	Proteobacteria	Deltaproteobacteria	Sva0485	uncultured_bacterium_o_Sva0485	uncultured_bacterium_o_Sva0485	uncultured_bacterium_o_Sva0485
OTU3172	17	84	30	51	16	4	10	0	0	6	22	38	19	38	16	13	3	13	6	6	17	23	26	33	37	21	40	7	22	51	44	15	6	3	2	0	Bacteria	Chloroflexi	KD4-96	bacterium_Ellin6529	uncultured_bacterium_o_bacterium_Ellin6529	uncultured_bacterium_o_bacterium_Ellin6529	uncultured_bacterium_o_bacterium_Ellin6529
OTU3175	11	11	8	1	0	1	0	0	0	20	12	8	15	12	4	5	1	3	6	6	13	9	3	2	8	5	8	6	2	7	3	3	0	0	0	0	Bacteria	Planctomycetes	Planctomycetacia	Pirellulales	Pirellulaceae	Candidatus_Anammoximicrobium	uncultured_bacterium_g_Candidatus_Anammoximicrobium
OTU3178	4	4	10	12	7	9	2	0	0	13	2	6	21	1	11	4	1	18	8	2	12	3	9	5	6	4	7	12	9	6	4	3	0	0	0	0	Bacteria	Nitrospinae	P9X2b3D02	uncultured_bacterium_c_P9X2b3D02	uncultured_bacterium_c_P9X2b3D02	uncultured_bacterium_c_P9X2b3D02	uncultured_bacterium_c_P9X2b3D02
OTU3179	2	12	2	15	13	13	0	0	0	7	19	9	8	10	27	11	7	23	1	6	4	4	2	2	2	3	4	5	9	16	7	14	11	33	5	29	Bacteria	Planctomycetes	Planctomycetacia	Pirellulales	Pirellulaceae	uncultured_bacterium_f_Pirellulaceae	uncultured_bacterium_f_Pirellulaceae
OTU318	53	26	58	38	40	17	11	0	0	24	13	24	42	32	21	16	3	14	26	54	32	29	20	22	21	25	13	34	14	27	15	8	2	0	0	0	Bacteria	Proteobacteria	Deltaproteobacteria	Deltaproteobacteria_Incertae_Sedis	Unclassified	Deferrisoma	uncultured_bacterium_g_Deferrisoma
OTU319	1	8	7	19	43	136	237	284	557	1	0	4	7	33	25	38	44	55	1	2	3	3	4	2	4	2	0	1	16	15	20	41	58	71	188	312	Bacteria	Armatimonadetes	DG-56	uncultured_bacterium_c_DG-56	uncultured_bacterium_c_DG-56	uncultured_bacterium_c_DG-56	uncultured_bacterium_c_DG-56
OTU32	221	576	638	546	449	136	107	20	20	92	116	175	158	184	125	106	73	153	115	150	180	132	136	135	175	186	165	183	329	466	487	210	168	51	83	27	Bacteria	Proteobacteria	Deltaproteobacteria	Desulfobacterales	Desulfobacteraceae	Sva0081_sediment_group	uncultured_bacterium_g_Sva0081_sediment_group
OTU320	2	9	10	13	10	5	2	0	3	2	3	7	12	35	41	62	121	86	0	5	3	3	10	8	8	5	14	3	31	24	26	96	103	156	103	86	Bacteria	Proteobacteria	Deltaproteobacteria	Sva0485	uncultured_bacterium_o_Sva0485	uncultured_bacterium_o_Sva0485	uncultured_bacterium_o_Sva0485
OTU3203	1	0	2	0	0	1	0	3	3	11	3	7	8	10	5	8	4	15	6	17	11	8	2	9	3	11	6	6	7	0	0	0	0	1	0	0	Bacteria	Proteobacteria	Deltaproteobacteria	Deltaproteobacteria_Incertae_Sedis	Unclassified	Deferrisoma	uncultured_bacterium_g_Deferrisoma
OTU321	0	3	0	0	0	0	0	0	0	0	2	1	1	1	1	0	0	0	1	1	1	0	2	3	5	2	3	1	0	0	0	0	0	0	0	0	Bacteria	Actinobacteria	Acidimicrobiia	Microtrichales	Ilumatobacteraceae	CL500-29_marine_group	uncultured_bacterium_g_CL500-29_marine_group
OTU322	20	21	39	38	21	11	15	5	3	23	20	9	8	18	8	7	1	11	26	42	38	26	31	30	33	33	21	36	25	8	30	8	1	0	0	1	Bacteria	Proteobacteria	Alphaproteobacteria	Reyranellales	Reyranellaceae	uncultured_bacterium_f_Reyranellaceae	uncultured_bacterium_f_Reyranellaceae
OTU323	7	23	3	2	0	0	0	0	0	22	18	34	7	30	16	10	6	12	6	44	45	59	52	81	63	37	33	17	20	20	6	1	0	0	2	0	Bacteria	Actinobacteria	Acidimicrobiia	IMCC26256	uncultured_bacterium_o_IMCC26256	uncultured_bacterium_o_IMCC26256	uncultured_bacterium_o_IMCC26256
OTU3230	16	45	20	22	16	10	6	0	1	5	5	11	6	10	3	6	1	4	1	4	13	7	7	12	7	9	8	5	7	14	8	4	0	0	1	0	Bacteria	Proteobacteria	Deltaproteobacteria	Myxococcales	UASB-TL25	uncultured_bacterium_f_UASB-TL25	uncultured_bacterium_f_UASB-TL25
OTU3231	15	12	23	9	12	3	4	1	0	6	4	4	7	6	6	2	0	1	11	3	7	5	5	6	10	11	12	12	6	10	9	1	0	0	0	1	Bacteria	Acidobacteria	AT-s3-28	uncultured_bacterium_c_AT-s3-28	uncultured_bacterium_c_AT-s3-28	uncultured_bacterium_c_AT-s3-28	uncultured_bacterium_c_AT-s3-28
OTU3237	2	5	6	13	9	2	0	1	0	4	3	10	1	16	9	5	15	14	0	1	1	1	3	2	1	6	2	0	8	7	10	13	9	9	8	10	Bacteria	Planctomycetes	Phycisphaerae	MSBL9	GWC2-45-44	uncultured_bacterium_f_GWC2-45-44	uncultured_bacterium_f_GWC2-45-44
OTU324	0	4	4	2	7	8	36	51	208	1	4	1	2	5	6	2	3	2	0	0	2	0	1	0	1	1	2	1	5	1	2	4	16	2	2	2	Bacteria	Armatimonadetes	uncultured_bacterium_p_Armatimonadetes	uncultured_bacterium_p_Armatimonadetes	uncultured_bacterium_p_Armatimonadetes	uncultured_bacterium_p_Armatimonadetes	uncultured_bacterium_p_Armatimonadetes
OTU3242	13	67	40	51	19	4	1	0	0	14	14	10	8	17	0	5	3	8	2	14	22	27	30	32	17	22	14	8	8	23	15	4	0	0	0	0	Bacteria	Bacteroidetes	Bacteroidia	Sphingobacteriales	AKYH767	uncultured_bacterium_f_AKYH767	uncultured_bacterium_f_AKYH767
OTU325	21	250	65	27	17	4	3	1	1	3	4	17	27	684	217	73	36	14	1	5	1	4	11	1	1	3	4	2	41	55	58	2	2	1	3	11	Bacteria	Acidobacteria	Aminicenantia	Aminicenantales	uncultured_bacterium_o_Aminicenantales	uncultured_bacterium_o_Aminicenantales	uncultured_bacterium_o_Aminicenantales
OTU3252	2	2	1	4	8	11	15	6	4	1	2	3	12	0	8	4	9	12	9	10	7	6	8	1	5	1	3	8	10	3	5	7	20	18	28	9	Bacteria	Chloroflexi	Anaerolineae	Anaerolineales	Anaerolineaceae	uncultured_bacterium_f_Anaerolineaceae	uncultured_bacterium_f_Anaerolineaceae
OTU326	0	0	2	4	25	92	128	81	58	1	1	1	1	2	6	0	6	7	0	0	1	1	1	3	4	0	0	1	7	0	6	42	39	15	31	68	Bacteria	Actinobacteria	Coriobacteriia	FS118-23B-02	uncultured_bacterium_o_FS118-23B-02	uncultured_bacterium_o_FS118-23B-02	uncultured_bacterium_o_FS118-23B-02
OTU3264	1	0	0	0	0	4	2	0	20	3	1	0	0	0	4	1	1	0	2	1	1	0	0	0	2	2	1	1	1	1	5	6	2	12	15	92	Bacteria	Proteobacteria	Gammaproteobacteria	Betaproteobacteriales	Burkholderiaceae	Comamonas	uncultured_bacterium_g_Comamonas
OTU327	33	42	37	25	35	27	15	1	0	11	14	24	34	23	28	19	16	19	43	35	68	42	19	25	33	37	29	43	24	31	28	30	4	2	2	7	Bacteria	Acidobacteria	Subgroup_17	uncultured_bacterium_c_Subgroup_17	uncultured_bacterium_c_Subgroup_17	uncultured_bacterium_c_Subgroup_17	uncultured_bacterium_c_Subgroup_17
OTU3272	0	3	6	5	2	0	0	0	0	0	0	7	7	9	3	11	6	19	1	2	2	11	4	3	2	4	6	3	6	6	7	8	13	10	11	6	Bacteria	Planctomycetes	Phycisphaerae	MSBL9	SG8-4	uncultured_bacterium_f_SG8-4	uncultured_bacterium_f_SG8-4
OTU3276	2	1	5	3	2	11	6	15	12	3	3	4	13	14	3	11	2	12	1	2	9	6	4	2	2	2	1	3	0	4	2	12	3	3	4	5	Bacteria	Planctomycetes	Pla3_lineage	uncultured_bacterium_c_Pla3_lineage	uncultured_bacterium_c_Pla3_lineage	uncultured_bacterium_c_Pla3_lineage	uncultured_bacterium_c_Pla3_lineage
OTU328	8	1	0	0	0	0	0	0	0	13	164	85	1	6	4	2	0	0	1	1	1	0	19	25	109	38	3	6	1	2	0	0	0	0	0	0	Bacteria	Bacteroidetes	Bacteroidia	Cytophagales	Microscillaceae	uncultured_bacterium_f_Microscillaceae	uncultured_bacterium_f_Microscillaceae
OTU3280	1	0	1	0	1	2	2	0	3	12	4	4	5	8	9	15	2	1	8	17	3	18	26	10	0	2	4	9	2	0	1	0	0	0	0	0	Bacteria	Proteobacteria	Alphaproteobacteria	Rhodobacterales	Rhodobacteraceae	uncultured_bacterium_f_Rhodobacteraceae	uncultured_bacterium_f_Rhodobacteraceae
OTU3282	23	10	7	1	2	0	5	0	1	10	11	9	14	1	4	2	3	5	7	11	4	5	9	5	2	8	7	3	1	0	3	0	0	0	0	0	Bacteria	Chloroflexi	Anaerolineae	Anaerolineales	Anaerolineaceae	Anaerolinea	uncultured_bacterium_g_Anaerolinea
OTU329	8	3	14	12	16	30	39	54	69	8	10	11	13	8	48	21	15	43	6	12	33	9	10	7	11	4	19	17	14	37	36	45	40	66	35	62	Bacteria	Acidobacteria	Acidobacteriia	Solibacterales	Solibacteraceae_Subgroup_3	Candidatus_Solibacter	uncultured_bacterium_g_Candidatus_Solibacter
OTU3295	6	8	8	6	6	2	0	0	0	9	4	6	17	8	8	12	0	8	16	18	0	8	10	1	6	5	6	10	10	4	2	1	0	0	0	0	Bacteria	Chlamydiae	LD1-PA32	uncultured_bacterium_c_LD1-PA32	uncultured_bacterium_c_LD1-PA32	uncultured_bacterium_c_LD1-PA32	uncultured_bacterium_c_LD1-PA32
OTU33	223	574	234	359	274	155	56	18	45	72	138	216	111	198	81	57	31	74	39	92	148	148	192	281	247	174	182	74	131	226	200	49	5	1	12	9	Bacteria	Bacteroidetes	Ignavibacteria	Ignavibacteriales	LD-RB-34	uncultured_bacterium_f_LD-RB-34	uncultured_bacterium_f_LD-RB-34
OTU330	59	29	2	3	2	2	0	2	0	20	64	59	8	3	7	0	0	0	2	13	13	9	16	28	41	70	65	31	15	1	0	0	0	0	0	0	Bacteria	Planctomycetes	Phycisphaerae	Tepidisphaerales	WD2101_soil_group	uncultured_bacterium_f_WD2101_soil_group	uncultured_bacterium_f_WD2101_soil_group
OTU3306	6	12	13	9	3	2	11	3	0	7	6	8	17	15	1	12	4	3	3	9	6	5	5	5	5	6	6	5	10	8	14	8	0	1	1	2	Bacteria	Acidobacteria	AT-s3-28	uncultured_bacterium_c_AT-s3-28	uncultured_bacterium_c_AT-s3-28	uncultured_bacterium_c_AT-s3-28	uncultured_bacterium_c_AT-s3-28
OTU331	10	26	16	22	15	33	16	10	5	31	84	103	72	134	103	56	41	85	7	28	24	41	34	68	54	37	73	8	63	68	92	129	70	53	75	87	Bacteria	Actinobacteria	Coriobacteriia	OPB41	uncultured_bacterium_o_OPB41	uncultured_bacterium_o_OPB41	uncultured_bacterium_o_OPB41
OTU3312	5	25	15	38	14	6	0	10	0	5	2	7	2	3	10	9	2	0	1	2	6	5	5	10	10	6	1	5	3	11	17	2	2	0	0	0	Bacteria	Proteobacteria	Gammaproteobacteria	Methylococcales	Methylococcaceae	Candidatus_Methylospira	uncultured_bacterium_g_Candidatus_Methylospira
OTU3317	42	27	33	18	17	13	0	0	0	30	14	15	15	22	10	5	2	7	53	23	22	23	29	10	17	34	13	23	12	7	3	2	0	0	0	0	Bacteria	Acidobacteria	Subgroup_22	uncultured_bacterium_c_Subgroup_22	uncultured_bacterium_c_Subgroup_22	uncultured_bacterium_c_Subgroup_22	uncultured_bacterium_c_Subgroup_22
OTU332	0	0	0	1	1	4	59	107	175	1	0	0	0	1	1	6	0	14	0	0	1	0	1	0	0	2	0	0	0	2	2	5	6	9	9	31	Archaea	Euryarchaeota	Methanomicrobia	Methanocellales	Methanocellaceae	Methanocella	uncultured_bacterium_g_Methanocella
OTU3322	4	2	2	1	2	5	2	2	0	4	31	2	0	1	6	21	4	14	3	22	18	9	5	1	0	1	0	1	0	0	0	1	0	0	0	0	Bacteria	Firmicutes	Clostridia	Clostridiales	Family_XII	Acidaminobacter	uncultured_bacterium_g_Acidaminobacter
OTU3325	2	5	3	1	0	0	0	0	0	2	1	5	7	2	2	10	14	18	0	1	2	1	2	0	0	1	2	1	8	1	4	7	13	10	27	11	Bacteria	Chloroflexi	Dehalococcoidia	vadinBA26	uncultured_bacterium_o_vadinBA26	uncultured_bacterium_o_vadinBA26	uncultured_bacterium_o_vadinBA26
OTU333	15	36	7	20	6	1	4	0	0	60	48	74	33	63	30	18	3	22	141	56	13	35	26	17	20	51	54	29	9	16	7	0	0	0	0	0	Bacteria	Bacteroidetes	Ignavibacteria	OPB56	uncultured_bacterium_o_OPB56	uncultured_bacterium_o_OPB56	uncultured_bacterium_o_OPB56
OTU334	6	13	40	92	93	86	112	228	162	0	1	1	8	20	106	97	186	181	3	2	9	6	6	1	3	2	13	7	29	26	48	256	244	356	223	199	Archaea	Crenarchaeota	Bathyarchaeia	uncultured_bacterium_c_Bathyarchaeia	uncultured_bacterium_c_Bathyarchaeia	uncultured_bacterium_c_Bathyarchaeia	uncultured_bacterium_c_Bathyarchaeia
OTU3344	5	6	13	9	11	7	5	3	7	2	2	1	4	9	4	1	3	6	2	0	4	4	6	6	3	2	3	3	5	18	8	6	9	2	1	1	Bacteria	Acidobacteria	AT-s3-28	uncultured_bacterium_c_AT-s3-28	uncultured_bacterium_c_AT-s3-28	uncultured_bacterium_c_AT-s3-28	uncultured_bacterium_c_AT-s3-28
OTU335	9	137	39	29	39	18	2	6	3	24	77	194	53	142	57	23	21	28	8	39	87	123	117	196	239	234	253	20	100	122	116	35	13	6	18	49	Bacteria	Actinobacteria	Thermoleophilia	Gaiellales	uncultured_bacterium_o_Gaiellales	uncultured_bacterium_o_Gaiellales	uncultured_bacterium_o_Gaiellales
OTU3351	0	0	0	0	8	96	105	118	86	0	0	0	0	1	0	0	8	2	0	1	0	0	0	0	1	0	0	1	1	0	1	7	11	7	11	41	Bacteria	Acidobacteria	Acidobacteriia	Solibacterales	Solibacteraceae_Subgroup_3	Bryobacter	uncultured_bacterium_g_Bryobacter
OTU3354	1	1	1	1	5	4	8	2	7	1	0	1	5	6	5	7	8	7	0	0	0	2	0	0	2	0	2	0	7	1	4	17	19	11	8	10	Bacteria	Proteobacteria	Deltaproteobacteria	Sva0485	uncultured_bacterium_o_Sva0485	uncultured_bacterium_o_Sva0485	uncultured_bacterium_o_Sva0485
OTU336	82	152	186	181	122	44	16	1	0	56	81	85	52	62	19	16	16	27	47	80	140	108	142	150	187	112	100	69	108	174	197	47	9	1	1	1	Bacteria	Proteobacteria	Alphaproteobacteria	uncultured_bacterium_c_Alphaproteobacteria	uncultured_bacterium_c_Alphaproteobacteria	uncultured_bacterium_c_Alphaproteobacteria	uncultured_bacterium_c_Alphaproteobacteria
OTU3363	1	0	1	1	0	0	0	0	0	13	17	37	23	25	17	12	5	6	16	9	3	9	9	8	7	16	17	1	7	3	0	0	0	0	0	0	Bacteria	Bacteroidetes	Bacteroidia	Chitinophagales	Chitinophagaceae	uncultured_bacterium_f_Chitinophagaceae	uncultured_bacterium_f_Chitinophagaceae
OTU337	74	88	61	67	60	53	65	10	35	123	18	16	16	30	29	22	5	23	151	133	93	165	178	86	26	11	11	60	38	33	36	19	0	0	1	1	Bacteria	Bacteroidetes	Bacteroidia	Cytophagales	Microscillaceae	OLB12	uncultured_bacterium_g_OLB12
OTU3377	1	1	3	7	1	4	0	0	0	0	1	2	6	11	15	29	28	32	4	2	3	4	4	1	1	1	6	5	10	1	11	27	32	26	17	20	Bacteria	Chloroflexi	Anaerolineae	uncultured_bacterium_c_Anaerolineae	uncultured_bacterium_c_Anaerolineae	uncultured_bacterium_c_Anaerolineae	uncultured_bacterium_c_Anaerolineae
OTU338	17	12	26	22	38	18	0	4	0	11	13	19	14	20	33	15	5	43	24	17	41	24	20	14	25	31	18	40	29	38	38	24	15	15	30	15	Bacteria	Gemmatimonadetes	Gemmatimonadetes	Gemmatimonadales	Gemmatimonadaceae	uncultured_bacterium_f_Gemmatimonadaceae	uncultured_bacterium_f_Gemmatimonadaceae
OTU339	46	97	127	161	159	261	154	288	265	48	44	118	138	117	169	172	195	288	37	65	97	61	87	67	65	67	92	84	180	170	234	399	463	430	386	330	Bacteria	Acidobacteria	Subgroup_18	uncultured_bacterium_c_Subgroup_18	uncultured_bacterium_c_Subgroup_18	uncultured_bacterium_c_Subgroup_18	uncultured_bacterium_c_Subgroup_18
OTU34	32	42	42	83	184	228	489	158	336	15	36	14	18	21	18	12	23	32	44	91	116	93	91	74	108	86	50	99	204	333	372	108	47	13	61	63	Bacteria	Chloroflexi	Anaerolineae	Anaerolineales	Anaerolineaceae	uncultured_bacterium_f_Anaerolineaceae	uncultured_bacterium_f_Anaerolineaceae
OTU340	64	113	18	2	0	5	9	0	2	40	29	31	12	30	23	9	1	13	68	109	49	167	194	186	104	50	51	91	19	11	8	0	1	2	0	0	Bacteria	Cyanobacteria	Oxyphotobacteria	Chloroplast	uncultured_bacterium	uncultured_bacterium	uncultured_bacterium
OTU341	1	2	0	0	0	1	0	5	2	2	1	2	0	2	2	2	0	0	18	44	1	1	1	2	0	0	0	2	0	0	0	0	4	1	0	0	Bacteria	Bacteroidetes	Bacteroidia	Cytophagales	Cyclobacteriaceae	Algoriphagus	uncultured_bacterium_g_Algoriphagus
OTU3412	1	4	0	7	18	3	3	0	9	2	7	5	7	6	7	1	15	5	0	0	4	3	4	4	3	3	1	2	4	8	8	4	4	13	11	5	Bacteria	WS1	uncultured_bacterium_p_WS1	uncultured_bacterium_p_WS1	uncultured_bacterium_p_WS1	uncultured_bacterium_p_WS1	uncultured_bacterium_p_WS1
OTU3416	10	14	11	10	5	5	0	0	0	9	8	7	4	9	5	12	1	0	3	6	4	4	15	11	8	13	13	3	2	6	1	0	0	0	0	0	Bacteria	Proteobacteria	Deltaproteobacteria	Bdellovibrionales	Bdellovibrionaceae	Bdellovibrio	uncultured_bacterium_g_Bdellovibrio
OTU342	22	37	31	16	26	14	2	0	7	11	23	24	19	25	49	6	4	15	25	42	51	51	55	58	41	62	52	30	73	63	64	36	12	4	6	8	Bacteria	Latescibacteria	uncultured_bacterium_p_Latescibacteria	uncultured_bacterium_p_Latescibacteria	uncultured_bacterium_p_Latescibacteria	uncultured_bacterium_p_Latescibacteria	uncultured_bacterium_p_Latescibacteria
OTU3425	3	8	4	3	3	4	7	1	0	3	5	10	5	8	11	8	9	7	2	3	6	6	4	0	6	2	3	4	8	6	11	9	16	22	15	20	Bacteria	Planctomycetes	Planctomycetacia	Pirellulales	Pirellulaceae	Pirellula	uncultured_bacterium_g_Pirellula
OTU343	25	3	7	1	1	3	0	1	0	45	50	30	22	44	18	47	7	13	80	237	39	37	20	24	23	11	2	34	9	7	2	0	0	0	0	0	Bacteria	Proteobacteria	Deltaproteobacteria	Desulfuromonadales	Geobacteraceae	Geothermobacter	uncultured_bacterium_g_Geothermobacter
OTU344	0	4	11	9	13	24	37	40	39	1	2	0	3	5	39	40	71	106	1	2	2	4	4	1	0	1	2	2	9	16	24	105	60	80	55	26	Archaea	Euryarchaeota	Thermoplasmata	Marine_Benthic_Group_D_and_DHVEG-1	uncultured_bacterium_o_Marine_Benthic_Group_D_and_DHVEG-1	uncultured_bacterium_o_Marine_Benthic_Group_D_and_DHVEG-1	uncultured_bacterium_o_Marine_Benthic_Group_D_and_DHVEG-1
OTU3447	0	7	0	1	1	5	2	14	0	1	0	0	1	1	16	8	4	7	0	2	0	2	2	2	0	1	1	0	1	2	2	14	22	11	10	22	Bacteria	Firmicutes	Clostridia	Clostridiales	Ruminococcaceae	Acetivibrio	uncultured_bacterium_g_Acetivibrio
OTU345	43	225	43	23	5	3	7	0	0	23	38	47	29	75	51	9	7	35	4	36	37	52	47	44	66	54	53	15	30	25	22	2	0	0	1	0	Bacteria	Chloroflexi	Anaerolineae	Caldilineales	Caldilineaceae	uncultured_bacterium_f_Caldilineaceae	uncultured_bacterium_f_Caldilineaceae
OTU3458	11	7	5	4	0	1	0	0	0	135	30	16	11	6	7	11	2	17	28	22	6	2	4	4	3	0	1	2	0	0	1	0	0	1	0	0	Bacteria	Proteobacteria	Gammaproteobacteria	Methylococcales	Methylomonaceae	Crenothrix	uncultured_bacterium_g_Crenothrix
OTU346	1	0	0	0	0	6	18	41	70	0	1	0	0	2	2	2	0	2	0	0	0	0	0	0	0	0	0	0	0	0	1	3	21	18	6	8	Bacteria	Zixibacteria	candidate_division_Zixibacteria_bacterium_RBG_16_43_9	uncultured_bacterium_c_candidate_division_Zixibacteria_bacterium_RBG_16_43_9	uncultured_bacterium_c_candidate_division_Zixibacteria_bacterium_RBG_16_43_9	uncultured_bacterium_c_candidate_division_Zixibacteria_bacterium_RBG_16_43_9	uncultured_bacterium_c_candidate_division_Zixibacteria_bacterium_RBG_16_43_9
OTU3463	11	1	2	2	0	0	0	0	0	13	1	14	7	8	6	0	1	0	3	8	6	8	13	7	8	7	14	8	6	1	4	1	0	0	0	0	Bacteria	Kiritimatiellaeota	Kiritimatiellae	WCHB1-41	uncultured_bacterium_o_WCHB1-41	uncultured_bacterium_o_WCHB1-41	uncultured_bacterium_o_WCHB1-41
OTU3465	0	0	0	0	0	1	0	0	0	11	11	13	21	27	33	23	15	37	9	3	5	11	5	1	1	2	14	6	8	14	4	12	25	14	20	13	Bacteria	Chloroflexi	Anaerolineae	Anaerolineales	Anaerolineaceae	uncultured_bacterium_f_Anaerolineaceae	uncultured_bacterium_f_Anaerolineaceae
OTU347	1	12	4	14	10	13	32	43	33	1	2	4	2	13	15	31	67	38	0	1	2	9	15	4	7	3	9	4	7	15	41	99	175	157	77	111	Bacteria	Actinobacteria	MB-A2-108	Actinobacteria_bacterium_RBG_19FT_COMBO_70_19	uncultured_bacterium_o_Actinobacteria_bacterium_RBG_19FT_COMBO_70_19	uncultured_bacterium_o_Actinobacteria_bacterium_RBG_19FT_COMBO_70_19	uncultured_bacterium_o_Actinobacteria_bacterium_RBG_19FT_COMBO_70_19
OTU3473	2	2	2	3	3	7	4	6	4	1	6	9	8	7	15	9	6	9	0	2	3	3	2	0	1	0	7	0	6	4	3	0	4	9	3	3	Bacteria	Proteobacteria	Deltaproteobacteria	Myxococcales	PS-B29	uncultured_bacterium_f_PS-B29	uncultured_bacterium_f_PS-B29
OTU3477	2	7	7	7	7	2	0	1	0	1	1	0	2	36	13	14	1	3	1	0	3	1	4	2	1	2	4	1	7	17	13	4	1	3	0	3	Bacteria	Planctomycetes	Phycisphaerae	Pla1_lineage	uncultured_bacterium_o_Pla1_lineage	uncultured_bacterium_o_Pla1_lineage	uncultured_bacterium_o_Pla1_lineage
OTU3479	3	8	16	4	0	4	0	0	0	12	42	23	47	13	5	14	13	0	4	13	16	32	11	12	1	8	5	2	10	3	5	0	0	0	0	0	Bacteria	Acidobacteria	Holophagae	Holophagales	Holophagaceae	uncultured_bacterium_f_Holophagaceae	uncultured_bacterium_f_Holophagaceae
OTU348	0	1	0	6	3	5	0	0	7	11	19	46	40	31	21	19	38	40	2	3	3	6	16	29	15	17	16	6	28	54	24	74	63	54	92	53	Bacteria	TA06	uncultured_bacterium_p_TA06	uncultured_bacterium_p_TA06	uncultured_bacterium_p_TA06	uncultured_bacterium_p_TA06	uncultured_bacterium_p_TA06
OTU3481	0	1	0	1	1	2	0	12	6	0	0	0	0	2	5	6	8	8	0	0	0	0	0	0	0	0	2	0	2	1	0	11	11	12	17	5	Bacteria	WS1	uncultured_bacterium_p_WS1	uncultured_bacterium_p_WS1	uncultured_bacterium_p_WS1	uncultured_bacterium_p_WS1	uncultured_bacterium_p_WS1
OTU3489	8	7	7	2	6	6	0	0	0	9	5	9	7	14	8	10	8	6	5	5	8	11	14	11	7	9	8	5	7	3	8	0	10	2	1	4	Bacteria	Kiritimatiellaeota	Kiritimatiellae	WCHB1-41	uncultured_bacterium_o_WCHB1-41	uncultured_bacterium_o_WCHB1-41	uncultured_bacterium_o_WCHB1-41
OTU349	26	44	51	91	54	15	1	0	1	28	31	25	21	30	16	15	5	7	35	32	56	42	29	23	28	27	15	16	17	56	46	3	0	0	1	0	Bacteria	Planctomycetes	Planctomycetacia	Pirellulales	Pirellulaceae	uncultured_bacterium_f_Pirellulaceae	uncultured_bacterium_f_Pirellulaceae
OTU35	2	1	1	0	0	0	1	0	3	6	2	0	2	1	5	2	0	0	2	0	4	16	8	16	0	0	0	3	1	0	0	0	0	2	0	0	Bacteria	Actinobacteria	Actinobacteria	Frankiales	Sporichthyaceae	hgcI_clade	uncultured_bacterium_g_hgcI_clade
OTU350	9	14	14	26	21	8	0	3	4	12	26	59	34	45	29	25	20	26	5	11	20	33	27	37	41	26	40	12	41	42	53	42	36	22	31	16	Bacteria	Acidobacteria	Holophagae	Subgroup_7	uncultured_bacterium_o_Subgroup_7	uncultured_bacterium_o_Subgroup_7	uncultured_bacterium_o_Subgroup_7
OTU3509	20	10	20	0	3	0	6	0	0	10	9	15	17	14	7	7	1	4	12	6	7	9	7	10	14	12	18	14	4	2	7	1	0	0	0	0	Bacteria	Omnitrophicaeota	uncultured_bacterium_p_Omnitrophicaeota	uncultured_bacterium_p_Omnitrophicaeota	uncultured_bacterium_p_Omnitrophicaeota	uncultured_bacterium_p_Omnitrophicaeota	uncultured_bacterium_p_Omnitrophicaeota
OTU351	16	85	41	100	27	15	5	0	17	6	10	24	31	24	21	12	26	11	1	2	0	6	5	8	4	1	12	1	9	9	11	13	11	6	10	7	Bacteria	TA06	uncultured_bacterium_p_TA06	uncultured_bacterium_p_TA06	uncultured_bacterium_p_TA06	uncultured_bacterium_p_TA06	uncultured_bacterium_p_TA06
OTU3512	11	27	15	9	2	2	0	0	0	10	9	23	11	29	19	5	4	4	3	5	7	10	15	11	4	7	17	4	11	11	18	1	5	8	6	3	Bacteria	Kiritimatiellaeota	Kiritimatiellae	WCHB1-41	uncultured_bacterium_o_WCHB1-41	uncultured_bacterium_o_WCHB1-41	uncultured_bacterium_o_WCHB1-41
OTU352	35	91	62	9	11	9	15	1	21	151	303	128	77	65	206	130	12	41	25	36	30	35	44	45	35	28	22	19	33	14	7	5	1	0	1	0	Bacteria	Proteobacteria	Gammaproteobacteria	Methylococcales	Methylomonaceae	Crenothrix	uncultured_bacterium_g_Crenothrix
OTU3527	3	2	12	5	7	1	6	0	0	6	33	10	10	9	6	13	10	6	1	3	4	4	2	3	6	2	4	5	3	1	1	4	2	0	10	1	Bacteria	Spirochaetes	Leptospirae	Leptospirales	Leptospiraceae	RBG-16-49-21	uncultured_bacterium_g_RBG-16-49-21
OTU353	0	0	0	2	2	9	30	45	123	0	1	2	4	15	14	26	28	25	0	0	7	10	5	2	2	2	5	2	5	2	16	22	57	39	45	53	Bacteria	Chloroflexi	Anaerolineae	SBR1031	uncultured_bacterium_o_SBR1031	uncultured_bacterium_o_SBR1031	uncultured_bacterium_o_SBR1031
OTU3537	1	2	2	5	2	0	1	0	1	11	4	8	25	15	28	37	7	34	7	6	13	11	7	6	6	4	7	22	7	13	5	18	12	21	22	5	Bacteria	Spirochaetes	Spirochaetia	Spirochaetales	Spirochaetaceae	Spirochaeta_2	uncultured_bacterium_g_Spirochaeta_2
OTU3538	0	1	1	0	4	14	17	21	16	1	0	0	1	2	5	10	6	16	1	0	1	0	0	0	1	0	0	1	0	0	0	4	12	13	13	5	Bacteria	Chloroflexi	Dehalococcoidia	GIF3	uncultured_bacterium_o_GIF3	uncultured_bacterium_o_GIF3	uncultured_bacterium_o_GIF3
OTU354	13	5	9	24	23	3	0	0	0	8	19	15	22	39	19	7	4	11	8	8	12	19	20	30	28	22	25	6	24	36	28	11	0	0	0	0	Bacteria	Chloroflexi	Anaerolineae	Caldilineales	Caldilineaceae	uncultured_bacterium_f_Caldilineaceae	uncultured_bacterium_f_Caldilineaceae
OTU3541	8	3	6	4	11	12	11	33	5	0	0	6	3	5	5	12	9	12	1	1	4	3	2	4	1	4	2	0	11	8	16	21	36	17	15	18	Bacteria	Acidobacteria	Subgroup_18	uncultured_bacterium_c_Subgroup_18	uncultured_bacterium_c_Subgroup_18	uncultured_bacterium_c_Subgroup_18	uncultured_bacterium_c_Subgroup_18
OTU3543	0	0	0	0	0	4	11	23	47	0	1	1	0	5	11	6	5	2	0	0	0	1	3	0	1	1	2	0	3	1	2	21	30	20	31	44	Bacteria	Firmicutes	Bacilli	Bacillales	Paenibacillaceae	Cohnella	Cohnella_sp._PA228
OTU3545	1	6	8	1	4	7	12	0	11	0	0	2	2	13	11	5	7	7	0	2	1	0	2	0	1	1	2	0	3	7	12	4	9	14	16	12	Bacteria	Schekmanbacteria	uncultured_bacterium_p_Schekmanbacteria	uncultured_bacterium_p_Schekmanbacteria	uncultured_bacterium_p_Schekmanbacteria	uncultured_bacterium_p_Schekmanbacteria	uncultured_bacterium_p_Schekmanbacteria
OTU355	9	108	18	5	2	4	0	3	2	38	43	67	51	127	47	45	19	32	10	62	41	124	84	85	59	37	53	6	21	13	12	0	0	0	0	0	Bacteria	Actinobacteria	Acidimicrobiia	Microtrichales	Ilumatobacteraceae	Ilumatobacter	uncultured_bacterium_g_Ilumatobacter
OTU356	7	12	9	1	4	0	0	0	0	16	12	11	6	16	13	13	1	3	30	21	19	21	23	9	12	8	15	21	4	1	2	0	0	0	0	0	Bacteria	Verrucomicrobia	Verrucomicrobiae	Opitutales	Opitutaceae	Opitutus	uncultured_bacterium_g_Opitutus
OTU357	4	30	8	22	35	79	70	113	92	9	13	26	11	16	18	17	19	28	6	17	26	40	35	48	69	33	30	5	37	34	62	42	41	26	27	82	Bacteria	Actinobacteria	MB-A2-108	uncultured_bacterium_c_MB-A2-108	uncultured_bacterium_c_MB-A2-108	uncultured_bacterium_c_MB-A2-108	uncultured_bacterium_c_MB-A2-108
OTU358	4	10	13	15	16	12	12	30	16	4	4	7	15	13	40	67	46	79	2	10	5	2	4	1	1	5	13	4	15	9	17	54	109	114	137	124	Bacteria	Bacteroidetes	Bacteroidia	Bacteroidales	Bacteroidetes_vadinHA17	uncultured_bacterium_f_Bacteroidetes_vadinHA17	uncultured_bacterium_f_Bacteroidetes_vadinHA17
OTU359	3	1	1	0	1	0	0	0	1	2	1	0	0	0	1	0	0	0	0	18	0	5	3	2	0	0	0	1	0	0	0	0	0	0	0	0	Bacteria	Bacteroidetes	Bacteroidia	Flavobacteriales	Crocinitomicaceae	Fluviicola	uncultured_bacterium_g_Fluviicola
OTU36	6	49	60	160	192	241	225	259	272	13	9	25	32	87	106	131	219	157	8	20	28	29	33	33	16	26	33	20	75	106	161	258	340	267	394	349	Bacteria	Acidobacteria	Aminicenantia	Aminicenantales	uncultured_bacterium_o_Aminicenantales	uncultured_bacterium_o_Aminicenantales	uncultured_bacterium_o_Aminicenantales
OTU360	62	73	77	91	46	18	6	8	0	28	22	53	32	49	56	29	8	37	54	41	50	59	67	36	36	62	58	45	47	41	26	2	0	0	0	0	Bacteria	Bacteroidetes	Ignavibacteria	Kryptoniales	BSV26	uncultured_bacterium_f_BSV26	uncultured_bacterium_f_BSV26
OTU361	3	0	1	1	0	0	0	0	0	6	55	16	1	2	3	1	0	0	1	2	0	0	0	5	11	4	0	2	1	0	0	0	0	0	0	0	Bacteria	Proteobacteria	Alphaproteobacteria	Rhodobacterales	Rhodobacteraceae	Rhodobacter	uncultured_bacterium_g_Rhodobacter
OTU362	0	0	0	0	0	3	65	14	19	1	0	6	0	4	26	1	141	7	2	0	0	3	0	0	2	0	2	3	0	0	2	4	27	9	8	4	Bacteria	Proteobacteria	Gammaproteobacteria	Enterobacteriales	Enterobacteriaceae	Escherichia-Shigella	uncultured_bacterium_g_Escherichia-Shigella
OTU3629	34	39	53	40	21	13	6	5	0	19	24	37	29	24	25	19	6	14	29	31	37	24	45	36	61	50	26	43	36	89	67	13	0	1	1	1	Bacteria	Proteobacteria	Deltaproteobacteria	MBNT15	uncultured_bacterium_o_MBNT15	uncultured_bacterium_o_MBNT15	uncultured_bacterium_o_MBNT15
OTU363	24	196	65	159	61	23	12	15	16	3	10	20	21	35	7	9	13	17	4	1	0	11	4	16	9	8	34	5	31	53	42	10	12	5	10	13	Bacteria	TA06	uncultured_bacterium_p_TA06	uncultured_bacterium_p_TA06	uncultured_bacterium_p_TA06	uncultured_bacterium_p_TA06	uncultured_bacterium_p_TA06
OTU3637	0	0	0	1	0	9	14	20	57	0	0	1	0	0	16	8	1	16	0	0	0	1	2	5	0	0	0	0	6	4	4	27	46	27	27	53	Bacteria	Firmicutes	Bacilli	Bacillales	Alicyclobacillaceae	Tumebacillus	Tumebacillus_ginsengisoli
OTU364	21	16	13	0	2	2	0	0	1	52	12	23	22	10	8	8	4	3	172	86	98	91	77	40	23	54	25	65	9	3	2	0	0	0	0	1	Bacteria	Bacteroidetes	Bacteroidia	Cytophagales	Microscillaceae	uncultured_bacterium_f_Microscillaceae	uncultured_bacterium_f_Microscillaceae
OTU365	0	0	0	0	1	2	0	5	7	1	0	0	0	0	0	1	2	1	0	0	0	0	0	0	0	1	0	0	0	0	0	6	3	5	1	3	Bacteria	Acidobacteria	Aminicenantia	Aminicenantales	uncultured_bacterium_o_Aminicenantales	uncultured_bacterium_o_Aminicenantales	uncultured_bacterium_o_Aminicenantales
OTU3655	0	0	0	0	1	2	4	2	22	0	0	0	0	2	12	10	3	23	2	0	2	1	1	4	1	0	1	1	2	2	0	2	6	6	10	12	Archaea	Nanoarchaeaeota	Woesearchaeia	Candidatus_Pacearchaeota_archaeon_RBG_19FT_COMBO_34_9	uncultured_bacterium_o_Candidatus_Pacearchaeota_archaeon_RBG_19FT_COMBO_34_9	uncultured_bacterium_o_Candidatus_Pacearchaeota_archaeon_RBG_19FT_COMBO_34_9	uncultured_bacterium_o_Candidatus_Pacearchaeota_archaeon_RBG_19FT_COMBO_34_9
OTU366	27	76	43	72	49	31	6	0	5	12	22	17	22	44	31	45	14	21	19	19	21	19	18	18	24	24	29	29	22	19	30	26	37	24	45	21	Bacteria	Bacteroidetes	Ignavibacteria	Kryptoniales	BSV26	uncultured_bacterium_f_BSV26	uncultured_bacterium_f_BSV26
OTU367	61	57	131	147	123	31	16	5	0	43	35	48	43	57	30	30	7	31	30	18	27	18	25	30	41	25	42	38	48	42	59	16	4	2	1	2	Bacteria	Proteobacteria	Gammaproteobacteria	Betaproteobacteriales	Burkholderiaceae	Limnobacter	uncultured_bacterium_g_Limnobacter
OTU3673	0	0	5	5	13	23	5	3	0	0	1	2	6	3	8	17	4	24	2	1	3	5	0	1	2	1	1	8	7	3	3	8	12	9	11	7	Archaea	Euryarchaeota	Thermoplasmata	Methanomassiliicoccales	uncultured_bacterium_o_Methanomassiliicoccales	uncultured_bacterium_o_Methanomassiliicoccales	uncultured_bacterium_o_Methanomassiliicoccales
OTU368	1	0	0	0	0	7	37	60	71	0	0	0	0	0	0	0	1	3	0	0	0	0	0	0	0	1	0	0	0	0	0	0	0	1	0	5	Bacteria	Armatimonadetes	Chthonomonadetes	Chthonomonadales	uncultured_bacterium_o_Chthonomonadales	uncultured_bacterium_o_Chthonomonadales	uncultured_bacterium_o_Chthonomonadales
OTU369	24	85	44	27	14	5	0	0	0	41	25	42	19	53	44	20	11	21	39	40	72	142	78	90	39	47	49	24	21	9	19	3	2	1	0	0	Bacteria	Bacteroidetes	Bacteroidia	Chitinophagales	Chitinophagaceae	uncultured_bacterium_f_Chitinophagaceae	uncultured_bacterium_f_Chitinophagaceae
OTU3692	0	1	0	0	4	9	9	0	40	4	4	5	8	9	7	6	0	7	5	4	8	7	2	3	7	6	7	3	8	5	2	1	0	5	3	13	Bacteria	Bacteroidetes	Ignavibacteria	Kryptoniales	BSV26	uncultured_bacterium_f_BSV26	uncultured_bacterium_f_BSV26
OTU3693	12	3	0	0	1	3	6	0	0	16	6	1	3	3	5	9	5	12	24	29	5	17	6	2	2	0	1	10	5	0	1	5	0	0	0	0	Bacteria	Kiritimatiellaeota	Kiritimatiellae	WCHB1-41	uncultured_bacterium_o_WCHB1-41	uncultured_bacterium_o_WCHB1-41	uncultured_bacterium_o_WCHB1-41
OTU37	146	48	46	47	54	7	1	10	2	228	55	33	29	91	42	42	12	80	200	229	107	360	173	170	50	30	24	110	37	57	40	5	3	3	0	0	Bacteria	Verrucomicrobia	Verrucomicrobiae	Verrucomicrobiales	Rubritaleaceae	Luteolibacter	uncultured_bacterium_g_Luteolibacter
OTU370	0	0	0	2	6	48	96	52	15	0	0	0	0	0	0	0	0	0	0	1	0	0	0	0	0	0	0	0	0	0	0	0	0	1	0	0	Bacteria	TA06	uncultured_bacterium_p_TA06	uncultured_bacterium_p_TA06	uncultured_bacterium_p_TA06	uncultured_bacterium_p_TA06	uncultured_bacterium_p_TA06
OTU371	0	0	1	0	7	84	62	53	39	0	1	5	2	4	17	15	9	5	2	4	4	2	3	3	3	2	2	4	10	10	7	3	26	14	47	49	Bacteria	Bacteroidetes	Ignavibacteria	Kryptoniales	BSV26	uncultured_bacterium_f_BSV26	uncultured_bacterium_f_BSV26
OTU3715	7	8	12	9	4	4	1	0	0	2	7	6	9	10	5	6	3	7	1	5	3	8	3	5	7	3	2	3	6	3	12	7	0	0	4	5	Bacteria	Proteobacteria	Deltaproteobacteria	Myxococcales	VHS-B3-70	uncultured_bacterium_f_VHS-B3-70	uncultured_bacterium_f_VHS-B3-70
OTU372	27	15	2	2	2	0	1	0	0	24	23	10	4	4	2	6	4	4	44	68	10	11	4	10	18	13	19	28	0	0	0	0	0	0	0	0	Bacteria	Verrucomicrobia	Verrucomicrobiae	Verrucomicrobiales	DEV007	uncultured_bacterium_f_DEV007	uncultured_bacterium_f_DEV007
OTU373	4	2	3	9	10	1	10	1	0	17	18	31	24	40	22	13	6	18	14	22	19	23	24	34	25	14	24	5	30	34	27	20	0	2	0	0	Bacteria	Proteobacteria	Gammaproteobacteria	Betaproteobacteriales	B1-7BS	uncultured_bacterium_f_B1-7BS	uncultured_bacterium_f_B1-7BS
OTU3732	4	2	4	4	1	0	0	0	0	29	5	10	13	4	2	3	2	2	13	6	9	7	9	14	4	6	9	14	8	4	2	1	2	0	0	0	Bacteria	Proteobacteria	Deltaproteobacteria	Myxococcales	Polyangiaceae	Minicystis	uncultured_bacterium_g_Minicystis
OTU374	1	0	1	0	1	19	31	63	29	1	0	1	2	2	6	11	16	5	0	1	2	4	6	0	0	2	1	2	1	1	9	33	41	49	24	51	Bacteria	Chloroflexi	Anaerolineae	SBR1031	uncultured_bacterium_o_SBR1031	uncultured_bacterium_o_SBR1031	uncultured_bacterium_o_SBR1031
OTU375	10	131	61	71	27	4	3	0	9	7	31	44	17	58	22	21	4	7	4	16	18	30	18	40	39	32	25	3	17	37	36	11	7	2	0	0	Bacteria	Chloroflexi	KD4-96	uncultured_bacterium_c_KD4-96	uncultured_bacterium_c_KD4-96	uncultured_bacterium_c_KD4-96	uncultured_bacterium_c_KD4-96
OTU376	0	0	2	0	26	240	224	110	78	0	0	2	1	0	3	0	7	3	0	0	1	0	0	0	0	0	0	0	1	1	1	2	11	6	4	14	Bacteria	Bacteroidetes	Ignavibacteria	Ignavibacteriales	BSN166	uncultured_bacterium_f_BSN166	uncultured_bacterium_f_BSN166
OTU377	37	33	30	6	8	7	1	0	0	68	28	53	35	17	32	21	6	15	72	51	80	55	81	66	39	39	34	68	14	4	3	0	0	0	0	0	Bacteria	Acidobacteria	Subgroup_17	uncultured_bacterium_c_Subgroup_17	uncultured_bacterium_c_Subgroup_17	uncultured_bacterium_c_Subgroup_17	uncultured_bacterium_c_Subgroup_17
OTU378	6	22	36	61	105	115	132	133	194	1	2	1	1	8	6	8	5	20	8	16	22	11	10	4	6	7	5	15	32	47	50	35	51	20	62	73	Bacteria	Chloroflexi	Anaerolineae	SBR1031	uncultured_bacterium_o_SBR1031	uncultured_bacterium_o_SBR1031	uncultured_bacterium_o_SBR1031
OTU379	26	54	28	39	16	13	0	0	2	17	23	29	21	36	19	21	3	22	8	16	18	22	28	20	35	21	42	23	48	90	51	39	26	6	3	0	Bacteria	Planctomycetes	Planctomycetacia	Pirellulales	Pirellulaceae	Candidatus_Anammoximicrobium	uncultured_bacterium_g_Candidatus_Anammoximicrobium
OTU3799	0	0	0	1	15	35	68	9	36	0	0	0	0	0	0	0	0	0	0	0	0	0	0	0	0	0	0	0	0	0	0	1	0	2	0	0	Archaea	Euryarchaeota	Methanomicrobia	Methanosarcinales	Methanoperedenaceae	Candidatus_Methanoperedens	uncultured_bacterium_g_Candidatus_Methanoperedens
OTU38	29	181	119	275	162	330	302	500	318	33	52	92	113	194	294	420	550	488	11	16	10	14	17	15	20	27	72	16	127	171	230	290	682	1054	1012	713	Bacteria	TA06	uncultured_bacterium_p_TA06	uncultured_bacterium_p_TA06	uncultured_bacterium_p_TA06	uncultured_bacterium_p_TA06	uncultured_bacterium_p_TA06
OTU380	26	21	30	50	40	27	12	17	11	32	28	44	54	44	45	43	59	80	36	38	31	36	48	38	40	49	42	44	54	35	21	33	24	32	44	35	Bacteria	Verrucomicrobia	Verrucomicrobiae	Pedosphaerales	Pedosphaeraceae	uncultured_bacterium_f_Pedosphaeraceae	uncultured_bacterium_f_Pedosphaeraceae
OTU381	33	29	55	69	78	21	7	3	0	16	15	16	12	17	16	17	2	20	39	27	41	21	44	17	33	31	25	46	46	61	75	41	26	6	7	10	Bacteria	Proteobacteria	Gammaproteobacteria	Betaproteobacteriales	B1-7BS	uncultured_bacterium_f_B1-7BS	uncultured_bacterium_f_B1-7BS
OTU382	5	52	34	161	165	47	53	66	166	0	0	4	0	16	24	17	34	26	0	1	1	1	4	1	3	0	3	1	14	36	59	45	87	113	91	84	Bacteria	Armatimonadetes	Chthonomonadetes	Chthonomonadales	uncultured_bacterium_o_Chthonomonadales	uncultured_bacterium_o_Chthonomonadales	uncultured_bacterium_o_Chthonomonadales
OTU383	0	0	0	2	0	3	0	12	7	1	0	0	5	13	29	59	121	61	2	0	0	0	3	0	2	0	3	0	5	3	9	47	69	82	120	54	Bacteria	Zixibacteria	uncultured_bacterium_p_Zixibacteria	uncultured_bacterium_p_Zixibacteria	uncultured_bacterium_p_Zixibacteria	uncultured_bacterium_p_Zixibacteria	uncultured_bacterium_p_Zixibacteria
OTU384	39	148	99	57	40	27	5	4	11	8	15	27	39	151	51	53	50	32	3	7	15	17	13	9	13	22	21	11	32	59	48	20	18	11	17	11	Bacteria	Proteobacteria	Deltaproteobacteria	Myxococcales	UASB-TL25	uncultured_bacterium_f_UASB-TL25	uncultured_bacterium_f_UASB-TL25
OTU385	0	4	0	3	2	4	0	0	0	66	41	86	74	80	47	30	8	20	26	20	18	37	53	58	23	35	48	12	29	7	4	3	2	1	0	0	Bacteria	Proteobacteria	Gammaproteobacteria	Betaproteobacteriales	SC-I-84	uncultured_bacterium_f_SC-I-84	uncultured_bacterium_f_SC-I-84
OTU386	38	61	83	62	75	53	6	17	14	24	26	41	44	42	47	39	21	44	46	38	63	54	49	27	37	38	40	45	67	67	78	69	24	12	30	24	Bacteria	Acidobacteria	Subgroup_22	uncultured_bacterium_c_Subgroup_22	uncultured_bacterium_c_Subgroup_22	uncultured_bacterium_c_Subgroup_22	uncultured_bacterium_c_Subgroup_22
OTU387	3	13	19	41	47	27	49	44	118	0	0	1	1	4	12	11	8	13	0	2	1	0	2	1	1	0	5	0	11	12	12	31	30	27	38	23	Bacteria	Armatimonadetes	uncultured_bacterium_p_Armatimonadetes	uncultured_bacterium_p_Armatimonadetes	uncultured_bacterium_p_Armatimonadetes	uncultured_bacterium_p_Armatimonadetes	uncultured_bacterium_p_Armatimonadetes
OTU3873	3	18	9	20	21	13	6	0	27	0	0	0	0	1	0	0	1	2	0	0	0	3	0	0	0	0	0	0	5	13	6	12	5	5	0	2	Bacteria	Actinobacteria	MB-A2-108	uncultured_bacterium_c_MB-A2-108	uncultured_bacterium_c_MB-A2-108	uncultured_bacterium_c_MB-A2-108	uncultured_bacterium_c_MB-A2-108
OTU3879	1	7	4	2	2	1	0	0	0	17	14	15	18	10	22	16	3	0	11	8	6	8	13	18	4	10	12	9	18	7	6	2	0	0	0	0	Bacteria	Proteobacteria	Gammaproteobacteria	Betaproteobacteriales	SC-I-84	uncultured_bacterium_f_SC-I-84	uncultured_bacterium_f_SC-I-84
OTU388	1	2	0	2	1	5	11	19	8	5	2	3	9	5	26	8	2	7	4	5	4	3	8	3	1	1	3	2	1	0	1	1	15	15	5	5	Bacteria	Proteobacteria	Gammaproteobacteria	Pseudomonadales	Pseudomonadaceae	Pseudomonas	uncultured_bacterium_g_Pseudomonas
OTU389	35	90	195	156	145	61	36	27	5	47	311	137	89	126	183	237	79	218	14	35	23	18	18	16	17	11	22	22	56	88	74	48	35	24	30	20	Archaea	Euryarchaeota	Methanomicrobia	Methanosarcinales	Methanosaetaceae	Methanosaeta	uncultured_bacterium_g_Methanosaeta
OTU3892	39	37	14	18	13	8	2	0	0	19	27	34	16	17	16	19	16	42	14	17	28	19	29	29	23	27	28	22	20	26	13	12	1	0	0	1	Bacteria	Verrucomicrobia	Verrucomicrobiae	Pedosphaerales	Pedosphaeraceae	uncultured_bacterium_f_Pedosphaeraceae	uncultured_bacterium_f_Pedosphaeraceae
OTU3898	2	1	3	5	13	22	1	6	11	2	1	0	4	2	7	18	16	29	2	0	2	1	0	0	0	0	0	2	7	3	14	12	2	18	5	3	Bacteria	Proteobacteria	Deltaproteobacteria	Syntrophobacterales	Syntrophaceae	uncultured_bacterium_f_Syntrophaceae	uncultured_bacterium_f_Syntrophaceae
OTU3899	1	2	6	9	6	12	4	13	0	1	1	0	10	8	23	18	12	27	1	1	1	3	2	0	2	1	0	3	3	4	2	5	12	10	20	26	Bacteria	Spirochaetes	Spirochaetia	Spirochaetales	Spirochaetaceae	Spirochaeta_2	uncultured_bacterium_g_Spirochaeta_2
OTU39	96	246	110	295	189	34	24	0	6	184	357	284	205	263	122	77	48	132	187	612	1126	809	624	670	810	717	593	343	392	732	757	266	64	14	22	9	Bacteria	Nitrospirae	Nitrospira	Nitrospirales	Nitrospiraceae	Nitrospira	uncultured_bacterium_g_Nitrospira
OTU390	23	28	21	45	44	11	5	4	0	10	38	27	16	10	6	11	1	13	3	11	7	6	15	22	23	20	16	11	16	65	38	8	12	0	2	2	Bacteria	Planctomycetes	Phycisphaerae	Tepidisphaerales	WD2101_soil_group	uncultured_bacterium_f_WD2101_soil_group	uncultured_bacterium_f_WD2101_soil_group
OTU3903	1	3	0	0	0	0	0	0	0	6	7	19	17	22	22	18	11	24	7	2	4	10	8	11	10	6	7	4	4	5	1	16	10	26	22	19	Bacteria	Proteobacteria	Alphaproteobacteria	Reyranellales	Reyranellaceae	Reyranella	uncultured_bacterium_g_Reyranella
OTU391	0	0	0	0	0	0	0	0	0	0	6	0	0	0	4	365	131	3	0	2	0	1	0	0	0	3	1	0	1	0	0	0	0	0	0	0	Bacteria	Bacteroidetes	Bacteroidia	Sphingobacteriales	Lentimicrobiaceae	Lentimicrobium	uncultured_bacterium_g_Lentimicrobium
OTU3919	24	6	9	3	0	1	2	2	1	29	10	8	1	2	8	1	2	3	72	95	54	57	13	4	6	4	4	31	5	2	0	0	0	0	1	0	Bacteria	Proteobacteria	Gammaproteobacteria	Betaproteobacteriales	Rhodocyclaceae	uncultured_bacterium_f_Rhodocyclaceae	uncultured_bacterium_f_Rhodocyclaceae
OTU392	1	1	0	1	1	8	54	108	101	0	0	0	0	3	9	7	41	20	0	1	0	0	2	0	0	0	2	1	2	0	0	6	16	23	16	42	Bacteria	Armatimonadetes	DG-56	uncultured_bacterium_c_DG-56	uncultured_bacterium_c_DG-56	uncultured_bacterium_c_DG-56	uncultured_bacterium_c_DG-56
OTU3924	8	13	9	7	9	3	15	0	0	11	7	12	15	7	13	3	0	7	16	14	12	6	10	10	18	24	21	16	10	7	6	1	0	0	0	0	Bacteria	Verrucomicrobia	Verrucomicrobiae	Pedosphaerales	Pedosphaeraceae	uncultured_bacterium_f_Pedosphaeraceae	uncultured_bacterium_f_Pedosphaeraceae
OTU393	1	0	0	0	0	0	0	0	1	2	2	0	0	0	0	1	0	0	3	0	1	1	2	1	0	0	0	1	0	0	0	0	0	0	0	0	Bacteria	Proteobacteria	Gammaproteobacteria	Oceanospirillales	Pseudohongiellaceae	Pseudohongiella	uncultured_bacterium_g_Pseudohongiella
OTU3930	0	1	2	1	0	0	0	0	0	9	15	13	20	4	1	6	2	6	24	23	22	10	10	17	19	20	17	22	10	5	0	0	0	0	0	0	Bacteria	Proteobacteria	Gammaproteobacteria	Betaproteobacteriales	Burkholderiaceae	uncultured_bacterium_f_Burkholderiaceae	uncultured_bacterium_f_Burkholderiaceae
OTU394	16	24	15	19	14	4	0	0	0	16	9	11	14	21	15	6	2	18	7	16	27	24	26	27	34	39	28	13	10	12	29	1	0	0	0	2	Bacteria	Bacteroidetes	Ignavibacteria	Kryptoniales	BSV26	uncultured_bacterium_f_BSV26	uncultured_bacterium_f_BSV26
OTU395	15	27	30	62	42	28	4	3	5	13	17	39	29	85	26	19	35	51	11	25	18	18	22	37	25	30	30	14	24	45	49	38	18	9	23	14	Bacteria	Latescibacteria	uncultured_bacterium_p_Latescibacteria	uncultured_bacterium_p_Latescibacteria	uncultured_bacterium_p_Latescibacteria	uncultured_bacterium_p_Latescibacteria	uncultured_bacterium_p_Latescibacteria
OTU396	22	44	57	59	35	23	3	1	10	12	13	46	46	36	36	39	9	27	7	7	23	14	11	12	15	16	30	15	40	34	37	15	13	3	3	4	Bacteria	Acidobacteria	Aminicenantia	Aminicenantales	uncultured_bacterium_o_Aminicenantales	uncultured_bacterium_o_Aminicenantales	uncultured_bacterium_o_Aminicenantales
OTU3961	15	129	110	144	61	30	0	3	0	0	0	5	4	14	1	5	7	4	1	2	0	2	0	3	1	1	3	5	10	23	16	4	2	0	6	17	Bacteria	TA06	uncultured_bacterium_p_TA06	uncultured_bacterium_p_TA06	uncultured_bacterium_p_TA06	uncultured_bacterium_p_TA06	uncultured_bacterium_p_TA06
OTU397	31	20	10	0	0	0	0	1	1	42	18	20	45	4	14	19	1	10	81	12	21	41	24	20	23	27	19	54	7	2	0	0	0	0	0	0	Bacteria	Proteobacteria	Gammaproteobacteria	KF-JG30-C25	uncultured_bacterium_o_KF-JG30-C25	uncultured_bacterium_o_KF-JG30-C25	uncultured_bacterium_o_KF-JG30-C25
OTU3972	0	1	6	8	5	8	1	14	4	3	1	3	8	4	16	26	22	23	0	0	1	2	1	1	0	1	4	4	12	6	10	26	18	30	23	6	Bacteria	Chloroflexi	Dehalococcoidia	RBG-13-46-9	uncultured_bacterium_o_RBG-13-46-9	uncultured_bacterium_o_RBG-13-46-9	uncultured_bacterium_o_RBG-13-46-9
OTU3974	1	2	5	1	5	7	3	2	0	17	12	8	34	13	12	21	12	8	6	10	12	10	8	6	12	16	11	6	18	13	7	3	2	1	3	0	Bacteria	Verrucomicrobia	Verrucomicrobiae	Pedosphaerales	Pedosphaeraceae	uncultured_bacterium_f_Pedosphaeraceae	uncultured_bacterium_f_Pedosphaeraceae
OTU398	10	8	0	0	0	0	0	6	0	18	13	12	4	1	4	4	0	1	6	87	96	123	30	25	20	14	12	12	3	0	0	0	0	0	0	0	Bacteria	Bacteroidetes	Bacteroidia	Flavobacteriales	Flavobacteriaceae	Flavobacterium	uncultured_bacterium_g_Flavobacterium
OTU3982	2	8	6	17	8	5	42	19	11	0	0	3	1	4	3	18	8	2	0	0	0	2	0	2	2	1	2	1	9	8	18	29	16	10	7	4	Bacteria	Proteobacteria	Deltaproteobacteria	Myxococcales	bacteriap25	uncultured_bacterium_f_bacteriap25	uncultured_bacterium_f_bacteriap25
OTU3984	0	0	0	1	8	36	71	22	55	1	0	0	0	3	5	4	1	6	0	1	0	1	0	0	0	0	0	1	0	0	7	3	8	10	2	17	Bacteria	Acidobacteria	Acidobacteriia	Solibacterales	Solibacteraceae_Subgroup_3	Bryobacter	uncultured_bacterium_g_Bryobacter
OTU399	6	2	1	0	0	0	0	0	0	17	209	87	10	2	11	0	1	0	0	2	0	1	17	61	79	72	4	7	2	0	0	0	0	0	0	0	Bacteria	Bacteroidetes	Bacteroidia	Bacteroidales	Rikenellaceae	Blvii28_wastewater-sludge_group	uncultured_bacterium_g_Blvii28_wastewater-sludge_group
OTU4	345	84	6	3	2	6	22	17	39	256	1932	370	57	92	99	115	1	5	72	37	19	41	1131	2768	4168	204	13	158	41	14	0	3	0	0	1	4	Bacteria	Cyanobacteria	Oxyphotobacteria	Nostocales	Microcystaceae	Microcystis_PCC-7914	Microcystis_novacekii_BA005
OTU40	5	7	4	21	197	857	1568	1613	2378	11	10	7	5	48	50	70	144	202	2	2	4	7	9	12	14	7	12	1	19	18	25	103	188	88	337	661	Bacteria	GAL15	uncultured_bacterium_p_GAL15	uncultured_bacterium_p_GAL15	uncultured_bacterium_p_GAL15	uncultured_bacterium_p_GAL15	uncultured_bacterium_p_GAL15
OTU400	1	25	9	7	3	3	1	0	3	6	21	45	20	132	33	22	20	23	2	5	7	6	11	16	14	12	9	0	39	34	37	7	30	22	11	21	Bacteria	Firmicutes	Clostridia	Clostridiales	Peptostreptococcaceae	Terrisporobacter	uncultured_bacterium_g_Terrisporobacter
OTU401	42	27	15	16	18	5	1	0	0	22	93	44	13	14	4	2	0	5	4	3	3	4	15	36	43	19	17	5	15	19	10	1	0	0	0	0	Bacteria	WS4	uncultured_bacterium_p_WS4	uncultured_bacterium_p_WS4	uncultured_bacterium_p_WS4	uncultured_bacterium_p_WS4	uncultured_bacterium_p_WS4
OTU4011	0	1	0	0	3	5	5	27	16	0	1	1	1	4	31	14	8	12	0	1	1	1	0	2	0	1	4	0	3	0	0	19	29	13	27	22	Bacteria	Firmicutes	Clostridia	Clostridiales	Heliobacteriaceae	Hydrogenispora	uncultured_bacterium_g_Hydrogenispora
OTU4012	0	0	0	0	0	0	5	17	36	0	0	1	1	1	14	10	15	9	0	2	1	0	2	1	0	1	1	0	1	0	3	54	60	56	13	31	Bacteria	Chloroflexi	Dehalococcoidia	S085	uncultured_bacterium_o_S085	uncultured_bacterium_o_S085	uncultured_bacterium_o_S085
OTU4015	0	0	0	0	0	4	16	34	27	0	0	0	0	0	2	0	2	0	0	0	0	0	0	0	0	0	0	1	0	0	0	8	4	2	0	0	Archaea	Crenarchaeota	Bathyarchaeia	uncultured_bacterium_c_Bathyarchaeia	uncultured_bacterium_c_Bathyarchaeia	uncultured_bacterium_c_Bathyarchaeia	uncultured_bacterium_c_Bathyarchaeia
OTU402	73	90	87	109	108	48	41	10	18	34	52	49	52	66	69	72	69	77	33	62	84	77	79	65	105	75	71	71	147	175	165	124	43	37	60	31	Bacteria	Chloroflexi	Anaerolineae	Anaerolineales	Anaerolineaceae	uncultured_bacterium_f_Anaerolineaceae	uncultured_bacterium_f_Anaerolineaceae
OTU4020	8	10	6	6	2	1	1	1	0	25	19	44	34	14	30	25	0	10	11	19	18	29	44	41	23	17	28	14	12	4	6	4	1	3	2	3	Bacteria	Chloroflexi	KD4-96	uncultured_bacterium_c_KD4-96	uncultured_bacterium_c_KD4-96	uncultured_bacterium_c_KD4-96	uncultured_bacterium_c_KD4-96
OTU4021	15	9	18	21	23	12	0	0	0	13	11	8	14	7	14	24	9	12	4	8	2	9	6	6	2	4	9	4	7	1	0	8	17	32	15	26	Bacteria	Bacteroidetes	Bacteroidia	Bacteroidales	Bacteroidetes_vadinHA17	uncultured_bacterium_f_Bacteroidetes_vadinHA17	uncultured_bacterium_f_Bacteroidetes_vadinHA17
OTU403	0	0	0	0	0	0	0	0	0	0	0	3	1	15	44	60	110	61	0	1	0	0	5	0	0	0	3	1	5	2	13	91	164	169	72	69	Bacteria	Zixibacteria	uncultured_bacterium_p_Zixibacteria	uncultured_bacterium_p_Zixibacteria	uncultured_bacterium_p_Zixibacteria	uncultured_bacterium_p_Zixibacteria	uncultured_bacterium_p_Zixibacteria
OTU4030	6	1	4	2	0	1	0	2	0	36	25	18	15	3	13	6	3	16	10	20	14	31	59	61	19	5	4	16	17	3	7	12	2	0	0	0	Bacteria	Bacteroidetes	Bacteroidia	Flavobacteriales	Flavobacteriaceae	Flavobacterium	uncultured_bacterium_g_Flavobacterium
OTU4038	0	0	0	0	0	0	0	0	0	3	3	8	10	5	4	5	8	2	3	4	33	10	7	11	11	10	7	8	11	4	4	1	1	0	0	0	Bacteria	Acidobacteria	Subgroup_6	uncultured_bacterium_c_Subgroup_6	uncultured_bacterium_c_Subgroup_6	uncultured_bacterium_c_Subgroup_6	uncultured_bacterium_c_Subgroup_6
OTU404	1	1	0	1	22	165	123	312	349	1	0	0	1	13	38	60	73	101	0	0	0	1	5	1	0	0	1	2	6	1	8	60	87	107	111	92	Bacteria	Acidobacteria	Acidobacteriia	Solibacterales	Solibacteraceae_Subgroup_3	AKIW659	uncultured_bacterium_g_AKIW659
OTU4040	22	14	7	11	0	1	0	0	0	27	34	60	46	54	32	29	11	15	9	11	12	8	19	22	15	22	36	15	12	8	13	1	0	0	0	0	Bacteria	Verrucomicrobia	Verrucomicrobiae	Pedosphaerales	Pedosphaeraceae	uncultured_bacterium_f_Pedosphaeraceae	uncultured_bacterium_f_Pedosphaeraceae
OTU405	0	3	0	4	16	108	130	142	80	0	0	1	2	5	4	11	5	24	0	0	0	1	1	0	0	0	0	1	2	0	1	20	27	53	53	49	Bacteria	Acidobacteria	Acidobacteriia	Subgroup_12	uncultured_bacterium_o_Subgroup_12	uncultured_bacterium_o_Subgroup_12	uncultured_bacterium_o_Subgroup_12
OTU4055	1	0	2	6	9	1	11	0	5	1	1	3	0	8	10	1	3	14	1	2	2	3	1	0	1	0	0	7	4	4	2	9	12	15	11	29	Bacteria	Firmicutes	Clostridia	Clostridiales	Ruminococcaceae	uncultured_bacterium_f_Ruminococcaceae	uncultured_bacterium_f_Ruminococcaceae
OTU4058	5	0	2	3	1	0	0	0	0	1	0	6	5	4	14	11	23	8	1	2	4	5	3	4	0	3	3	2	5	6	5	6	8	10	13	14	Bacteria	Chloroflexi	Anaerolineae	SJA-15	uncultured_bacterium_o_SJA-15	uncultured_bacterium_o_SJA-15	uncultured_bacterium_o_SJA-15
OTU406	65	37	115	28	42	23	12	5	0	54	17	37	67	31	46	43	6	29	30	22	18	28	20	21	11	25	21	20	26	18	13	8	4	1	0	0	Bacteria	Nitrospirae	Thermodesulfovibrionia	uncultured_bacterium_c_Thermodesulfovibrionia	uncultured_bacterium_c_Thermodesulfovibrionia	uncultured_bacterium_c_Thermodesulfovibrionia	uncultured_bacterium_c_Thermodesulfovibrionia
OTU407	1	2	8	8	21	44	36	38	147	0	1	0	1	24	91	97	231	155	1	2	1	2	2	0	2	0	6	3	15	13	10	58	89	139	128	123	Bacteria	Chloroflexi	Dehalococcoidia	MSBL5	uncultured_bacterium_o_MSBL5	uncultured_bacterium_o_MSBL5	uncultured_bacterium_o_MSBL5
OTU408	28	20	17	3	3	0	4	0	0	36	23	30	36	21	14	12	7	20	69	68	71	62	52	23	11	27	27	31	19	3	4	3	0	0	1	0	Bacteria	Acidobacteria	Acidobacteriia	Solibacterales	Solibacteraceae_Subgroup_3	Paludibaculum	uncultured_bacterium_g_Paludibaculum
OTU4088	1	17	3	10	6	0	14	4	20	0	1	1	3	4	1	1	3	0	0	0	0	0	0	3	0	2	5	0	8	2	6	7	15	4	3	3	Bacteria	Armatimonadetes	DG-56	uncultured_bacterium_c_DG-56	uncultured_bacterium_c_DG-56	uncultured_bacterium_c_DG-56	uncultured_bacterium_c_DG-56
OTU409	78	79	93	86	52	19	11	3	4	82	105	145	114	143	64	51	21	43	86	131	123	121	160	189	199	157	173	101	119	150	162	47	7	2	0	2	Bacteria	Acidobacteria	Subgroup_6	uncultured_bacterium_c_Subgroup_6	uncultured_bacterium_c_Subgroup_6	uncultured_bacterium_c_Subgroup_6	uncultured_bacterium_c_Subgroup_6
OTU4093	7	11	14	22	12	5	2	4	0	1	2	1	6	6	2	0	4	11	1	2	1	3	1	2	1	3	2	3	3	10	15	4	10	8	7	2	Bacteria	Kiritimatiellaeota	Kiritimatiellae	WCHB1-41	uncultured_bacterium_o_WCHB1-41	uncultured_bacterium_o_WCHB1-41	uncultured_bacterium_o_WCHB1-41
OTU41	3	1	5	20	139	812	1538	867	488	0	0	0	0	3	1	1	0	1	0	1	0	0	0	1	0	1	1	0	0	0	0	1	1	2	12	24	Bacteria	GAL15	uncultured_bacterium_p_GAL15	uncultured_bacterium_p_GAL15	uncultured_bacterium_p_GAL15	uncultured_bacterium_p_GAL15	uncultured_bacterium_p_GAL15
OTU410	18	53	1	1	0	1	0	0	0	9	27	37	21	10	10	5	6	13	12	30	67	81	80	109	139	71	88	29	54	23	59	25	2	1	1	4	Bacteria	Chloroflexi	Dehalococcoidia	S085	uncultured_bacterium_o_S085	uncultured_bacterium_o_S085	uncultured_bacterium_o_S085
OTU411	0	0	2	2	27	59	81	99	82	5	5	3	13	45	107	94	229	133	2	3	2	2	7	1	0	3	11	2	30	10	46	254	324	405	287	217	Bacteria	Latescibacteria	uncultured_bacterium_p_Latescibacteria	uncultured_bacterium_p_Latescibacteria	uncultured_bacterium_p_Latescibacteria	uncultured_bacterium_p_Latescibacteria	uncultured_bacterium_p_Latescibacteria
OTU412	70	164	96	93	86	29	10	2	12	34	28	49	41	62	26	16	17	47	22	35	83	54	61	68	36	45	80	31	68	93	94	52	13	12	3	2	Bacteria	Bacteroidetes	Ignavibacteria	Kryptoniales	BSV26	uncultured_bacterium_f_BSV26	uncultured_bacterium_f_BSV26
OTU413	1	1	6	29	20	11	8	7	34	0	0	1	4	6	39	45	62	58	0	0	1	4	5	1	0	0	0	0	3	8	18	60	76	45	49	20	Bacteria	Chloroflexi	JG30-KF-CM66	uncultured_bacterium_c_JG30-KF-CM66	uncultured_bacterium_c_JG30-KF-CM66	uncultured_bacterium_c_JG30-KF-CM66	uncultured_bacterium_c_JG30-KF-CM66
OTU414	13	31	24	43	43	29	11	2	1	6	20	13	3	12	7	2	10	10	12	14	25	24	29	25	35	28	31	27	54	93	123	43	26	14	31	31	Bacteria	Chloroflexi	Anaerolineae	Anaerolineales	Anaerolineaceae	uncultured_bacterium_f_Anaerolineaceae	uncultured_bacterium_f_Anaerolineaceae
OTU415	0	4	8	6	12	19	133	165	222	0	1	4	2	14	25	93	5	72	0	1	2	5	4	3	7	3	3	3	4	2	6	23	37	42	44	18	Bacteria	Proteobacteria	Gammaproteobacteria	Pseudomonadales	Moraxellaceae	Acinetobacter	uncultured_bacterium_g_Acinetobacter
OTU4159	0	0	0	0	1	2	1	2	3	0	0	1	1	5	16	11	16	41	0	1	0	2	3	0	1	0	2	0	1	1	3	46	40	20	16	11	Bacteria	Chloroflexi	Dehalococcoidia	GIF9	AB-539-J10	SCGC-AB-539-J10	uncultured_bacterium_g_SCGC-AB-539-J10
OTU416	14	14	8	22	21	15	1	0	0	12	2	12	18	9	31	20	4	26	9	8	17	14	5	11	16	20	9	23	25	28	27	24	15	13	13	16	Bacteria	Bacteroidetes	Ignavibacteria	Kryptoniales	BSV26	uncultured_bacterium_f_BSV26	uncultured_bacterium_f_BSV26
OTU417	8	35	33	37	46	13	6	0	1	16	12	23	10	17	10	7	5	15	16	17	38	35	34	40	47	30	19	20	37	82	85	35	19	9	6	4	Bacteria	Proteobacteria	Deltaproteobacteria	Deltaproteobacteria_Incertae_Sedis	Unclassified	Deferrisoma	uncultured_bacterium_g_Deferrisoma
OTU418	3	29	24	87	67	45	17	12	20	0	3	4	3	21	27	33	59	52	0	1	2	3	6	3	3	1	6	0	17	24	31	69	74	59	84	141	Bacteria	TA06	uncultured_bacterium_p_TA06	uncultured_bacterium_p_TA06	uncultured_bacterium_p_TA06	uncultured_bacterium_p_TA06	uncultured_bacterium_p_TA06
OTU419	43	125	52	104	53	22	2	0	5	67	71	69	92	122	49	59	6	43	27	50	41	43	57	29	46	46	59	44	81	114	121	16	2	2	6	0	Bacteria	Planctomycetes	Planctomycetacia	Pirellulales	Pirellulaceae	Candidatus_Anammoximicrobium	uncultured_bacterium_g_Candidatus_Anammoximicrobium
OTU42	0	2	7	4	37	425	1082	1729	724	0	1	0	0	4	9	16	36	30	1	1	2	1	3	2	0	0	9	0	5	0	4	40	40	99	59	68	Bacteria	Chloroflexi	Dehalococcoidia	GIF9	AB-539-J10	SCGC-AB-539-J10	uncultured_bacterium_g_SCGC-AB-539-J10
OTU420	6	45	21	12	13	20	6	4	1	14	11	15	15	10	13	13	6	31	9	26	23	15	20	7	10	11	17	16	21	27	17	33	16	9	9	4	Bacteria	Bacteroidetes	Ignavibacteria	Kryptoniales	BSV26	uncultured_bacterium_f_BSV26	uncultured_bacterium_f_BSV26
OTU4203	0	0	0	0	0	0	0	0	0	0	0	2	3	5	6	6	12	9	0	0	1	0	2	0	0	0	3	0	1	1	2	7	17	39	31	34	Bacteria	Acidobacteria	Acidobacteriia	Solibacterales	Solibacteraceae_Subgroup_3	GOUTB8	uncultured_bacterium_g_GOUTB8
OTU4205	0	0	0	0	3	7	8	2	13	2	2	2	3	3	3	8	4	8	0	1	2	1	1	0	0	0	3	0	4	1	2	9	13	17	19	17	Bacteria	Acidobacteria	Subgroup_6	uncultured_bacterium_c_Subgroup_6	uncultured_bacterium_c_Subgroup_6	uncultured_bacterium_c_Subgroup_6	uncultured_bacterium_c_Subgroup_6
OTU421	25	12	3	0	0	8	1	0	0	40	34	11	10	11	19	5	0	9	21	27	7	22	35	26	39	16	20	15	6	4	0	0	0	0	0	0	Bacteria	Bacteroidetes	Ignavibacteria	Kryptoniales	MSB-3C8	uncultured_bacterium_f_MSB-3C8	uncultured_bacterium_f_MSB-3C8
OTU4214	26	14	12	12	8	3	1	1	0	75	26	30	29	19	19	13	1	40	70	29	26	54	41	37	25	12	19	26	23	4	11	0	0	0	0	0	Bacteria	Verrucomicrobia	Verrucomicrobiae	Opitutales	Opitutaceae	Opitutus	uncultured_bacterium_g_Opitutus
OTU4217	1	2	0	0	0	0	0	0	0	3	13	7	9	15	4	6	2	4	7	10	8	10	4	13	12	9	2	6	1	0	0	0	1	0	1	0	Bacteria	Cyanobacteria	Oxyphotobacteria	Synechococcales	Cyanobiaceae	Cyanobium_PCC-6307	uncultured_bacterium_g_Cyanobium_PCC-6307
OTU422	22	71	35	56	43	10	13	1	0	14	10	41	15	16	7	2	4	3	4	22	24	21	27	27	35	37	29	20	19	19	12	1	0	0	1	0	Bacteria	Bacteroidetes	Bacteroidia	Chitinophagales	Chitinophagaceae	UTBCD1	uncultured_bacterium_g_UTBCD1
OTU423	0	13	6	13	3	6	8	0	1	1	9	13	5	31	16	5	21	34	0	1	2	4	3	6	2	0	4	1	18	6	15	26	33	43	43	54	Bacteria	Firmicutes	Erysipelotrichia	Erysipelotrichales	Erysipelotrichaceae	Turicibacter	uncultured_bacterium_g_Turicibacter
OTU424	15	16	1	0	2	0	0	0	1	8	22	15	8	2	6	1	0	5	9	18	8	7	4	4	12	7	6	11	0	0	0	0	0	0	0	0	Bacteria	Planctomycetes	Planctomycetacia	Planctomycetales	uncultured_bacterium_o_Planctomycetales	uncultured_bacterium_o_Planctomycetales	uncultured_bacterium_o_Planctomycetales
OTU425	10	41	13	21	32	24	10	15	15	2	3	5	7	16	32	58	37	59	3	1	9	7	8	7	6	1	13	1	28	35	26	55	49	38	52	48	Bacteria	Acidobacteria	Aminicenantia	Aminicenantales	uncultured_bacterium_o_Aminicenantales	uncultured_bacterium_o_Aminicenantales	uncultured_bacterium_o_Aminicenantales
OTU426	22	28	31	64	46	7	7	0	0	7	15	7	13	2	8	1	0	1	1	5	7	8	7	17	21	16	19	11	14	22	18	12	1	0	0	0	Bacteria	Planctomycetes	Phycisphaerae	Tepidisphaerales	WD2101_soil_group	uncultured_bacterium_f_WD2101_soil_group	uncultured_bacterium_f_WD2101_soil_group
OTU427	0	0	0	0	5	74	169	160	15	0	0	1	2	0	0	0	0	1	0	0	0	0	0	0	0	0	0	0	0	0	1	0	4	1	1	5	Bacteria	Nitrospirae	Thermodesulfovibrionia	uncultured_bacterium_c_Thermodesulfovibrionia	uncultured_bacterium_c_Thermodesulfovibrionia	uncultured_bacterium_c_Thermodesulfovibrionia	uncultured_bacterium_c_Thermodesulfovibrionia
OTU428	39	102	46	26	10	10	4	1	0	14	54	45	40	68	35	18	7	6	4	13	16	24	35	39	44	29	45	4	15	13	9	9	2	0	0	0	Bacteria	Latescibacteria	uncultured_bacterium_p_Latescibacteria	uncultured_bacterium_p_Latescibacteria	uncultured_bacterium_p_Latescibacteria	uncultured_bacterium_p_Latescibacteria	uncultured_bacterium_p_Latescibacteria
OTU4289	0	0	0	0	2	5	22	28	16	0	0	0	0	0	15	4	10	8	0	0	0	0	0	0	0	0	0	0	0	1	1	8	30	9	6	1	Bacteria	Armatimonadetes	DG-56	uncultured_bacterium_c_DG-56	uncultured_bacterium_c_DG-56	uncultured_bacterium_c_DG-56	uncultured_bacterium_c_DG-56
OTU429	1	0	1	3	20	91	205	232	100	0	0	0	0	0	0	2	0	2	0	0	1	0	0	0	0	0	0	0	0	0	2	2	4	5	8	12	Bacteria	Acidobacteria	Aminicenantia	Aminicenantales	uncultured_bacterium_o_Aminicenantales	uncultured_bacterium_o_Aminicenantales	uncultured_bacterium_o_Aminicenantales
OTU43	108	327	307	279	216	65	26	16	3	51	81	93	131	153	117	137	105	190	65	91	100	73	92	89	111	90	94	104	219	285	329	172	157	92	117	66	Bacteria	Proteobacteria	Deltaproteobacteria	Desulfarculales	Desulfarculaceae	Desulfatiglans	uncultured_bacterium_g_Desulfatiglans
OTU430	0	3	3	18	8	30	53	34	28	2	0	0	1	18	36	15	65	23	0	1	1	5	1	1	0	3	3	2	12	11	23	43	81	103	107	77	Bacteria	Zixibacteria	uncultured_bacterium_p_Zixibacteria	uncultured_bacterium_p_Zixibacteria	uncultured_bacterium_p_Zixibacteria	uncultured_bacterium_p_Zixibacteria	uncultured_bacterium_p_Zixibacteria
OTU431	16	51	68	103	151	90	77	82	58	11	27	38	62	113	90	77	96	111	16	23	14	18	36	26	12	17	20	29	87	108	126	138	136	121	144	118	Bacteria	Latescibacteria	uncultured_bacterium_p_Latescibacteria	uncultured_bacterium_p_Latescibacteria	uncultured_bacterium_p_Latescibacteria	uncultured_bacterium_p_Latescibacteria	uncultured_bacterium_p_Latescibacteria
OTU4310	2	3	0	2	1	0	2	0	4	16	3	10	23	5	34	19	4	17	5	8	4	3	4	4	7	4	3	4	1	0	0	0	0	0	0	0	Bacteria	Proteobacteria	Deltaproteobacteria	Myxococcales	Archangiaceae	Anaeromyxobacter	uncultured_bacterium_g_Anaeromyxobacter
OTU4314	4	4	9	2	2	2	5	7	0	4	4	10	14	3	6	19	8	9	4	5	8	7	7	6	2	7	5	8	10	2	11	3	3	5	2	0	Bacteria	Proteobacteria	Deltaproteobacteria	Syntrophobacterales	Syntrophaceae	Syntrophus	uncultured_bacterium_g_Syntrophus
OTU432	3	4	6	18	43	167	231	260	394	4	13	7	27	47	135	152	226	159	22	17	46	31	21	5	9	9	18	23	36	22	43	169	172	224	298	402	Bacteria	Chloroflexi	Anaerolineae	Anaerolineales	Anaerolineaceae	uncultured_bacterium_f_Anaerolineaceae	uncultured_bacterium_f_Anaerolineaceae
OTU4320	3	33	14	2	8	2	0	0	0	6	4	10	3	9	7	1	2	5	2	9	9	8	13	14	10	10	7	10	14	13	11	0	0	0	0	0	Bacteria	Actinobacteria	Thermoleophilia	Gaiellales	uncultured_bacterium_o_Gaiellales	uncultured_bacterium_o_Gaiellales	uncultured_bacterium_o_Gaiellales
OTU4326	0	3	3	1	4	4	0	1	0	0	2	0	2	12	7	20	14	20	3	4	8	3	4	0	1	1	2	0	5	5	12	23	17	13	25	2	Bacteria	Chloroflexi	Anaerolineae	RBG-13-54-9	uncultured_bacterium_o_RBG-13-54-9	uncultured_bacterium_o_RBG-13-54-9	uncultured_bacterium_o_RBG-13-54-9
OTU433	0	0	0	0	0	0	0	0	1	0	0	0	0	0	0	1	0	0	0	0	0	0	0	0	0	0	0	0	0	0	0	0	0	0	0	0	Bacteria	Actinobacteria	Acidimicrobiia	Microtrichales	Ilumatobacteraceae	CL500-29_marine_group	uncultured_bacterium_g_CL500-29_marine_group
OTU434	8	17	6	1	1	0	0	0	0	21	26	19	9	15	13	0	3	6	17	50	27	27	35	49	46	25	17	28	21	6	4	2	0	0	0	1	Bacteria	Verrucomicrobia	Verrucomicrobiae	Pedosphaerales	Pedosphaeraceae	uncultured_bacterium_f_Pedosphaeraceae	uncultured_bacterium_f_Pedosphaeraceae
OTU4348	2	0	0	0	0	0	0	0	0	6	3	6	6	5	12	13	11	10	6	8	11	10	12	11	6	13	8	4	7	2	10	6	29	9	5	10	Bacteria	Verrucomicrobia	Verrucomicrobiae	Pedosphaerales	Pedosphaeraceae	uncultured_bacterium_f_Pedosphaeraceae	uncultured_bacterium_f_Pedosphaeraceae
OTU435	17	90	25	29	15	8	12	4	0	7	12	39	17	19	8	3	2	4	17	15	11	18	11	14	11	26	48	7	15	18	10	0	1	0	0	0	Bacteria	Bacteroidetes	Bacteroidia	Sphingobacteriales	AKYH767	uncultured_bacterium_f_AKYH767	uncultured_bacterium_f_AKYH767
OTU4353	5	3	4	8	5	2	1	5	0	2	6	4	2	1	8	1	0	0	4	7	3	11	9	13	17	17	10	5	3	1	6	7	1	0	1	0	Bacteria	Proteobacteria	Deltaproteobacteria	SAR324_cladeMarine_group_B	uncultured_bacterium_o_SAR324_cladeMarine_group_B	uncultured_bacterium_o_SAR324_cladeMarine_group_B	uncultured_bacterium_o_SAR324_cladeMarine_group_B
OTU436	33	62	9	11	7	0	1	3	0	63	28	87	27	46	31	15	6	25	29	43	109	117	85	98	40	29	52	28	16	11	5	0	1	0	1	0	Bacteria	Bacteroidetes	Bacteroidia	Chitinophagales	Chitinophagaceae	uncultured_bacterium_f_Chitinophagaceae	uncultured_bacterium_f_Chitinophagaceae
OTU4366	4	10	36	26	33	17	1	6	0	0	0	1	1	1	1	3	0	4	0	1	0	2	0	0	0	1	0	7	6	3	3	3	3	0	8	0	Bacteria	Omnitrophicaeota	uncultured_bacterium_p_Omnitrophicaeota	uncultured_bacterium_p_Omnitrophicaeota	uncultured_bacterium_p_Omnitrophicaeota	uncultured_bacterium_p_Omnitrophicaeota	uncultured_bacterium_p_Omnitrophicaeota
OTU437	0	0	1	9	21	52	57	93	120	0	3	4	5	17	47	40	84	111	1	4	1	6	3	3	1	0	2	3	14	18	25	50	52	56	68	61	Bacteria	Acidobacteria	Aminicenantia	Aminicenantales	uncultured_bacterium_o_Aminicenantales	uncultured_bacterium_o_Aminicenantales	uncultured_bacterium_o_Aminicenantales
OTU4374	19	0	14	8	7	5	0	0	0	9	9	5	24	10	16	6	1	10	5	0	0	1	1	0	4	2	3	5	5	1	3	0	1	1	0	0	Bacteria	Chloroflexi	Anaerolineae	Anaerolineales	Anaerolineaceae	uncultured_bacterium_f_Anaerolineaceae	uncultured_bacterium_f_Anaerolineaceae
OTU438	1	0	0	0	0	0	1	0	0	15	422	25	1	1	7	1	1	0	10	11	0	6	1	4	0	0	0	2	0	0	0	1	0	0	0	7	Bacteria	Bacteroidetes	Bacteroidia	Bacteroidales	Prolixibacteraceae	WCHB1-32	uncultured_bacterium_g_WCHB1-32
OTU439	17	35	42	13	28	23	1	1	0	19	75	40	17	18	8	4	4	6	1	3	5	4	13	16	15	21	12	13	6	21	8	1	0	0	0	0	Bacteria	Omnitrophicaeota	uncultured_bacterium_p_Omnitrophicaeota	uncultured_bacterium_p_Omnitrophicaeota	uncultured_bacterium_p_Omnitrophicaeota	uncultured_bacterium_p_Omnitrophicaeota	uncultured_bacterium_p_Omnitrophicaeota
OTU4390	10	9	2	0	0	1	0	0	0	17	2	1	0	0	0	0	0	3	19	51	16	40	22	8	3	0	0	9	5	0	0	0	0	0	1	0	Bacteria	Bacteroidetes	Bacteroidia	Flavobacteriales	Crocinitomicaceae	Fluviicola	uncultured_bacterium_g_Fluviicola
OTU44	3	1	1	0	0	1	0	1	4	12	1	5	2	2	7	3	0	4	3	2	0	3	3	9	1	1	0	4	0	0	0	0	1	0	1	0	Bacteria	Proteobacteria	Gammaproteobacteria	Betaproteobacteriales	Burkholderiaceae	Polynucleobacter	uncultured_bacterium_g_Polynucleobacter
OTU440	0	0	0	0	0	0	0	4	2	2	1	1	0	0	1	2	0	0	0	0	0	0	1	0	0	0	0	0	0	0	0	0	0	0	0	0	Bacteria	Actinobacteria	Actinobacteria	Frankiales	Sporichthyaceae	hgcI_clade	uncultured_bacterium_g_hgcI_clade
OTU441	21	10	11	3	5	8	31	1	9	41	55	24	12	20	38	39	18	33	31	164	54	55	25	86	15	4	3	24	13	6	10	13	0	2	4	0	Bacteria	Proteobacteria	Deltaproteobacteria	Desulfuromonadales	Desulfuromonadaceae	Desulfuromonas	uncultured_bacterium_g_Desulfuromonas
OTU442	3	3	14	3	2	0	1	0	0	4	4	9	13	20	10	8	0	0	10	25	3	5	4	3	3	13	8	6	1	7	2	3	0	0	1	0	Bacteria	Planctomycetes	Phycisphaerae	Phycisphaerales	Phycisphaeraceae	CL500-3	uncultured_bacterium_g_CL500-3
OTU443	0	0	2	7	5	4	0	3	1	0	1	1	1	11	18	33	43	60	1	2	1	0	0	1	0	2	1	3	13	2	9	28	56	66	71	51	Bacteria	Chloroflexi	Anaerolineae	uncultured_bacterium_c_Anaerolineae	uncultured_bacterium_c_Anaerolineae	uncultured_bacterium_c_Anaerolineae	uncultured_bacterium_c_Anaerolineae
OTU4438	3	2	5	2	0	1	0	0	0	4	4	10	12	17	3	11	6	10	0	1	1	6	4	3	9	3	6	4	5	6	6	2	1	4	0	3	Bacteria	WS2	uncultured_bacterium_p_WS2	uncultured_bacterium_p_WS2	uncultured_bacterium_p_WS2	uncultured_bacterium_p_WS2	uncultured_bacterium_p_WS2
OTU444	0	0	0	0	0	0	0	0	0	3	5	10	1	1	3	340	199	9	0	0	0	0	1	1	0	0	1	0	0	0	0	0	1	2	0	0	Bacteria	Bacteroidetes	Bacteroidia	Bacteroidales	Bacteroidetes_vadinHA17	uncultured_bacterium_f_Bacteroidetes_vadinHA17	uncultured_bacterium_f_Bacteroidetes_vadinHA17
OTU445	6	0	0	1	0	1	0	0	0	5	11	1	3	2	3	0	0	0	11	17	2	8	15	10	9	2	1	10	2	0	0	0	0	0	1	0	Bacteria	Bacteroidetes	Bacteroidia	Sphingobacteriales	env.OPS_17	uncultured_bacterium_f_env.OPS_17	uncultured_bacterium_f_env.OPS_17
OTU4450	2	2	6	6	4	13	12	17	20	1	5	6	11	9	4	12	3	12	0	2	2	5	7	0	5	1	10	2	14	4	5	6	12	17	26	21	Bacteria	Planctomycetes	Planctomycetacia	Pirellulales	Pirellulaceae	uncultured_bacterium_f_Pirellulaceae	uncultured_bacterium_f_Pirellulaceae
OTU446	40	26	24	6	5	2	0	0	1	32	35	19	39	33	24	25	3	11	80	69	25	27	21	24	26	43	26	30	11	5	5	0	4	0	1	0	Bacteria	Verrucomicrobia	Verrucomicrobiae	Pedosphaerales	Pedosphaeraceae	ADurb.Bin063-1	uncultured_bacterium_g_ADurb.Bin063-1
OTU4463	0	0	0	2	0	0	0	0	0	5	6	26	17	9	18	6	4	11	2	0	2	7	7	5	8	4	13	2	9	3	0	0	2	0	0	0	Bacteria	Proteobacteria	Alphaproteobacteria	Sphingomonadales	Sphingomonadaceae	Sphingomonas	uncultured_bacterium_g_Sphingomonas
OTU447	7	59	32	36	43	70	97	52	53	13	14	32	14	53	28	11	40	27	0	10	14	20	12	33	24	27	47	4	26	50	35	25	44	27	44	64	Bacteria	Actinobacteria	Thermoleophilia	Gaiellales	uncultured_bacterium_o_Gaiellales	uncultured_bacterium_o_Gaiellales	uncultured_bacterium_o_Gaiellales
OTU4471	55	5	4	1	0	0	1	1	0	47	35	34	49	12	30	22	27	30	94	35	64	47	38	17	20	7	17	61	15	7	6	17	32	27	41	52	Bacteria	Chloroflexi	Anaerolineae	Anaerolineales	Anaerolineaceae	uncultured_bacterium_f_Anaerolineaceae	uncultured_bacterium_f_Anaerolineaceae
OTU448	25	14	22	18	25	16	2	0	0	14	9	34	29	21	23	22	3	14	13	8	11	10	15	12	19	23	32	9	17	7	13	5	0	0	0	3	Bacteria	Acidobacteria	Subgroup_25	uncultured_bacterium_c_Subgroup_25	uncultured_bacterium_c_Subgroup_25	uncultured_bacterium_c_Subgroup_25	uncultured_bacterium_c_Subgroup_25
OTU449	27	13	2	0	1	4	0	2	1	59	193	121	34	19	17	23	3	9	10	20	14	14	61	52	110	62	27	25	22	3	4	0	0	2	0	0	Bacteria	Bacteroidetes	Bacteroidia	Bacteroidales	Bacteroidetes_BD2-2	uncultured_bacterium_f_Bacteroidetes_BD2-2	uncultured_bacterium_f_Bacteroidetes_BD2-2
OTU45	74	500	200	317	230	81	38	48	69	52	82	97	81	156	100	55	63	56	25	56	104	128	125	190	193	127	114	29	135	176	239	141	109	64	70	82	Bacteria	Actinobacteria	MB-A2-108	Actinobacteria_bacterium_RBG_19FT_COMBO_70_19	uncultured_bacterium_o_Actinobacteria_bacterium_RBG_19FT_COMBO_70_19	uncultured_bacterium_o_Actinobacteria_bacterium_RBG_19FT_COMBO_70_19	uncultured_bacterium_o_Actinobacteria_bacterium_RBG_19FT_COMBO_70_19
OTU450	6	8	1	18	6	2	4	1	0	10	21	50	18	32	16	13	3	5	13	25	23	35	14	11	26	31	41	5	7	14	10	3	0	0	0	1	Bacteria	Actinobacteria	Acidimicrobiia	Microtrichales	Ilumatobacteraceae	uncultured_bacterium_f_Ilumatobacteraceae	uncultured_bacterium_f_Ilumatobacteraceae
OTU451	1	2	0	0	1	0	0	0	0	0	1	1	1	0	0	1	0	0	1	0	0	1	0	0	0	2	0	0	0	0	0	0	0	0	0	0	Bacteria	Actinobacteria	Acidimicrobiia	Microtrichales	Ilumatobacteraceae	CL500-29_marine_group	uncultured_bacterium_g_CL500-29_marine_group
OTU4519	13	6	9	3	0	3	0	0	0	20	21	22	17	16	14	16	9	8	14	15	7	8	18	8	10	10	18	9	10	12	2	2	2	0	2	0	Bacteria	Verrucomicrobia	Verrucomicrobiae	Pedosphaerales	Pedosphaeraceae	ADurb.Bin063-1	uncultured_bacterium_g_ADurb.Bin063-1
OTU452	9	3	3	5	1	0	0	0	0	19	21	9	4	11	5	1	3	3	13	27	36	22	28	33	43	48	33	29	29	39	19	11	3	0	0	0	Bacteria	Proteobacteria	Gammaproteobacteria	Betaproteobacteriales	SC-I-84	uncultured_bacterium_f_SC-I-84	uncultured_bacterium_f_SC-I-84
OTU453	99	39	16	5	6	36	30	22	29	132	67	36	37	46	228	158	25	101	112	121	95	133	138	107	47	16	13	61	47	11	35	142	4	9	11	15	Bacteria	Proteobacteria	Gammaproteobacteria	Betaproteobacteriales	Burkholderiaceae	Limnohabitans	Limnohabitans_sp.
OTU454	0	0	1	1	1	25	96	102	148	0	0	0	0	0	0	0	0	7	0	0	0	0	0	0	0	0	0	0	0	0	0	1	0	1	2	16	Bacteria	Patescibacteria	Microgenomatia	Candidatus_Woesebacteria	Candidatus_Woesebacteria_bacterium_GW2011_GWB1_39_10b	uncultured_bacterium_f_Candidatus_Woesebacteria_bacterium_GW2011_GWB1_39_10b	uncultured_bacterium_f_Candidatus_Woesebacteria_bacterium_GW2011_GWB1_39_10b
OTU455	56	43	47	40	48	22	11	12	5	12	24	22	27	38	46	61	82	63	27	24	38	31	24	10	21	15	20	53	54	55	61	59	118	60	59	64	Bacteria	Chloroflexi	Anaerolineae	Anaerolineales	Anaerolineaceae	uncultured_bacterium_f_Anaerolineaceae	uncultured_bacterium_f_Anaerolineaceae
OTU456	0	0	0	0	4	12	61	98	48	1	1	0	0	13	14	18	38	25	1	0	1	1	1	0	0	0	3	0	4	0	1	14	43	16	25	22	Bacteria	Actinobacteria	RBG-16-55-12	uncultured_bacterium_c_RBG-16-55-12	uncultured_bacterium_c_RBG-16-55-12	uncultured_bacterium_c_RBG-16-55-12	uncultured_bacterium_c_RBG-16-55-12
OTU457	24	23	27	11	6	5	4	0	2	39	26	36	28	38	22	24	13	13	51	39	78	43	46	55	37	45	31	16	16	9	12	6	0	0	0	0	Bacteria	Acidobacteria	Subgroup_6	uncultured_bacterium_c_Subgroup_6	uncultured_bacterium_c_Subgroup_6	uncultured_bacterium_c_Subgroup_6	uncultured_bacterium_c_Subgroup_6
OTU458	0	12	5	10	13	4	14	9	39	1	1	2	2	7	20	11	15	19	0	3	1	8	6	5	4	1	3	3	5	15	14	25	19	9	16	12	Bacteria	Actinobacteria	Thermoleophilia	Gaiellales	uncultured_bacterium_o_Gaiellales	uncultured_bacterium_o_Gaiellales	uncultured_bacterium_o_Gaiellales
OTU4585	1	1	1	7	5	0	29	0	6	2	6	7	4	13	3	7	2	10	0	5	2	1	0	1	1	0	2	0	1	6	10	5	20	8	10	7	Bacteria	Proteobacteria	Deltaproteobacteria	Myxococcales	P3OB-42	uncultured_bacterium_f_P3OB-42	uncultured_bacterium_f_P3OB-42
OTU4586	0	0	0	0	0	23	28	31	10	0	0	0	0	0	1	1	1	2	0	0	0	0	0	0	0	0	0	0	0	0	0	0	0	2	6	1	Archaea	Crenarchaeota	Bathyarchaeia	uncultured_bacterium_c_Bathyarchaeia	uncultured_bacterium_c_Bathyarchaeia	uncultured_bacterium_c_Bathyarchaeia	uncultured_bacterium_c_Bathyarchaeia
OTU459	4	27	7	18	6	0	1	1	0	10	18	36	24	44	22	21	17	7	7	14	18	17	32	32	31	26	50	15	28	40	48	31	18	16	12	12	Bacteria	Latescibacteria	uncultured_bacterium_p_Latescibacteria	uncultured_bacterium_p_Latescibacteria	uncultured_bacterium_p_Latescibacteria	uncultured_bacterium_p_Latescibacteria	uncultured_bacterium_p_Latescibacteria
OTU4595	0	2	0	0	0	1	13	3	1	0	0	1	2	13	2	92	3	18	0	0	0	0	0	3	2	0	0	1	6	0	6	15	17	13	15	10	Bacteria	Firmicutes	Clostridia	Clostridiales	Clostridiaceae_1	Clostridium_sensu_stricto_8	uncultured_bacterium_g_Clostridium_sensu_stricto_8
OTU46	1	0	0	0	0	0	2	4	4	1	2	0	1	2	5	6	0	0	6	1	3	1	0	1	0	0	0	0	0	0	1	0	0	0	0	0	Bacteria	Verrucomicrobia	Verrucomicrobiae	uncultured_bacterium_c_Verrucomicrobiae	uncultured_bacterium_c_Verrucomicrobiae	uncultured_bacterium_c_Verrucomicrobiae	uncultured_bacterium_c_Verrucomicrobiae
OTU460	22	2	8	0	2	1	3	0	1	52	51	30	22	19	17	8	1	7	48	79	90	82	79	57	55	75	41	64	8	3	1	0	0	0	0	0	Bacteria	Proteobacteria	Alphaproteobacteria	Rhizobiales	A0839	uncultured_bacterium_f_A0839	uncultured_bacterium_f_A0839
OTU4603	0	0	0	3	3	2	10	18	16	0	2	0	0	2	7	19	24	31	1	0	0	1	0	0	0	0	0	0	1	1	3	26	18	15	29	22	Archaea	Crenarchaeota	Bathyarchaeia	uncultured_bacterium_c_Bathyarchaeia	uncultured_bacterium_c_Bathyarchaeia	uncultured_bacterium_c_Bathyarchaeia	uncultured_bacterium_c_Bathyarchaeia
OTU4606	0	0	3	1	1	3	10	6	3	0	0	4	0	1	9	2	11	17	1	3	0	1	0	1	0	1	0	1	0	2	5	8	20	10	10	25	Bacteria	Proteobacteria	Deltaproteobacteria	Sva0485	uncultured_bacterium_o_Sva0485	uncultured_bacterium_o_Sva0485	uncultured_bacterium_o_Sva0485
OTU461	17	38	22	100	71	14	6	2	0	9	19	24	20	35	8	12	4	19	14	28	44	38	32	29	43	47	35	9	51	77	103	66	13	0	3	0	Bacteria	Proteobacteria	Gammaproteobacteria	Betaproteobacteriales	Nitrosomonadaceae	mle1-7	uncultured_bacterium_g_mle1-7
OTU4616	31	16	7	1	1	0	1	0	0	53	79	71	49	28	27	25	2	15	20	30	7	10	14	16	15	19	47	5	6	3	4	0	0	1	0	0	Bacteria	Bacteroidetes	Bacteroidia	Sphingobacteriales	Lentimicrobiaceae	uncultured_bacterium_f_Lentimicrobiaceae	uncultured_bacterium_f_Lentimicrobiaceae
OTU462	36	29	35	55	22	13	5	0	0	5	9	20	25	16	5	6	1	5	3	3	5	4	3	7	9	7	19	9	21	27	26	7	2	5	0	0	Bacteria	Planctomycetes	Phycisphaerae	Tepidisphaerales	WD2101_soil_group	uncultured_bacterium_f_WD2101_soil_group	uncultured_bacterium_f_WD2101_soil_group
OTU463	22	27	22	29	14	14	2	4	0	17	15	13	22	20	19	15	1	12	17	27	45	9	32	30	25	17	22	21	12	16	13	4	0	0	0	0	Bacteria	Acidobacteria	Subgroup_6	uncultured_bacterium_c_Subgroup_6	uncultured_bacterium_c_Subgroup_6	uncultured_bacterium_c_Subgroup_6	uncultured_bacterium_c_Subgroup_6
OTU4639	1	6	1	1	7	5	3	1	3	5	4	9	5	9	12	16	16	9	1	2	12	4	7	5	3	6	6	7	24	25	13	38	31	38	28	16	Bacteria	Acidobacteria	Subgroup_18	uncultured_bacterium_c_Subgroup_18	uncultured_bacterium_c_Subgroup_18	uncultured_bacterium_c_Subgroup_18	uncultured_bacterium_c_Subgroup_18
OTU464	8	15	36	46	28	18	2	9	1	8	10	15	23	26	8	8	9	9	4	10	8	13	14	13	15	27	11	13	12	38	39	11	1	5	11	14	Bacteria	BRC1	uncultured_bacterium_p_BRC1	uncultured_bacterium_p_BRC1	uncultured_bacterium_p_BRC1	uncultured_bacterium_p_BRC1	uncultured_bacterium_p_BRC1
OTU465	14	3	6	10	20	49	77	178	146	23	16	18	21	29	22	49	60	91	17	27	24	31	16	13	14	14	23	13	27	22	22	42	62	45	38	65	Bacteria	Verrucomicrobia	Verrucomicrobiae	Pedosphaerales	Pedosphaeraceae	uncultured_bacterium_f_Pedosphaeraceae	uncultured_bacterium_f_Pedosphaeraceae
OTU466	1	7	0	1	1	2	0	0	0	17	23	26	13	30	27	39	19	25	25	37	115	52	61	57	60	62	57	35	31	23	10	15	0	3	10	10	Bacteria	Proteobacteria	Gammaproteobacteria	PLTA13	uncultured_bacterium_o_PLTA13	uncultured_bacterium_o_PLTA13	uncultured_bacterium_o_PLTA13
OTU4660	2	3	9	10	17	4	0	0	0	3	8	3	4	5	2	8	1	0	8	8	8	7	5	4	6	2	5	3	2	3	6	4	0	1	0	1	Bacteria	Proteobacteria	Alphaproteobacteria	Rhizobiales	Hyphomicrobiaceae	Hyphomicrobium	uncultured_bacterium_g_Hyphomicrobium
OTU4669	0	0	0	0	2	1	4	12	3	0	0	0	0	0	0	0	0	0	0	0	0	0	0	0	0	0	0	0	0	0	0	0	1	0	0	4	Bacteria	Chloroflexi	JG30-KF-CM66	uncultured_bacterium_c_JG30-KF-CM66	uncultured_bacterium_c_JG30-KF-CM66	uncultured_bacterium_c_JG30-KF-CM66	uncultured_bacterium_c_JG30-KF-CM66
OTU467	82	115	160	227	159	54	17	23	5	61	57	130	89	97	57	43	34	42	49	82	72	71	71	99	108	104	98	71	139	176	219	116	40	12	8	4	Bacteria	Proteobacteria	Deltaproteobacteria	MBNT15	uncultured_bacterium_o_MBNT15	uncultured_bacterium_o_MBNT15	uncultured_bacterium_o_MBNT15
OTU468	0	0	0	0	0	0	2	13	44	0	0	0	0	0	1	1	0	1	0	0	0	0	0	0	0	0	0	0	0	0	0	1	5	1	0	1	Bacteria	Armatimonadetes	DG-56	uncultured_bacterium_c_DG-56	uncultured_bacterium_c_DG-56	uncultured_bacterium_c_DG-56	uncultured_bacterium_c_DG-56
OTU469	21	9	13	19	23	9	4	0	0	5	8	2	3	8	6	1	2	1	7	14	14	17	21	16	18	20	22	16	33	44	30	20	6	1	19	4	Bacteria	Chloroflexi	Anaerolineae	Anaerolineales	Anaerolineaceae	RBG-16-58-14	uncultured_bacterium_g_RBG-16-58-14
OTU47	23	35	20	6	2	6	7	1	8	16	6	0	3	7	7	15	0	4	31	19	10	20	9	10	3	5	3	7	4	3	0	0	0	1	1	0	Bacteria	Bacteroidetes	Ignavibacteria	OPB56	uncultured_bacterium_o_OPB56	uncultured_bacterium_o_OPB56	uncultured_bacterium_o_OPB56
OTU470	16	50	46	43	27	18	5	0	0	13	29	27	15	31	9	24	12	23	13	36	31	35	29	55	73	50	46	18	49	74	85	49	26	5	14	8	Bacteria	Proteobacteria	Deltaproteobacteria	Desulfarculales	Desulfarculaceae	uncultured_bacterium_f_Desulfarculaceae	uncultured_bacterium_f_Desulfarculaceae
OTU471	0	0	0	0	3	7	56	81	44	0	0	0	0	0	0	0	0	0	0	0	0	0	0	0	0	0	0	0	0	0	0	0	0	0	0	3	Bacteria	Armatimonadetes	DG-56	uncultured_bacterium_c_DG-56	uncultured_bacterium_c_DG-56	uncultured_bacterium_c_DG-56	uncultured_bacterium_c_DG-56
OTU472	7	26	6	24	19	3	1	0	0	16	33	29	19	28	19	6	4	19	10	12	35	45	27	65	57	40	42	9	21	21	20	5	1	0	0	0	Bacteria	Actinobacteria	MB-A2-108	uncultured_bacterium_c_MB-A2-108	uncultured_bacterium_c_MB-A2-108	uncultured_bacterium_c_MB-A2-108	uncultured_bacterium_c_MB-A2-108
OTU473	57	159	65	85	26	47	48	37	32	14	47	77	64	38	33	46	28	60	4	18	7	15	27	16	18	27	33	24	44	51	53	20	58	41	39	82	Bacteria	TA06	uncultured_bacterium_p_TA06	uncultured_bacterium_p_TA06	uncultured_bacterium_p_TA06	uncultured_bacterium_p_TA06	uncultured_bacterium_p_TA06
OTU474	23	21	31	22	27	16	13	0	0	13	7	5	27	10	14	6	1	11	29	16	17	20	17	7	18	21	17	13	16	11	12	10	0	2	0	0	Bacteria	Proteobacteria	Gammaproteobacteria	Betaproteobacteriales	Rhodocyclaceae	Denitratisoma	uncultured_bacterium_g_Denitratisoma
OTU475	24	29	40	50	53	44	31	8	2	8	24	18	19	30	14	22	22	19	12	25	18	14	22	15	14	14	18	17	31	33	57	37	50	40	30	39	Bacteria	Proteobacteria	Deltaproteobacteria	Syntrophobacterales	Syntrophobacteraceae	uncultured_bacterium_f_Syntrophobacteraceae	uncultured_bacterium_f_Syntrophobacteraceae
OTU476	15	67	39	31	17	7	18	0	2	45	25	9	16	42	21	13	9	24	7	25	31	61	71	103	27	5	10	13	20	13	18	4	1	0	0	1	Bacteria	Verrucomicrobia	Verrucomicrobiae	Pedosphaerales	Pedosphaeraceae	uncultured_bacterium_f_Pedosphaeraceae	uncultured_bacterium_f_Pedosphaeraceae
OTU477	0	0	0	0	0	0	0	0	1	5	2	0	1	2	0	1	0	0	19	0	1	1	0	0	0	0	0	5	1	0	0	0	0	0	1	0	Bacteria	Verrucomicrobia	Verrucomicrobiae	Verrucomicrobiales	Verrucomicrobiaceae	Prosthecobacter	uncultured_bacterium_g_Prosthecobacter
OTU478	16	33	41	65	69	99	84	121	101	6	9	21	20	40	35	26	32	48	6	9	13	11	16	12	13	15	22	15	26	17	27	50	84	49	84	84	Bacteria	Acidobacteria	Acidobacteriia	Solibacterales	Solibacteraceae_Subgroup_3	TSBb06	uncultured_bacterium_g_TSBb06
OTU479	0	1	0	0	0	0	0	0	0	37	30	69	50	34	20	12	3	20	12	7	16	20	26	29	17	35	42	5	20	14	13	6	0	1	0	0	Bacteria	Proteobacteria	Gammaproteobacteria	Steroidobacterales	Steroidobacteraceae	uncultured_bacterium_f_Steroidobacteraceae	uncultured_bacterium_f_Steroidobacteraceae
OTU4790	0	0	0	0	0	0	2	16	8	1	0	1	2	2	4	19	8	27	0	3	1	1	3	0	2	0	0	0	0	1	0	4	8	13	8	12	Bacteria	Chloroflexi	Dehalococcoidia	GIF9	uncultured_bacterium_o_GIF9	uncultured_bacterium_o_GIF9	uncultured_bacterium_o_GIF9
OTU4797	106	171	73	158	73	61	17	21	34	91	156	214	120	135	73	83	28	115	61	95	187	180	189	238	299	253	299	66	117	73	66	86	115	83	68	109	Bacteria	Chloroflexi	KD4-96	uncultured_bacterium_c_KD4-96	uncultured_bacterium_c_KD4-96	uncultured_bacterium_c_KD4-96	uncultured_bacterium_c_KD4-96
OTU48	1	0	1	1	3	8	10	39	44	1	1	0	1	1	0	0	3	0	0	0	0	0	0	0	0	0	0	0	1	0	3	1	3	5	6	11	Bacteria	TA06	uncultured_bacterium_p_TA06	uncultured_bacterium_p_TA06	uncultured_bacterium_p_TA06	uncultured_bacterium_p_TA06	uncultured_bacterium_p_TA06
OTU480	0	6	5	23	26	4	0	0	0	0	0	2	1	2	1	0	6	1	0	0	0	2	0	0	1	4	2	0	6	3	6	1	6	1	0	4	Bacteria	Proteobacteria	Deltaproteobacteria	Oligoflexales	0319-6G20	uncultured_bacterium_f_0319-6G20	uncultured_bacterium_f_0319-6G20
OTU481	51	143	84	72	53	15	5	2	0	20	36	17	9	14	6	5	4	0	4	9	8	15	9	10	30	32	19	9	27	42	31	8	3	3	3	0	Bacteria	Planctomycetes	Planctomycetacia	Pirellulales	Pirellulaceae	Pir3_lineage	uncultured_bacterium_g_Pir3_lineage
OTU482	2	7	1	12	8	0	3	0	0	8	12	24	13	14	15	6	1	18	6	11	26	24	19	19	22	23	21	12	12	23	24	11	3	0	0	0	Bacteria	Chloroflexi	Anaerolineae	RBG-13-54-9	uncultured_bacterium_o_RBG-13-54-9	uncultured_bacterium_o_RBG-13-54-9	uncultured_bacterium_o_RBG-13-54-9
OTU4824	1	19	110	255	217	76	56	27	18	0	3	2	8	41	146	212	336	309	3	4	2	7	17	5	3	4	12	13	80	46	105	423	427	544	305	225	Bacteria	Chloroflexi	Dehalococcoidia	GIF9	AB-539-J10	SCGC-AB-539-J10	uncultured_bacterium_g_SCGC-AB-539-J10
OTU483	8	3	49	1	2	0	1	1	0	59	349	79	20	10	7	2	2	1	27	48	2	11	10	56	30	22	5	17	4	0	0	0	0	0	0	0	Bacteria	Bacteroidetes	Bacteroidia	Bacteroidales	Rikenellaceae	Blvii28_wastewater-sludge_group	uncultured_bacterium_g_Blvii28_wastewater-sludge_group
OTU4830	0	0	0	1	3	48	26	70	1	0	0	0	0	7	22	40	59	29	1	0	2	0	1	0	0	0	1	0	3	2	5	35	48	46	35	29	Bacteria	Armatimonadetes	DG-56	uncultured_bacterium_c_DG-56	uncultured_bacterium_c_DG-56	uncultured_bacterium_c_DG-56	uncultured_bacterium_c_DG-56
OTU484	1	1	4	13	59	290	338	458	405	0	2	2	8	9	84	121	112	127	0	2	4	2	3	1	2	2	4	4	10	6	9	43	62	76	113	104	Archaea	Crenarchaeota	Bathyarchaeia	uncultured_bacterium_c_Bathyarchaeia	uncultured_bacterium_c_Bathyarchaeia	uncultured_bacterium_c_Bathyarchaeia	uncultured_bacterium_c_Bathyarchaeia
OTU485	0	0	0	0	0	4	3	7	75	1	0	0	0	0	0	1	0	1	0	0	0	0	0	0	0	0	1	0	0	0	2	7	6	4	0	5	Bacteria	Armatimonadetes	Chthonomonadetes	Chthonomonadales	uncultured_bacterium_o_Chthonomonadales	uncultured_bacterium_o_Chthonomonadales	uncultured_bacterium_o_Chthonomonadales
OTU4857	16	7	6	6	0	3	0	0	0	4	7	11	10	0	5	0	0	0	6	7	14	14	8	12	9	10	3	7	5	0	4	1	0	0	0	0	Bacteria	Planctomycetes	OM190	uncultured_bacterium_c_OM190	uncultured_bacterium_c_OM190	uncultured_bacterium_c_OM190	uncultured_bacterium_c_OM190
OTU4859	88	117	55	40	40	7	20	7	3	131	65	7	8	23	10	19	22	23	22	70	68	202	281	339	86	4	6	81	58	81	105	28	6	7	2	1	Bacteria	Verrucomicrobia	Verrucomicrobiae	Verrucomicrobiales	Rubritaleaceae	Luteolibacter	uncultured_bacterium_g_Luteolibacter
OTU486	34	85	57	88	52	61	44	28	23	23	22	20	24	48	34	41	13	34	13	28	41	44	24	18	24	34	24	34	56	73	116	72	36	63	47	33	Bacteria	Planctomycetes	Planctomycetacia	Pirellulales	Pirellulaceae	Pirellula	uncultured_bacterium_g_Pirellula
OTU4865	2	0	0	0	0	0	5	0	0	2	0	0	0	0	0	1	0	0	11	9	2	1	1	0	3	0	0	2	0	0	0	0	1	0	0	0	Bacteria	Verrucomicrobia	Verrucomicrobiae	Verrucomicrobiales	Verrucomicrobiaceae	Brevifollis	uncultured_bacterium_g_Brevifollis
OTU487	1	0	1	0	1	5	10	12	69	0	0	0	1	0	0	2	0	0	0	0	0	0	0	0	1	0	0	0	0	0	0	0	5	5	4	1	Bacteria	Armatimonadetes	uncultured_bacterium_p_Armatimonadetes	uncultured_bacterium_p_Armatimonadetes	uncultured_bacterium_p_Armatimonadetes	uncultured_bacterium_p_Armatimonadetes	uncultured_bacterium_p_Armatimonadetes
OTU488	2	3	1	0	0	0	0	0	1	1	2	0	3	0	4	2	0	0	0	0	0	3	3	2	2	3	1	0	1	0	0	0	0	0	0	0	Bacteria	Actinobacteria	Acidimicrobiia	Microtrichales	Ilumatobacteraceae	CL500-29_marine_group	uncultured_bacterium_g_CL500-29_marine_group
OTU489	25	61	35	6	9	10	0	2	0	66	53	43	49	26	32	31	3	31	94	74	152	77	75	50	48	66	43	92	25	12	7	0	0	0	0	0	Bacteria	Proteobacteria	Gammaproteobacteria	Betaproteobacteriales	Nitrosomonadaceae	MND1	uncultured_bacterium_g_MND1
OTU4890	17	31	15	15	13	5	0	0	0	28	22	13	39	37	32	11	8	24	11	20	17	14	20	8	20	14	16	14	32	34	44	4	1	0	1	0	Bacteria	Planctomycetes	Planctomycetacia	Pirellulales	Pirellulaceae	Candidatus_Anammoximicrobium	uncultured_bacterium_g_Candidatus_Anammoximicrobium
OTU49	1	1	0	1	0	4	53	237	412	1	0	0	0	0	0	1	4	3	0	0	0	0	1	0	2	0	0	1	0	0	1	5	4	7	12	43	Bacteria	Armatimonadetes	Chthonomonadetes	Chthonomonadales	uncultured_bacterium_o_Chthonomonadales	uncultured_bacterium_o_Chthonomonadales	uncultured_bacterium_o_Chthonomonadales
OTU490	29	2	2	0	1	0	0	0	0	4	4	0	1	0	3	0	0	0	10	7	5	3	2	1	0	0	0	10	0	0	0	1	0	1	0	0	Bacteria	Planctomycetes	Planctomycetacia	Pirellulales	Pirellulaceae	Rhodopirellula	uncultured_bacterium_g_Rhodopirellula
OTU491	0	1	2	0	5	1	46	23	39	0	0	3	3	3	32	10	13	21	0	0	1	2	0	2	1	0	1	0	3	2	2	17	21	16	20	13	Bacteria	Actinobacteria	Actinobacteria	Propionibacteriales	Propionibacteriaceae	Cutibacterium	uncultured_bacterium_g_Cutibacterium
OTU4914	8	32	17	31	31	11	2	2	6	7	12	30	22	14	21	15	19	15	8	5	17	7	14	25	8	13	10	14	35	46	39	35	38	42	29	14	Bacteria	Acidobacteria	Subgroup_6	uncultured_bacterium_c_Subgroup_6	uncultured_bacterium_c_Subgroup_6	uncultured_bacterium_c_Subgroup_6	uncultured_bacterium_c_Subgroup_6
OTU4918	34	120	57	55	35	6	19	0	0	27	29	18	19	17	13	13	2	3	14	30	31	29	37	49	39	31	29	10	25	24	14	1	0	0	0	0	Bacteria	Planctomycetes	Planctomycetacia	Planctomycetales	uncultured_bacterium_o_Planctomycetales	uncultured_bacterium_o_Planctomycetales	uncultured_bacterium_o_Planctomycetales
OTU492	13	43	42	73	53	7	5	1	0	3	1	12	6	10	2	0	1	7	1	12	7	13	13	7	6	5	3	4	13	37	31	9	6	0	0	0	Bacteria	Bacteroidetes	Ignavibacteria	Kryptoniales	BSV26	uncultured_bacterium_f_BSV26	uncultured_bacterium_f_BSV26
OTU493	143	11	4	0	1	0	0	9	0	58	15	21	19	3	6	4	6	0	128	25	31	29	41	16	46	16	20	103	9	4	1	2	0	0	0	0	Bacteria	Chloroflexi	Anaerolineae	Anaerolineales	Anaerolineaceae	uncultured_bacterium_f_Anaerolineaceae	uncultured_bacterium_f_Anaerolineaceae
OTU494	90	174	123	98	66	21	9	5	1	29	39	20	33	54	23	22	3	13	25	43	64	44	56	24	30	41	42	43	45	108	116	21	2	2	4	3	Bacteria	Planctomycetes	Planctomycetacia	Pirellulales	Pirellulaceae	Pirellula	uncultured_bacterium_g_Pirellula
OTU495	7	5	18	19	34	15	0	0	0	14	5	21	15	21	6	17	6	7	13	15	9	10	13	11	16	18	13	25	18	44	47	8	5	4	13	10	Bacteria	Rokubacteria	NC10	Rokubacteriales	uncultured_bacterium_o_Rokubacteriales	uncultured_bacterium_o_Rokubacteriales	uncultured_bacterium_o_Rokubacteriales
OTU496	5	9	2	0	0	1	0	0	0	11	25	40	12	8	15	2	0	0	12	13	9	8	20	34	42	46	69	2	7	3	0	4	0	0	0	0	Bacteria	Actinobacteria	Actinobacteria	Frankiales	Nakamurellaceae	Nakamurella	Nakamurella_sp._S20-107
OTU497	61	134	70	101	45	20	12	1	0	18	26	60	39	33	32	14	6	9	20	39	67	73	80	91	68	74	64	29	53	49	42	8	2	4	8	2	Bacteria	Chloroflexi	KD4-96	uncultured_bacterium_c_KD4-96	uncultured_bacterium_c_KD4-96	uncultured_bacterium_c_KD4-96	uncultured_bacterium_c_KD4-96
OTU498	0	0	0	1	5	7	15	25	8	0	1	0	2	8	9	23	43	30	0	0	1	0	2	3	0	0	4	0	2	1	12	39	46	58	37	29	Bacteria	Verrucomicrobia	Verrucomicrobiae	Pedosphaerales	Pedosphaeraceae	ADurb.Bin063-1	uncultured_bacterium_g_ADurb.Bin063-1
OTU4983	0	0	1	0	5	39	20	47	33	0	0	0	0	3	2	6	15	32	0	0	0	1	1	0	0	1	2	0	2	0	7	13	22	20	18	11	Bacteria	Planctomycetes	Phycisphaerae	MSBL9	SG8-4	uncultured_bacterium_f_SG8-4	uncultured_bacterium_f_SG8-4
OTU499	101	61	62	38	23	6	2	11	0	45	39	28	35	24	13	19	6	8	61	38	51	38	40	32	44	59	47	48	22	17	18	13	1	0	0	0	Bacteria	Acidobacteria	Subgroup_22	uncultured_bacterium_c_Subgroup_22	uncultured_bacterium_c_Subgroup_22	uncultured_bacterium_c_Subgroup_22	uncultured_bacterium_c_Subgroup_22
OTU5	4	5	3	0	3	0	6	26	21	10	22	19	9	4	19	27	0	1	10	1	6	0	6	7	8	7	7	7	3	2	0	0	2	0	0	2	Bacteria	Actinobacteria	Actinobacteria	Frankiales	Sporichthyaceae	hgcI_clade	uncultured_bacterium_g_hgcI_clade
OTU50	179	236	265	277	208	137	31	32	14	136	139	281	214	261	124	122	44	136	214	175	207	183	223	258	252	425	425	179	240	219	239	152	48	27	51	33	Bacteria	Gemmatimonadetes	Gemmatimonadetes	Gemmatimonadales	Gemmatimonadaceae	uncultured_bacterium_f_Gemmatimonadaceae	uncultured_bacterium_f_Gemmatimonadaceae
OTU500	49	35	30	16	24	12	12	4	2	59	39	20	24	45	21	30	7	15	51	75	73	72	45	65	60	35	30	30	29	37	30	10	6	2	8	7	Bacteria	Verrucomicrobia	Verrucomicrobiae	Pedosphaerales	Pedosphaeraceae	uncultured_bacterium_f_Pedosphaeraceae	uncultured_bacterium_f_Pedosphaeraceae
OTU501	1	0	0	0	0	0	0	0	0	19	20	29	29	26	25	21	7	11	6	17	42	29	28	43	13	9	10	8	8	3	4	6	1	0	0	0	Bacteria	Nitrospirae	Nitrospira	Nitrospirales	Nitrospiraceae	Nitrospira	uncultured_bacterium_g_Nitrospira
OTU502	43	51	37	41	30	1	3	0	0	9	14	16	18	21	16	10	3	12	17	24	32	22	25	7	14	19	28	15	12	35	28	7	4	0	0	0	Bacteria	Planctomycetes	Planctomycetacia	Pirellulales	Pirellulaceae	Candidatus_Anammoximicrobium	uncultured_bacterium_g_Candidatus_Anammoximicrobium
OTU503	0	8	4	14	13	6	4	7	40	0	1	1	4	30	36	47	96	66	3	1	2	1	4	1	0	1	3	0	18	18	36	54	108	63	155	106	Bacteria	Chloroflexi	JG30-KF-CM66	uncultured_bacterium_c_JG30-KF-CM66	uncultured_bacterium_c_JG30-KF-CM66	uncultured_bacterium_c_JG30-KF-CM66	uncultured_bacterium_c_JG30-KF-CM66
OTU504	21	76	45	34	23	15	2	1	3	8	22	18	32	26	17	11	2	10	18	19	57	26	39	44	30	30	20	13	25	53	45	13	2	1	0	0	Bacteria	Chloroflexi	Anaerolineae	44216	uncultured_bacterium_o_1-20	uncultured_bacterium_o_1-20	uncultured_bacterium_o_1-20
OTU505	59	132	12	9	2	7	0	0	0	10	14	26	14	19	15	15	4	2	9	17	19	20	18	49	51	32	48	8	25	15	14	3	0	0	0	0	Bacteria	Bacteroidetes	Ignavibacteria	SJA-28	uncultured_bacterium_o_SJA-28	uncultured_bacterium_o_SJA-28	uncultured_bacterium_o_SJA-28
OTU506	1	5	5	5	2	0	4	0	1	26	26	13	10	25	3	16	2	10	17	36	79	44	34	25	32	29	37	17	41	73	62	11	3	0	0	0	Bacteria	Planctomycetes	Planctomycetacia	Pirellulales	Pirellulaceae	uncultured_bacterium_f_Pirellulaceae	uncultured_bacterium_f_Pirellulaceae
OTU507	7	3	8	7	13	83	91	99	132	2	1	3	3	6	11	14	30	24	3	1	6	1	4	1	6	4	2	3	8	8	7	19	31	61	83	83	Bacteria	Acidobacteria	Subgroup_6	uncultured_bacterium_c_Subgroup_6	uncultured_bacterium_c_Subgroup_6	uncultured_bacterium_c_Subgroup_6	uncultured_bacterium_c_Subgroup_6
OTU508	4	2	0	2	0	0	0	0	0	47	65	53	33	33	29	27	10	6	12	41	10	8	31	42	22	22	31	6	10	3	1	1	0	0	0	2	Bacteria	Bacteroidetes	Ignavibacteria	Ignavibacteriales	PHOS-HE36	uncultured_bacterium_f_PHOS-HE36	uncultured_bacterium_f_PHOS-HE36
OTU509	3	2	8	29	12	3	0	0	0	9	16	6	7	14	9	0	0	0	8	29	37	27	35	49	32	30	14	19	45	108	144	30	21	2	0	1	Bacteria	Verrucomicrobia	Verrucomicrobiae	Chthoniobacterales	Chthoniobacteraceae	Chthoniobacter	uncultured_bacterium_g_Chthoniobacter
OTU51	0	4	3	19	51	187	334	441	615	1	1	1	2	40	80	148	243	142	1	4	4	3	16	3	1	0	16	4	11	9	42	240	291	313	302	333	Bacteria	Acidobacteria	Aminicenantia	Aminicenantales	uncultured_bacterium_o_Aminicenantales	uncultured_bacterium_o_Aminicenantales	uncultured_bacterium_o_Aminicenantales
OTU510	9	36	45	29	29	27	16	23	60	24	33	101	122	120	123	104	148	119	11	38	39	67	41	30	33	35	53	39	142	72	86	97	121	168	151	120	Archaea	Crenarchaeota	Bathyarchaeia	uncultured_bacterium_c_Bathyarchaeia	uncultured_bacterium_c_Bathyarchaeia	uncultured_bacterium_c_Bathyarchaeia	uncultured_bacterium_c_Bathyarchaeia
OTU511	0	1	0	0	8	22	47	146	92	0	0	0	2	4	3	12	14	11	1	0	0	0	0	0	0	0	0	2	0	0	1	29	30	46	29	18	Bacteria	Latescibacteria	uncultured_bacterium_p_Latescibacteria	uncultured_bacterium_p_Latescibacteria	uncultured_bacterium_p_Latescibacteria	uncultured_bacterium_p_Latescibacteria	uncultured_bacterium_p_Latescibacteria
OTU512	0	0	0	0	0	30	67	113	103	0	0	0	3	4	18	24	27	33	1	2	0	0	1	1	0	0	0	1	0	2	0	17	25	23	20	13	Bacteria	Patescibacteria	Microgenomatia	Candidatus_Chisholmbacteria	uncultured_bacterium_o_Candidatus_Chisholmbacteria	uncultured_bacterium_o_Candidatus_Chisholmbacteria	uncultured_bacterium_o_Candidatus_Chisholmbacteria
OTU513	0	0	0	0	0	0	0	0	1	1	0	0	0	0	0	0	0	0	0	0	0	0	0	0	0	0	0	0	0	0	0	0	0	0	0	0	Bacteria	Proteobacteria	Gammaproteobacteria	Salinisphaerales	Solimonadaceae	Nevskia	uncultured_bacterium_g_Nevskia
OTU514	11	0	0	0	0	0	0	0	0	12	5	2	0	1	2	1	0	6	18	144	19	68	16	6	2	2	0	7	1	0	0	0	0	0	0	0	Bacteria	Bacteroidetes	Bacteroidia	Flavobacteriales	Flavobacteriaceae	Flavobacterium	uncultured_bacterium_g_Flavobacterium
OTU515	67	116	85	102	67	27	10	3	0	11	10	16	14	20	5	3	4	0	16	19	13	18	14	13	20	33	37	7	11	17	16	12	0	0	0	0	Bacteria	Bacteroidetes	Bacteroidia	Chitinophagales	Saprospiraceae	uncultured_bacterium_f_Saprospiraceae	uncultured_bacterium_f_Saprospiraceae
OTU516	3	8	18	14	71	102	63	78	39	21	16	6	14	5	102	123	9	44	16	22	26	15	9	3	6	3	4	51	52	21	21	44	7	8	0	3	Bacteria	Proteobacteria	Gammaproteobacteria	Betaproteobacteriales	Sulfuricellaceae	Sulfuricella	uncultured_bacterium_g_Sulfuricella
OTU517	24	13	17	15	4	4	0	0	0	16	17	15	25	29	16	12	4	12	33	15	9	20	22	21	17	25	20	24	21	35	18	10	1	0	0	0	Bacteria	Chloroflexi	Anaerolineae	Anaerolineales	Anaerolineaceae	uncultured_bacterium_f_Anaerolineaceae	uncultured_bacterium_f_Anaerolineaceae
OTU5177	1	2	9	5	11	0	0	0	0	5	19	18	5	27	11	31	8	18	0	2	1	7	9	2	2	2	4	2	9	6	5	2	1	2	0	0	Bacteria	Proteobacteria	Deltaproteobacteria	Syntrophobacterales	Syntrophaceae	Smithella	uncultured_bacterium_g_Smithella
OTU518	2	31	13	18	16	7	15	4	0	4	16	41	31	118	85	43	38	43	5	6	13	23	18	25	14	13	17	3	32	39	30	29	25	9	9	18	Bacteria	Firmicutes	Clostridia	Clostridiales	Clostridiaceae_1	Clostridium_sensu_stricto_1	uncultured_bacterium_g_Clostridium_sensu_stricto_1
OTU519	6	14	17	63	61	117	99	86	99	5	4	12	24	25	79	66	77	43	3	14	16	14	14	3	4	8	11	8	36	22	41	58	89	119	124	105	Bacteria	LCP-89	uncultured_bacterium_p_LCP-89	uncultured_bacterium_p_LCP-89	uncultured_bacterium_p_LCP-89	uncultured_bacterium_p_LCP-89	uncultured_bacterium_p_LCP-89
OTU5199	8	16	1	3	0	5	13	0	0	8	14	17	7	21	6	2	1	3	7	8	15	17	13	14	11	14	16	5	3	9	3	1	3	1	0	0	Bacteria	Elusimicrobia	Lineage_IIb	uncultured_bacterium_c_Lineage_IIb	uncultured_bacterium_c_Lineage_IIb	uncultured_bacterium_c_Lineage_IIb	uncultured_bacterium_c_Lineage_IIb
OTU52	166	404	292	339	259	92	32	36	16	59	117	193	102	243	121	90	36	122	16	53	62	96	97	124	135	142	189	29	115	145	127	104	43	30	24	13	Bacteria	Bacteroidetes	Ignavibacteria	Kryptoniales	BSV26	uncultured_bacterium_f_BSV26	uncultured_bacterium_f_BSV26
OTU520	0	0	0	0	7	66	98	100	40	0	0	0	0	1	1	1	0	0	0	0	1	0	0	0	0	0	0	0	0	1	0	0	4	1	4	6	Bacteria	TA06	uncultured_bacterium_p_TA06	uncultured_bacterium_p_TA06	uncultured_bacterium_p_TA06	uncultured_bacterium_p_TA06	uncultured_bacterium_p_TA06
OTU521	15	98	73	111	90	45	18	15	2	0	2	4	7	21	19	13	28	5	1	3	4	2	2	0	3	0	1	3	19	28	36	13	14	3	11	2	Bacteria	Kiritimatiellaeota	Kiritimatiellae	WCHB1-41	uncultured_bacterium_o_WCHB1-41	uncultured_bacterium_o_WCHB1-41	uncultured_bacterium_o_WCHB1-41
OTU522	10	31	36	30	26	5	12	0	1	15	9	11	12	21	20	22	0	10	4	9	18	25	45	46	11	8	7	7	17	10	13	6	2	2	3	0	Bacteria	Bacteroidetes	Bacteroidia	Chitinophagales	Chitinophagaceae	Ferruginibacter	uncultured_bacterium_g_Ferruginibacter
OTU523	37	29	29	24	29	12	12	0	2	39	46	47	84	74	76	94	38	78	94	67	103	80	67	52	62	51	48	105	97	101	120	81	40	31	41	31	Bacteria	Chloroflexi	Anaerolineae	Anaerolineales	Anaerolineaceae	uncultured_bacterium_f_Anaerolineaceae	uncultured_bacterium_f_Anaerolineaceae
OTU524	17	10	20	29	32	46	17	1	29	1	5	2	6	3	5	2	3	4	12	9	13	7	6	7	6	8	11	9	22	18	26	18	6	8	17	6	Bacteria	Chloroflexi	Anaerolineae	Anaerolineales	Anaerolineaceae	RBG-16-58-14	uncultured_bacterium_g_RBG-16-58-14
OTU525	0	0	0	0	1	21	2	11	21	0	0	0	1	4	13	18	22	29	0	2	0	2	1	0	0	0	3	0	1	0	5	78	59	56	34	39	Bacteria	Patescibacteria	Microgenomatia	Candidatus_Chisholmbacteria	Candidatus_Chisholmbacteria_bacterium_RIFCSPLOWO2_01_FULL_50_28	uncultured_bacterium_f_Candidatus_Chisholmbacteria_bacterium_RIFCSPLOWO2_01_FULL_50_28	uncultured_bacterium_f_Candidatus_Chisholmbacteria_bacterium_RIFCSPLOWO2_01_FULL_50_28
OTU5250	6	0	5	3	0	0	0	4	5	7	3	4	10	2	9	18	7	22	8	5	5	5	2	0	0	1	1	3	6	4	4	2	7	9	8	12	Bacteria	Chloroflexi	Anaerolineae	Anaerolineales	Anaerolineaceae	uncultured_bacterium_f_Anaerolineaceae	uncultured_bacterium_f_Anaerolineaceae
[truncated: 610 more rows]
