# Supplementary material for: Whether interstitial space features were the main factors affecting sediment microbial community structures in Chaohu Lake
Source: Front Microbiol. 2022 Dec 14;13:1024630. doi: 10.3389/fmicb.2022.1024630 (PMC9796575; doi:10.3389/fmicb.2022.1024630)
Supplement: Supplementary file 3 [file Data_Sheet_1.CSV]

	cH01c	cH02c	cH03c	cH04c	cH05c	cH06c	cH07c	cH08c	cH09c	hH01b	hH02b	hH03b	hH04b	hH05b	hH06b	hH07b	hH08b	hH09b	hH01c	hH02c	hH03c	hH04c	hH05c	hH06c	hH07c	hH08c	hH09c	hH01d	hH02d	hH03d	hH04d	hH05d	hH06d	hH07d	hH08d	hH09d
OTU1	1	1	0	1	5	4	27	14	36	21	8	8	10	9	9	38	0	1	9	6	2	0	0	1	0	3	5	10	3	4	0	0	4	3	5	2
OTU10	1	3	2	4	9	3	1	22	42	1	2	3	14	88	253	292	884	380	4	9	4	15	51	13	3	2	47	6	40	11	44	478	807	965	718	593
OTU100	0	0	1	0	1	5	15	33	54	0	0	0	0	7	22	37	57	29	0	0	0	1	4	0	1	0	6	0	4	2	8	92	146	195	82	105
OTU1000	1	0	0	0	0	10	17	32	42	1	1	1	3	2	4	0	8	13	1	1	5	2	1	1	0	2	1	0	4	1	2	6	15	3	18	8
OTU1001	8	17	13	14	21	5	2	4	0	0	3	1	1	2	1	1	0	2	0	2	2	2	2	1	3	2	3	4	3	8	5	0	5	0	1	0
OTU1002	18	8	15	28	18	2	1	0	0	1	2	1	1	1	1	0	1	5	0	2	2	2	1	3	4	5	4	6	8	2	13	0	8	0	0	0
OTU1003	0	0	0	0	1	0	0	1	0	0	0	0	0	1	4	2	9	11	0	0	1	1	1	0	0	0	1	0	1	2	1	25	21	23	12	8
OTU1005	8	5	4	1	0	0	0	0	0	15	16	8	5	2	12	3	2	6	8	7	5	7	17	9	35	10	3	20	28	3	0	1	0	0	0	0
OTU1006	2	10	6	20	27	14	5	0	0	0	1	1	1	1	3	7	3	4	0	0	0	0	0	1	0	1	1	0	0	3	9	5	11	11	7	0
OTU1007	0	0	0	0	3	15	5	38	13	0	0	0	1	0	7	8	7	12	0	0	2	0	0	0	0	0	1	0	0	0	1	7	13	10	10	11
OTU1008	1	0	0	0	0	7	26	41	26	0	0	0	0	0	0	1	0	0	0	0	0	0	0	0	0	0	0	0	0	0	0	0	3	0	0	0
OTU10081	0	0	0	2	1	3	0	0	0	0	3	11	8	7	16	8	12	14	0	0	6	1	2	8	3	4	3	6	4	1	2	4	15	17	15	25
OTU10084	1	0	2	2	5	13	14	24	10	0	0	0	0	1	1	1	3	7	0	0	0	0	0	0	0	0	0	0	3	1	5	12	8	41	19	15
OTU10087	1	2	3	9	2	4	1	0	0	2	1	6	4	10	8	5	3	4	0	3	1	3	1	2	1	3	3	1	4	2	3	2	4	6	2	2
OTU1009	7	9	2	0	2	7	7	16	29	0	4	15	12	9	5	3	6	5	2	3	8	8	5	7	4	4	13	10	9	16	27	30	15	16	16	2
OTU101	26	14	37	40	68	109	32	0	1	20	29	39	40	40	20	28	37	25	34	37	48	36	35	43	38	45	29	46	98	102	116	69	77	23	127	95
OTU1010	8	5	11	5	14	8	0	0	0	10	21	12	9	15	15	19	6	8	0	7	1	2	1	3	3	1	4	5	2	6	3	5	8	0	1	0
OTU1011	20	3	12	5	5	1	3	0	0	8	9	10	13	18	11	5	4	3	17	13	8	10	7	6	12	14	13	17	24	19	20	10	1	0	1	0
OTU1012	0	0	0	0	5	11	4	8	2	0	0	1	0	4	9	13	29	7	0	1	0	0	0	0	0	0	0	0	0	0	0	2	11	26	19	19
OTU1013	0	0	0	0	3	14	23	21	13	0	0	0	0	2	5	11	5	8	0	0	0	0	0	0	0	0	1	0	2	0	0	12	16	5	5	5
OTU1014	2	0	0	0	0	0	0	0	0	2	0	4	10	20	109	39	14	14	1	2	0	2	1	2	1	2	3	3	1	1	1	2	0	0	1	0
OTU1015	0	1	2	3	6	8	0	0	0	5	2	7	12	10	6	7	4	8	8	8	12	5	2	3	7	20	5	11	12	18	15	3	9	1	7	2
OTU1016	1	0	10	8	27	18	18	26	12	1	1	4	5	7	32	48	52	50	0	1	2	2	2	1	2	1	2	8	16	15	18	40	24	43	19	16
OTU1017	0	0	1	0	6	14	12	15	27	0	0	0	0	0	0	0	1	2	0	0	0	0	0	0	0	0	0	0	0	0	0	0	0	5	6	5
OTU1018	58	45	14	10	3	3	0	0	0	63	36	52	29	24	15	32	109	4	11	29	10	12	12	27	11	15	26	9	9	5	9	1	0	0	0	0
OTU1019	0	0	0	0	2	3	2	8	15	0	0	0	0	0	0	0	0	0	0	0	0	0	0	0	0	0	0	0	0	0	0	0	0	0	0	0
OTU102	1	0	2	2	13	33	43	61	36	2	1	3	15	17	64	87	86	73	3	1	5	8	12	3	1	0	9	4	12	4	11	64	110	167	175	160
OTU1020	2	11	5	7	10	2	0	0	0	1	6	16	12	19	12	10	4	2	5	6	8	8	13	14	8	12	27	4	8	10	5	2	2	2	0	0
OTU1021	0	0	0	0	0	3	11	12	9	0	1	0	0	1	2	1	0	2	0	0	0	0	0	0	0	0	1	0	0	1	0	1	8	3	0	6
OTU1022	31	8	10	8	3	1	1	4	0	4	22	14	9	3	0	4	1	3	1	6	0	5	5	5	3	20	8	13	6	4	1	2	1	0	0	0
OTU1023	12	27	15	13	8	3	0	0	0	9	13	13	11	5	3	4	0	3	4	6	11	6	3	2	9	6	6	5	6	15	15	0	0	0	0	0
OTU1024	0	3	3	7	10	22	7	16	5	1	0	0	1	4	8	15	14	11	0	0	1	2	1	0	2	0	2	1	6	1	4	17	11	26	9	5
OTU1025	0	1	0	0	2	0	0	0	0	0	0	1	1	0	0	0	0	0	1	0	0	0	0	0	1	1	0	0	1	0	0	0	0	0	0	0
OTU1026	12	14	12	7	10	3	1	0	0	3	4	11	9	1	0	2	1	1	7	6	6	2	2	2	4	2	12	3	4	6	1	0	0	0	0	0
OTU1027	25	17	12	20	12	1	2	0	0	7	9	6	7	3	1	1	0	0	3	2	4	2	10	5	7	7	8	11	8	10	6	8	0	1	0	0
OTU1028	8	4	0	0	0	0	0	0	0	14	9	10	17	4	7	3	2	0	8	10	12	4	5	6	7	12	13	12	10	1	0	1	0	0	0	0
OTU10283	4	3	0	0	1	2	1	0	0	12	2	0	2	0	4	10	2	4	13	6	7	8	11	5	2	0	3	6	4	4	3	6	16	9	2	103
OTU1029	17	6	25	14	9	3	2	0	0	1	5	2	7	10	26	23	26	20	7	0	1	0	2	0	2	0	3	9	6	3	2	6	4	8	17	1
OTU103	215	167	191	149	96	49	17	10	3	114	104	169	182	138	74	55	35	40	128	143	171	134	192	185	237	251	225	162	168	228	228	106	28	18	12	2
OTU1030	18	23	21	22	18	0	0	0	0	7	11	10	7	10	4	4	1	1	12	14	27	11	16	27	11	16	7	15	18	13	17	3	0	0	0	0
OTU1031	13	12	16	9	6	1	0	4	2	14	17	29	33	33	36	29	21	34	19	19	24	29	21	18	17	23	22	22	37	30	29	20	28	26	20	8
OTU1032	7	23	42	54	46	16	8	2	0	13	13	12	20	34	21	18	39	32	5	17	10	15	2	5	3	9	12	14	24	16	21	23	43	25	24	9
OTU1033	0	0	0	0	3	30	7	12	10	0	0	0	2	0	1	2	0	0	2	0	0	0	0	1	0	0	0	1	1	0	0	1	2	7	18	24
OTU1034	0	0	0	2	7	21	43	29	43	0	0	0	1	3	6	8	13	11	0	0	0	0	1	0	0	0	0	1	4	0	2	18	17	22	32	25
OTU1035	0	0	0	1	10	53	45	60	23	0	2	0	0	1	1	1	9	2	0	0	0	0	0	1	0	0	0	0	0	0	0	2	0	1	4	9
OTU1036	0	3	1	3	1	4	3	8	6	0	0	0	0	2	0	8	0	5	0	1	1	0	0	0	1	0	1	0	0	0	0	5	10	3	10	6
OTU1037	0	0	0	1	0	6	4	21	5	0	0	0	0	3	0	1	5	9	0	0	0	0	0	0	0	0	0	0	0	0	0	10	13	8	7	8
OTU1038	8	9	2	10	7	0	0	0	0	4	0	4	1	10	1	3	2	2	3	2	3	7	9	14	10	9	6	6	5	9	6	3	0	0	0	0
OTU1039	1	1	8	4	2	5	2	10	16	3	3	4	6	11	21	31	16	23	1	5	1	3	2	1	2	1	5	5	8	6	7	9	3	14	13	11
OTU104	104	127	63	10	8	11	2	4	0	119	62	59	57	29	19	21	7	16	134	109	87	64	86	67	58	66	79	76	24	12	8	5	0	0	0	0
OTU1040	3	15	6	8	4	0	2	0	0	2	0	9	4	6	0	0	0	0	0	6	8	6	5	13	8	3	15	11	10	5	2	1	0	0	0	0
OTU10400	0	0	2	0	0	0	2	0	0	2	2	4	4	5	2	1	0	0	1	0	1	0	1	0	0	2	0	0	0	0	0	0	0	0	0	0
OTU1041	0	0	0	0	2	9	5	6	7	0	0	0	0	0	0	1	0	0	0	0	0	0	0	0	0	0	0	0	1	0	0	0	0	0	2	4
OTU1042	32	2	1	1	0	3	0	0	0	61	2	2	6	1	2	4	0	2	28	124	26	26	3	5	0	4	0	15	6	0	1	0	0	0	1	0
OTU1043	11	21	12	6	9	1	0	1	0	4	3	0	0	4	3	0	0	2	3	1	4	7	5	1	3	1	2	2	5	5	4	2	3	1	1	0
OTU1044	19	4	7	1	0	1	0	0	0	24	36	33	44	61	44	32	1	31	24	24	23	24	30	26	29	33	45	21	28	20	18	15	9	13	4	3
OTU1045	0	1	0	12	7	3	1	0	0	0	0	1	1	7	3	2	3	7	1	0	0	0	1	1	0	1	3	0	9	5	12	11	12	4	4	1
OTU1046	0	5	4	8	5	4	0	0	0	0	1	0	1	5	4	8	9	6	0	0	1	0	0	0	0	0	1	0	7	3	6	12	12	18	11	4
OTU10460	496	150	258	198	195	73	40	4	14	225	124	109	115	102	98	77	24	51	252	319	473	349	382	326	239	243	172	427	206	168	169	61	6	3	4	2
OTU10466	9	15	7	6	6	4	1	2	4	6	4	10	12	10	7	5	3	3	6	11	15	11	10	13	6	19	19	17	9	8	7	1	0	1	3	3
OTU1047	0	0	0	0	0	6	11	14	1	0	0	0	0	1	8	12	7	8	0	0	0	0	0	0	0	0	0	0	1	0	0	3	3	2	11	7
OTU1048	0	2	5	1	3	2	4	0	0	1	1	1	11	6	16	17	32	21	3	2	4	4	4	0	3	2	0	4	6	4	3	17	21	23	19	10
OTU1049	0	0	0	0	0	1	2	0	3	1	0	3	2	4	9	13	20	13	1	1	2	2	3	0	0	1	4	0	2	1	1	23	29	29	23	17
OTU105	48	179	155	160	117	29	22	4	0	21	25	26	29	28	16	15	2	9	29	48	59	46	31	40	39	39	38	43	42	93	66	25	6	0	0	1
OTU1052	6	3	11	5	3	3	0	0	0	5	4	2	4	5	1	1	1	0	5	0	8	6	4	11	14	7	4	7	10	6	7	0	2	0	0	0
OTU1053	0	0	0	0	0	0	1	0	0	0	0	0	1	1	2	10	12	6	0	0	0	1	2	0	0	0	1	1	3	1	0	21	15	13	5	8
OTU1054	17	8	9	2	5	3	0	0	1	8	9	10	4	6	8	3	1	3	19	9	13	16	8	11	10	16	14	14	6	4	3	3	0	0	0	0
OTU1055	6	10	20	13	16	9	3	0	0	0	2	1	10	3	4	6	2	9	1	2	3	4	2	4	3	1	2	2	10	6	5	4	2	0	4	1
OTU1056	12	3	5	0	0	1	0	0	0	0	7	4	5	11	1	0	0	0	3	3	10	5	10	12	5	12	14	6	3	3	2	0	0	0	0	0
OTU10567	35	11	17	9	2	3	1	1	1	90	28	26	41	42	27	23	3	24	61	44	18	21	30	20	11	26	5	22	14	8	2	2	0	1	0	0
OTU1057	25	18	23	19	24	10	1	4	0	12	12	27	14	22	17	19	5	13	20	15	17	15	21	24	20	19	23	18	11	10	18	9	9	0	5	1
OTU1058	0	6	4	4	12	21	16	9	5	1	0	0	0	1	0	4	0	1	1	1	0	4	1	0	0	2	0	5	3	0	2	0	0	4	3	6
OTU1059	0	2	5	9	6	9	8	7	4	0	1	1	0	0	4	5	3	5	0	0	0	0	2	0	0	0	0	2	6	1	4	3	6	10	8	7
OTU106	69	106	42	71	61	41	13	7	10	151	178	286	164	128	118	50	26	83	75	153	187	320	283	356	308	302	348	91	149	87	93	45	47	14	31	28
OTU1060	1	3	1	1	0	2	0	0	0	0	2	5	2	6	3	3	4	0	0	3	6	11	8	11	14	15	11	1	6	17	21	5	2	0	4	3
OTU1061	1	0	1	0	4	21	20	25	9	0	0	0	0	0	0	1	0	1	0	0	0	1	0	0	0	0	0	0	0	0	0	1	0	0	1	4
OTU1062	3	9	22	28	27	59	50	37	26	0	2	0	5	8	35	42	55	31	1	3	4	4	2	1	0	0	2	8	13	26	12	42	33	47	30	37
OTU1063	0	1	2	0	1	8	17	13	13	0	1	0	8	2	22	17	23	28	5	2	2	0	1	0	1	0	2	3	14	2	3	11	15	13	18	24
OTU10632	4	2	1	5	9	2	4	0	0	5	10	11	9	7	6	6	2	3	7	8	16	13	23	15	14	15	10	10	11	13	9	0	0	0	0	0
OTU10636	21	11	21	6	25	12	1	1	5	16	8	18	20	8	7	12	6	20	8	14	14	12	19	16	14	14	14	13	17	17	13	8	11	7	8	8
OTU1064	0	0	0	0	0	3	6	2	0	0	1	3	1	4	3	5	6	8	3	2	5	1	1	0	0	0	3	1	8	2	5	6	11	22	11	14
OTU10645	9	7	19	15	31	6	4	0	0	0	0	0	4	2	3	3	0	0	0	3	6	4	0	2	0	3	2	1	5	15	6	3	0	0	0	2
OTU1065	0	0	0	0	1	2	0	1	4	0	0	1	0	0	0	0	0	0	0	0	0	0	1	0	0	0	0	0	0	0	0	1	5	1	8	2
OTU1066	44	29	18	12	16	8	2	1	0	105	63	74	52	55	34	25	4	31	59	52	37	47	101	64	49	64	72	62	28	24	21	11	7	1	1	1
OTU1067	4	3	25	0	0	0	0	0	0	18	76	17	0	6	7	5	1	3	0	3	1	0	5	9	12	7	0	1	1	1	0	0	0	0	0	0
OTU1068	9	2	2	1	0	0	0	1	1	19	11	13	27	3	7	2	2	4	15	4	7	9	9	4	6	9	6	19	4	1	1	0	0	1	3	1
OTU1069	9	4	6	1	2	3	0	2	0	12	3	2	1	2	0	0	1	5	3	6	9	17	20	14	3	2	0	7	3	4	1	1	0	0	0	0
OTU107	8	39	37	82	91	135	121	103	86	4	0	5	11	28	113	93	248	152	3	6	2	5	7	4	10	5	12	10	30	28	48	77	163	98	99	131
OTU1070	3	1	2	2	2	0	0	0	0	10	4	5	6	2	2	3	0	3	2	9	15	8	5	11	3	4	5	13	6	8	5	0	0	0	2	1
OTU1071	0	4	2	5	6	3	5	2	13	0	0	6	1	9	9	14	12	25	0	0	0	4	1	5	1	2	6	1	5	4	3	17	34	19	43	43
OTU1072	0	3	0	0	1	8	2	7	47	1	0	4	5	2	8	10	39	28	0	0	3	0	0	3	1	1	1	2	14	1	3	15	19	21	28	38
OTU1073	2	0	1	0	0	0	0	0	4	16	3	1	1	0	0	4	0	1	0	3	7	16	5	6	0	1	2	6	0	0	0	0	0	0	0	0
OTU1074	3	0	0	0	0	0	0	0	0	7	15	7	0	1	2	0	0	0	15	69	6	42	6	7	6	21	1	4	2	1	0	0	0	0	0	0
OTU1075	2	0	6	2	0	0	0	0	0	8	2	11	7	2	2	3	1	2	15	9	25	5	14	11	13	12	13	19	2	5	2	3	0	0	0	0
OTU10752	18	23	24	15	15	15	8	1	5	5	4	1	7	7	12	6	4	11	23	10	14	11	7	7	8	4	8	29	13	13	20	11	4	3	9	4
OTU10759	1	2	0	9	39	226	515	308	232	1	0	0	1	0	1	3	6	11	0	1	1	0	0	0	1	0	0	0	0	0	3	6	1	4	1	21
OTU1076	4	1	0	0	0	1	0	0	0	25	1	0	0	2	10	14	1	2	10	75	7	13	4	4	0	1	0	2	0	0	0	0	0	0	0	0
OTU1077	5	10	10	9	5	2	5	1	0	12	3	16	15	13	5	5	1	3	9	6	7	6	8	10	14	21	24	8	6	10	2	3	0	0	0	0
OTU1078	3	17	10	4	1	1	3	0	2	8	4	3	10	7	1	1	0	0	3	8	10	9	2	2	11	11	6	13	4	9	10	0	2	0	0	0
OTU108	38	31	30	9	18	10	0	5	0	105	32	63	46	39	18	24	10	11	346	205	98	113	111	44	26	64	61	110	20	33	23	7	0	1	0	0
OTU1080	0	0	3	3	9	5	8	6	14	0	2	2	0	2	12	18	18	18	1	1	0	3	2	1	2	0	0	2	6	2	7	32	31	21	70	63
OTU10803	0	0	1	0	10	9	5	10	9	0	0	0	1	1	1	1	1	3	0	0	0	0	0	0	0	0	1	0	3	0	0	1	0	0	2	13
OTU1081	0	0	1	0	1	6	6	11	1	0	0	3	6	6	23	22	29	36	1	2	4	10	3	1	0	0	3	3	7	0	4	21	23	52	17	22
OTU1082	0	0	0	0	4	1	2	4	1	0	0	0	0	3	9	12	20	14	0	1	1	0	0	0	0	0	1	0	8	1	7	15	28	17	20	13
OTU10826	0	0	0	0	0	0	13	9	11	0	0	0	0	0	4	0	6	3	0	0	0	0	3	0	0	0	1	0	0	0	1	12	18	24	12	16
OTU1083	0	0	0	0	0	0	0	0	0	0	0	1	1	0	12	7	6	11	0	0	0	0	0	0	1	0	2	0	2	0	0	14	7	19	25	44
OTU10838	0	0	2	2	2	5	2	4	0	1	0	0	1	4	16	25	40	29	2	1	1	3	1	2	2	0	2	3	5	7	6	26	34	26	22	8
OTU1084	13	11	10	1	2	0	1	0	0	33	5	2	3	7	7	2	0	6	15	24	38	30	20	17	2	3	2	13	7	2	0	0	0	0	0	0
OTU1085	11	9	7	0	3	0	0	0	0	14	4	8	9	4	6	6	0	2	26	9	30	10	12	9	11	16	10	42	7	9	7	0	1	0	1	1
OTU1086	23	42	20	30	11	9	5	0	3	5	5	4	8	2	4	5	5	2	7	6	12	8	12	15	11	13	5	16	5	14	16	4	0	0	0	0
OTU1087	0	0	0	2	0	1	1	5	3	1	1	5	5	2	4	2	0	1	16	12	19	14	2	0	3	1	1	32	14	3	4	1	0	1	2	6
OTU1089	0	0	0	0	0	0	0	0	1	0	0	0	0	0	1	0	0	0	0	0	0	0	0	0	0	0	0	0	0	0	0	0	0	0	0	0
OTU109	40	13	9	1	0	0	0	2	0	184	30	35	94	17	51	19	8	30	187	131	24	56	42	23	8	23	35	35	13	4	1	1	0	0	0	0
OTU1090	5	6	15	8	4	3	0	1	0	1	3	2	6	5	17	13	9	19	3	5	0	3	4	1	2	2	0	3	8	8	4	15	13	5	5	3
OTU1091	2	9	2	3	3	0	0	0	0	3	7	12	5	16	3	3	1	2	3	1	3	8	7	6	6	9	7	3	3	6	13	0	0	0	0	0
OTU1092	1	8	4	17	10	5	11	4	8	0	0	0	1	0	6	10	1	7	0	2	4	0	1	1	1	0	1	2	3	10	6	23	30	25	12	18
OTU1093	2	20	41	64	69	69	24	32	32	1	0	0	5	11	35	47	87	50	3	2	1	2	3	0	4	1	1	4	10	14	20	70	63	83	55	40
OTU1094	0	0	0	3	0	11	43	17	37	0	0	0	0	0	0	0	0	0	0	0	0	0	0	0	1	0	0	0	0	0	0	0	2	0	0	0
OTU1095	0	0	0	0	2	1	1	5	0	0	0	0	1	6	17	12	26	10	0	1	0	0	1	0	0	1	0	1	2	4	3	21	6	19	7	9
OTU1096	0	0	0	0	1	0	0	1	91	0	0	0	0	0	2	2	12	0	0	0	0	0	0	0	0	0	0	0	0	0	0	0	4	0	0	1
OTU1097	2	2	2	4	0	1	0	0	0	6	9	5	2	3	3	5	1	2	3	12	17	11	22	33	27	15	12	15	21	31	20	5	0	0	0	0
OTU10970	0	0	0	0	5	20	14	15	14	0	0	0	2	1	10	9	22	14	1	2	1	0	1	0	0	1	0	3	1	0	3	4	10	8	8	19
OTU1098	7	6	15	14	15	32	24	20	7	1	4	6	5	9	7	14	8	20	4	5	4	3	4	3	2	1	1	4	8	6	5	18	21	7	15	12
OTU10983	0	0	0	0	0	5	0	22	41	0	0	0	1	1	2	2	11	5	0	0	1	0	0	1	0	0	0	0	0	0	0	7	9	8	6	3
OTU1099	6	11	18	19	11	7	0	1	0	0	3	1	3	2	0	1	1	1	6	3	2	2	2	4	15	6	9	5	2	4	6	3	0	0	0	0
OTU11	238	629	422	808	384	94	35	15	4	41	77	86	53	122	12	17	7	30	25	92	109	145	147	197	231	237	291	46	135	324	308	106	33	2	1	3
OTU110	0	0	0	0	0	0	0	2	1	0	0	0	0	0	0	2	0	0	1	0	0	0	0	0	0	0	0	0	0	0	0	0	1	0	0	0
OTU1100	1	4	6	12	11	4	0	3	0	0	2	1	3	1	3	1	6	6	2	4	2	2	2	0	1	2	2	1	7	10	8	4	5	0	2	0
OTU11000	26	16	24	25	17	2	3	0	7	22	18	28	33	27	23	17	11	6	20	15	23	23	13	22	21	39	22	22	21	13	9	7	3	5	4	2
OTU1101	0	0	0	0	1	4	5	3	19	0	0	0	0	0	1	0	4	0	0	0	0	0	0	0	0	0	0	0	0	0	0	5	3	1	13	0
OTU1102	0	0	0	0	0	0	0	5	0	1	0	0	2	0	1	0	13	9	0	0	2	0	1	1	0	0	0	0	1	1	1	6	1	1	3	2
OTU1103	0	2	6	11	11	2	3	27	16	2	2	1	4	16	10	23	20	9	1	5	2	4	2	2	3	2	8	2	7	4	7	30	32	45	48	42
OTU1104	25	7	15	5	3	12	2	1	2	29	15	8	62	9	23	33	10	11	37	23	30	26	15	8	10	11	9	27	6	10	11	8	1	1	2	0
OTU1105	3	9	3	3	1	0	0	0	2	5	24	4	6	8	1	6	0	0	5	7	2	0	0	4	4	7	4	4	0	2	0	0	0	0	0	0
OTU1106	6	15	29	48	43	13	15	5	2	2	3	12	10	10	14	6	12	4	4	1	6	8	7	4	5	5	6	2	10	12	11	7	11	4	18	13
OTU1107	10	10	10	5	6	0	0	0	0	15	5	6	13	12	6	1	5	6	4	1	5	9	6	4	5	6	8	9	6	8	7	2	0	2	0	0
OTU1108	3	11	8	13	17	5	3	0	2	0	6	3	3	4	2	1	6	9	0	0	3	2	2	5	2	2	1	1	16	9	10	6	5	0	1	0
OTU1109	2	19	21	12	16	7	2	5	0	0	0	1	2	0	1	2	7	4	3	3	2	5	1	0	1	2	1	1	13	7	9	7	2	4	2	3
OTU111	108	69	105	62	42	19	9	9	9	187	85	106	106	85	68	44	14	38	193	110	139	112	86	74	71	84	104	157	85	92	100	32	9	1	2	3
OTU1110	6	10	14	15	7	4	0	0	0	10	8	24	22	21	19	9	7	7	6	7	9	9	10	12	8	12	18	3	13	9	11	6	4	0	1	0
OTU1111	0	0	0	0	4	12	22	29	35	0	0	0	0	0	2	2	8	3	0	0	0	0	0	0	0	0	2	1	2	0	1	2	6	12	14	15
OTU1112	0	0	0	0	0	0	0	0	0	0	0	0	0	0	0	0	0	0	0	0	0	0	0	0	0	0	0	0	0	0	0	2	0	1	0	0
OTU1113	4	3	9	9	5	4	0	5	0	25	25	23	40	19	23	16	23	16	23	11	19	12	10	9	12	14	28	33	25	17	19	19	39	22	21	19
OTU1114	0	0	0	0	0	2	6	8	0	0	0	0	0	0	0	0	0	0	0	0	0	0	0	0	0	0	0	0	1	0	0	0	2	0	0	0
OTU1115	2	0	0	0	0	0	0	0	0	0	5	0	0	0	0	1	0	0	2	0	0	0	0	4	7	2	3	1	1	0	0	0	0	0	0	0
OTU1116	0	0	0	0	0	0	0	0	0	0	0	1	1	6	1	3	0	0	0	2	0	0	1	1	0	0	0	0	0	0	0	0	0	0	0	0
OTU11170	2	0	0	0	0	0	0	0	0	15	11	8	11	4	4	2	2	2	23	25	7	5	2	2	1	6	5	9	2	0	0	0	0	0	0	0
OTU1118	2	4	3	2	1	0	2	0	0	6	49	24	10	8	22	95	71	27	1	1	2	2	2	4	2	2	1	4	4	1	3	3	4	5	2	0
OTU1119	0	3	4	15	10	11	10	1	9	0	1	0	0	1	1	2	1	1	0	0	0	0	1	0	1	2	0	0	1	7	8	4	5	5	1	1
OTU112	295	142	348	247	243	107	55	36	20	332	135	213	358	110	160	173	62	144	198	146	211	141	170	94	128	146	134	252	190	129	130	48	14	4	5	6
OTU1120	0	0	0	0	0	0	0	0	0	9	3	7	12	3	4	5	0	12	1	0	1	2	4	2	6	4	13	3	5	2	0	0	0	0	0	0
OTU1122	4	5	5	3	5	3	2	1	2	5	4	5	2	4	4	8	2	3	11	11	21	14	5	5	3	16	4	14	10	13	8	1	3	4	2	2
OTU1123	0	0	0	0	0	0	0	0	0	0	2	0	0	0	0	0	0	0	0	1	1	2	0	1	1	2	1	0	0	0	0	0	0	0	0	0
OTU1124	2	0	0	0	0	0	0	0	0	0	0	0	0	0	2	0	0	0	0	3	0	0	0	0	0	0	0	0	0	0	0	0	0	0	0	0
OTU1125	6	19	39	21	38	14	1	1	1	2	0	1	4	8	3	4	4	7	3	3	0	1	4	5	2	0	2	7	6	5	13	14	7	7	1	5
OTU1126	2	4	1	1	0	2	0	2	0	0	2	0	5	3	1	2	0	1	13	5	12	5	4	5	8	5	3	15	6	18	14	1	3	0	1	1
OTU1128	7	0	3	4	3	7	6	8	0	1	4	7	16	9	17	32	38	31	5	6	7	4	2	2	1	7	6	6	10	2	5	12	19	21	24	13
OTU1129	35	9	12	1	4	4	0	0	0	24	10	12	12	5	8	1	0	1	26	8	13	9	8	13	5	16	10	21	1	2	0	2	0	0	0	0
OTU113	0	0	0	1	19	139	161	120	37	0	0	1	0	0	0	1	0	2	0	0	0	0	0	1	0	0	0	0	0	0	1	1	14	10	7	30
OTU1130	1	5	15	24	15	10	6	3	2	0	0	0	0	1	9	9	4	11	1	0	0	0	0	0	0	1	0	3	5	3	5	4	10	11	10	3
OTU1131	1	13	29	32	19	29	10	15	7	0	1	0	2	1	2	3	7	4	0	0	0	1	0	0	2	1	1	3	6	5	7	8	4	15	8	3
OTU1132	0	0	0	0	5	40	34	35	2	0	0	0	0	0	0	0	0	0	0	0	0	0	0	0	0	0	0	0	0	0	0	0	0	0	0	3
OTU1133	0	0	0	1	0	2	6	0	0	0	1	2	4	4	8	15	10	29	2	5	7	12	8	4	1	4	2	9	8	10	8	16	24	31	24	16
OTU1135	14	5	9	15	10	2	4	0	2	4	3	8	16	21	5	11	1	8	3	9	4	7	4	7	8	10	3	4	8	11	8	7	5	1	4	0
OTU1136	7	6	3	4	0	0	0	0	0	29	16	2	7	1	4	0	0	2	3	13	15	26	19	26	4	2	2	8	4	0	3	0	0	0	0	0
OTU11367	0	0	0	0	0	0	5	3	0	0	4	5	8	5	5	8	24	10	2	2	1	1	2	2	3	1	3	2	11	5	3	10	14	6	17	13
OTU1138	13	4	22	15	6	6	3	0	0	1	7	4	17	7	3	8	2	20	3	4	3	1	4	1	4	3	4	11	5	31	21	6	2	6	3	4
OTU1139	11	6	8	5	3	0	1	0	0	8	3	1	2	2	1	0	0	0	5	8	8	10	12	9	1	1	5	4	5	8	2	0	0	0	0	0
OTU114	3	4	1	19	34	115	201	179	103	1	2	2	5	20	34	40	97	58	0	3	4	5	4	3	1	0	7	5	25	20	33	85	127	168	244	282
OTU1142	7	44	37	37	18	9	0	1	0	12	55	23	17	13	8	8	6	9	0	1	5	1	2	3	9	5	7	3	11	14	14	4	2	2	7	16
OTU1143	0	0	0	1	0	6	22	54	20	0	0	0	0	0	0	0	0	0	0	0	0	0	0	0	0	0	0	0	0	0	0	0	0	0	0	0
OTU1145	1	0	0	0	1	0	0	0	0	28	11	3	6	6	100	64	6	2	13	53	1	5	12	9	3	1	1	2	2	2	0	0	0	0	2	0
OTU1146	1	3	0	0	0	0	1	0	0	3	6	6	5	3	0	1	0	0	0	6	5	5	3	3	0	1	1	0	0	0	1	0	0	0	0	0
OTU1147	14	5	12	12	15	0	0	0	0	5	4	6	6	6	4	1	3	6	3	1	0	6	0	0	2	3	2	8	2	6	1	0	1	0	0	0
OTU1148	5	9	17	12	22	10	6	0	0	4	8	9	19	4	14	19	14	23	15	3	10	4	5	2	3	3	4	12	11	8	9	21	30	28	27	15
OTU1149	7	8	12	6	6	3	0	0	0	1	1	1	3	1	4	0	1	0	0	4	8	7	4	1	3	2	1	7	9	13	17	10	3	2	3	8
OTU115	21	42	26	25	19	5	5	0	0	34	30	89	76	61	32	35	10	26	19	24	24	39	38	40	31	42	51	20	53	48	34	23	7	8	5	4
OTU1150	3	10	4	14	14	6	4	0	0	2	3	8	7	4	2	4	1	0	9	6	9	4	4	8	6	10	4	7	17	16	10	2	6	0	1	1
OTU1151	1	3	7	12	12	2	2	0	0	0	1	3	12	17	8	8	2	8	1	4	0	0	0	0	0	0	0	4	1	4	3	7	4	6	0	0
OTU1152	12	16	9	6	6	0	0	0	0	13	4	14	8	17	8	8	1	2	3	7	14	13	11	23	9	19	9	13	18	10	11	1	1	0	0	0
OTU1153	4	5	3	0	0	0	0	0	0	11	0	5	4	1	0	0	0	5	9	5	2	3	6	5	5	9	15	5	3	5	3	4	0	0	0	0
OTU1154	7	6	12	35	36	10	9	12	9	0	0	1	2	3	4	3	14	5	0	1	2	0	2	1	0	0	2	3	5	8	6	10	10	15	9	8
OTU1155	7	6	23	8	19	2	1	0	2	1	4	2	3	6	6	0	2	1	9	6	9	3	5	3	5	1	2	11	8	11	8	0	1	0	1	0
OTU1157	0	2	1	2	3	7	8	19	19	3	0	5	7	1	3	12	10	11	2	0	1	2	3	1	1	0	2	8	6	6	11	13	12	11	19	19
OTU1159	0	0	0	0	0	3	5	12	0	0	0	0	0	1	4	8	9	1	1	0	0	0	3	0	1	0	1	0	1	1	7	18	15	21	6	10
OTU116	3	4	5	6	25	115	165	309	143	1	1	0	1	7	26	21	36	47	3	2	2	1	3	1	3	0	2	0	2	5	1	14	47	43	93	95
OTU1160	0	0	0	0	0	3	12	19	1	0	0	0	1	0	3	3	6	4	0	0	0	0	2	0	0	0	0	0	0	0	1	10	10	19	2	1
OTU1163	9	10	15	30	13	16	8	10	0	2	3	5	10	13	8	9	29	14	3	4	1	5	4	5	1	1	2	8	10	11	6	4	3	2	1	7
OTU11636	0	0	1	0	3	51	27	8	5	0	0	0	1	1	3	1	5	9	0	0	2	0	1	0	1	0	0	0	0	0	0	6	5	8	16	19
OTU1164	27	10	17	11	11	5	1	1	0	10	6	8	16	18	10	19	2	7	10	8	7	10	9	12	13	9	11	11	13	8	6	5	3	0	1	3
OTU11649	5	6	6	1	6	1	0	0	0	8	5	12	16	5	16	3	1	16	5	7	9	1	7	7	6	5	8	2	10	2	4	2	1	2	2	2
OTU1165	25	15	18	21	10	12	0	3	0	9	4	6	7	4	0	2	3	1	15	10	17	5	8	8	5	8	8	11	13	14	5	6	0	0	0	0
OTU11652	6	4	7	0	0	0	1	0	0	10	6	26	20	6	11	6	0	10	3	2	3	7	6	7	15	15	27	7	12	2	3	0	0	0	0	0
OTU1166	1	20	17	48	27	4	0	0	0	0	0	0	0	0	2	0	0	1	0	0	0	0	0	0	0	0	0	0	0	0	0	0	1	0	0	0
OTU1167	5	6	20	9	14	11	4	4	6	0	2	1	11	4	9	18	12	7	1	1	5	2	4	2	6	2	2	5	6	5	7	4	6	4	3	9
OTU1168	5	12	7	9	7	6	4	0	0	1	4	3	4	5	4	1	2	2	4	5	3	4	9	5	2	6	2	4	3	3	2	4	0	0	0	0
OTU117	17	9	9	2	5	0	1	0	1	19	15	6	6	4	5	2	1	2	28	31	24	22	10	13	4	14	7	22	3	1	0	0	1	0	0	0
OTU1171	28	6	3	1	1	1	0	0	0	18	6	14	12	3	1	8	1	5	8	14	7	7	11	13	8	15	3	14	6	1	1	0	3	0	0	0
OTU11710	0	0	0	0	2	16	45	39	17	0	0	0	0	0	0	4	4	2	0	0	0	0	1	0	0	0	0	0	1	2	0	5	12	15	25	5
OTU1172	4	5	18	14	9	1	0	1	0	0	0	0	1	0	1	0	0	1	1	2	2	0	7	3	1	5	4	6	11	14	8	7	0	1	0	0
OTU1173	3	3	8	2	10	3	0	0	0	6	4	7	11	6	8	6	1	1	6	5	13	7	5	1	1	4	6	11	6	6	4	3	13	2	1	2
OTU1174	15	12	2	1	1	4	0	0	0	6	12	16	21	4	5	2	7	5	1	0	0	2	0	6	3	7	15	1	0	2	2	0	0	0	0	0
OTU1175	13	7	13	1	12	4	5	0	0	8	5	11	15	3	6	8	0	5	10	3	14	11	8	3	7	8	9	11	9	5	0	1	1	0	0	0
OTU11756	0	1	0	3	5	9	13	13	4	0	1	0	0	5	11	12	12	7	0	2	1	0	0	2	1	2	2	0	2	0	1	21	27	28	22	8
OTU1176	0	0	0	0	0	0	9	7	3	0	0	0	0	6	8	12	2	6	0	0	0	0	0	1	4	1	4	0	1	3	3	6	4	7	12	22
OTU1179	2	26	3	6	0	1	0	0	0	23	20	17	10	11	8	5	1	8	7	20	21	31	32	42	24	30	13	9	11	6	7	0	2	0	0	0
OTU118	87	53	104	113	117	82	65	64	86	55	53	104	157	157	377	404	568	475	77	72	90	97	111	51	60	49	113	119	246	122	178	475	347	473	421	409
OTU1180	18	10	13	9	8	0	3	1	0	8	2	7	9	10	6	4	0	0	2	5	6	2	2	6	1	4	2	12	3	9	12	4	0	0	0	0
OTU1183	0	0	0	0	7	22	13	17	2	0	0	0	0	1	3	2	9	8	0	0	0	0	1	0	0	0	0	1	1	1	1	1	3	5	20	4
OTU1184	0	0	0	0	4	18	51	73	34	0	0	0	1	1	5	4	14	1	0	0	0	0	0	0	0	0	0	0	1	0	0	11	17	11	17	14
OTU1185	3	0	3	1	1	4	2	0	0	9	6	4	9	2	14	21	28	18	17	12	3	7	6	4	1	4	4	7	11	4	1	5	5	14	9	11
OTU1186	0	0	0	0	0	0	0	2	1	5	0	4	11	0	8	8	1	2	1	5	27	13	4	6	4	1	1	2	2	0	0	4	1	0	0	0
OTU1187	0	0	0	0	0	0	0	0	0	5	2	3	0	4	0	0	0	0	4	2	6	2	4	2	1	2	4	3	0	0	0	0	0	0	0	0
OTU11886	0	1	1	1	5	19	22	12	13	0	0	0	0	0	1	5	3	22	0	2	0	0	0	1	0	0	0	2	7	0	2	21	18	13	16	6
OTU1189	2	3	3	2	9	7	2	0	0	0	0	3	16	2	5	2	0	5	3	0	3	2	1	4	6	3	5	7	9	5	8	1	4	3	3	7
OTU119	1	0	0	0	0	0	0	0	0	3	0	0	0	1	0	1	0	0	1	0	1	0	0	1	0	0	0	0	0	0	0	0	0	1	0	0
OTU1190	5	2	2	1	0	1	0	0	0	13	73	29	6	0	1	4	1	1	1	2	1	2	2	1	2	3	3	4	3	1	0	0	0	0	0	0
OTU1192	0	0	0	0	2	19	29	28	16	0	0	0	0	0	0	0	0	0	0	0	0	0	0	0	0	0	0	0	0	0	0	0	1	1	2	0
OTU1194	0	0	0	0	3	15	17	25	35	0	1	1	0	2	4	8	18	12	0	0	0	1	0	0	0	0	0	0	2	0	0	6	7	7	20	19
OTU1195	0	0	0	0	0	0	1	0	2	0	0	2	0	1	3	4	19	10	0	0	0	1	2	0	0	1	2	0	1	0	5	24	26	28	20	39
OTU1196	0	0	0	0	0	0	0	0	0	2	10	4	2	2	20	53	96	31	0	0	0	0	0	0	0	0	1	0	0	0	1	2	0	0	3	1
OTU1197	3	1	0	0	0	3	0	0	1	20	8	5	2	6	9	1	0	7	9	7	7	3	8	6	2	1	0	5	3	0	1	0	0	0	0	0
OTU1198	5	13	5	4	8	1	0	0	0	5	12	14	4	5	6	3	0	5	6	10	14	19	17	34	42	49	32	4	13	18	32	23	2	1	1	0
OTU1199	16	13	15	9	3	1	3	2	0	19	10	12	7	9	5	5	1	9	24	21	7	5	13	9	10	12	9	11	8	2	2	1	0	0	0	0
OTU12	1	0	0	0	0	0	1	3	8	6	5	1	2	2	2	7	0	2	5	3	2	0	1	0	0	1	1	1	2	0	0	0	0	0	0	0
OTU120	4	9	5	8	8	24	47	16	0	6	3	5	4	181	257	24	24	13	3	6	9	9	1	4	5	2	5	8	8	11	25	113	28	14	14	25
OTU1200	15	11	9	4	0	0	0	0	0	5	7	9	18	9	2	6	1	8	5	3	6	5	4	1	5	4	5	17	5	2	1	3	0	0	0	0
OTU1201	4	1	1	0	2	0	0	1	0	25	13	8	14	2	71	38	2	4	19	24	10	14	5	0	4	4	4	13	3	1	0	1	0	0	0	0
OTU1202	1	3	5	1	2	1	3	0	0	2	3	1	1	3	4	2	4	2	1	1	13	14	14	5	9	8	7	12	8	6	11	8	12	6	11	25
OTU12022	0	0	0	0	0	0	0	0	1	0	0	0	0	0	0	1	0	0	0	0	0	0	0	0	0	0	0	1	0	0	0	0	0	0	0	0
OTU1203	29	22	9	0	0	2	0	3	0	11	10	13	21	16	5	5	1	2	8	14	14	6	16	9	17	25	16	6	8	5	5	0	0	0	0	0
OTU12032	1	0	0	0	0	0	0	7	5	0	2	5	4	5	1	4	0	0	0	1	1	2	0	0	1	3	2	4	0	0	0	0	0	0	0	0
OTU1204	6	9	4	2	2	0	0	0	0	5	2	5	1	0	8	3	1	1	2	2	5	4	12	8	4	7	12	13	2	2	0	2	0	0	1	0
OTU12048	0	0	0	0	0	0	0	0	0	0	0	3	1	1	0	1	0	0	1	0	0	0	2	3	4	1	5	0	1	1	0	0	0	0	0	0
OTU1205	1	9	10	2	8	3	0	0	0	1	1	3	5	19	0	3	2	7	1	3	4	3	2	2	0	0	0	2	9	10	6	6	0	2	6	2
OTU1206	25	23	29	18	10	7	8	3	0	39	33	27	56	16	16	13	2	7	36	28	61	38	27	20	20	27	32	13	9	2	6	4	1	0	3	0
OTU1207	1	0	2	2	0	2	0	0	0	2	11	2	1	2	6	5	0	1	3	6	6	6	6	7	5	3	4	3	7	26	30	6	4	1	4	3
OTU1209	0	0	0	1	0	0	0	0	0	3	1	0	4	0	2	4	3	0	2	4	21	5	7	8	5	6	9	9	9	14	13	12	0	0	0	0
OTU121	0	0	0	0	0	0	0	3	2	1	0	0	2	0	0	1	0	0	0	0	0	0	0	0	0	0	0	3	0	0	0	0	0	0	0	0
OTU1210	0	0	0	0	0	0	0	0	0	9	1	0	1	7	24	4	6	9	19	4	2	6	0	0	0	0	0	6	2	0	0	0	0	0	0	0
OTU12109	6	2	4	1	0	2	0	0	0	9	9	4	12	13	3	1	0	3	4	9	19	12	14	16	6	16	5	13	3	5	4	1	1	0	0	0
OTU1212	7	8	12	17	11	2	1	2	0	3	3	5	3	4	4	2	0	7	2	5	2	8	5	2	3	4	1	2	11	13	9	2	2	0	5	0
OTU1213	3	5	10	4	11	3	1	0	0	1	2	2	6	6	4	2	5	3	3	1	7	5	1	2	0	1	2	3	5	5	7	8	8	2	1	0
OTU1215	32	12	20	4	5	2	0	0	0	8	4	6	10	1	3	3	0	1	19	7	4	12	4	4	1	8	5	8	5	2	1	0	0	0	0	0
OTU1216	1	1	0	0	0	0	0	0	0	33	30	7	3	6	5	2	2	13	9	46	8	4	5	11	5	1	2	2	4	0	0	0	0	0	0	0
OTU1217	10	0	3	0	0	1	1	1	4	5	10	8	22	8	14	19	45	30	5	5	8	11	6	5	6	3	7	17	15	1	2	17	26	27	25	25
OTU1218	0	0	0	0	0	0	3	2	3	0	0	0	0	0	8	8	13	16	0	0	0	0	1	0	1	0	2	0	0	0	0	14	4	15	7	9
OTU1219	0	0	0	1	1	1	0	3	0	1	3	2	4	4	3	11	18	9	1	0	2	1	0	1	4	2	0	1	8	3	3	9	15	5	3	6
OTU122	11	48	117	211	158	67	22	36	21	4	4	3	23	35	109	173	210	179	7	9	7	10	15	4	5	3	13	18	89	102	107	251	145	212	112	68
OTU1220	0	0	1	0	1	1	5	0	0	1	0	0	4	4	10	9	18	11	0	0	0	1	1	0	0	0	1	2	12	5	2	10	5	15	25	15
OTU1221	3	20	11	5	3	4	2	0	0	5	2	9	1	3	3	2	2	2	1	9	12	19	3	13	11	8	5	3	7	8	11	4	0	1	0	0
OTU1223	22	5	1	2	0	2	0	0	0	7	5	7	5	5	3	5	1	0	20	8	9	5	7	8	11	17	12	14	1	2	0	0	0	0	0	0
OTU12239	30	16	31	16	16	8	1	1	0	3	3	7	5	0	4	1	0	1	24	16	20	11	18	8	7	7	11	19	11	10	6	3	0	1	0	0
OTU1224	2	5	0	0	0	0	0	0	0	13	12	18	3	6	5	1	0	2	3	12	8	22	17	15	19	11	14	2	4	0	0	0	0	0	0	0
OTU12245	21	13	13	11	7	13	3	0	0	13	7	12	21	9	13	4	8	2	19	9	10	5	11	4	6	11	15	10	12	5	7	18	3	2	7	5
OTU1225	1	2	11	36	23	4	0	0	0	0	1	0	0	0	3	4	6	2	0	0	0	0	0	0	0	0	0	0	1	3	3	3	5	4	1	2
OTU1226	4	9	7	7	6	3	0	0	0	1	5	0	1	0	3	1	0	1	3	16	10	8	7	8	3	4	4	6	9	11	14	6	4	1	1	0
OTU1227	0	0	0	0	4	15	20	24	11	0	1	0	0	0	1	0	1	0	0	0	0	0	0	0	0	0	0	0	0	0	0	0	2	2	5	13
OTU12270	42	106	64	70	17	13	3	0	6	65	96	132	84	110	58	34	6	38	34	46	55	82	65	91	93	99	154	31	46	38	37	5	4	3	3	1
OTU123	231	283	357	410	256	77	24	11	8	75	69	107	95	133	82	82	13	42	117	79	78	76	72	91	111	142	120	89	108	176	124	49	2	0	0	0
OTU1230	0	0	0	0	1	1	2	8	22	0	0	0	0	2	5	2	9	2	0	1	0	0	0	1	0	0	1	0	1	1	5	0	1	8	21	7
OTU1232	5	6	9	9	7	3	0	0	0	1	4	6	12	2	7	6	6	11	7	0	4	3	4	0	5	2	4	1	3	1	6	3	11	20	24	24
OTU1234	3	1	0	0	0	0	0	0	0	12	15	8	11	5	3	3	0	2	12	23	7	2	5	0	3	15	11	8	1	2	2	1	0	1	0	0
OTU12344	46	16	61	27	40	14	10	0	1	70	37	39	46	34	36	31	8	28	65	84	35	20	26	38	32	21	15	34	15	21	13	4	1	2	0	0
OTU1235	0	1	0	0	0	0	0	0	0	0	0	1	1	0	0	1	0	0	0	1	0	0	0	0	0	0	0	0	0	0	0	0	0	0	0	0
OTU1236	12	13	5	2	6	2	0	0	0	0	13	3	3	3	0	1	0	0	3	1	2	1	6	1	6	6	3	6	6	15	6	1	0	0	0	0
OTU1237	6	0	6	9	8	5	0	0	0	5	5	7	6	3	2	3	0	0	5	0	8	3	4	3	5	6	6	7	3	6	4	0	1	2	3	0
OTU1238	23	16	2	4	2	0	1	0	0	15	26	10	10	6	2	4	0	1	0	1	5	3	12	5	10	11	10	7	3	12	6	2	0	0	0	0
OTU1239	19	2	0	0	2	0	0	0	0	34	3	0	0	3	2	2	0	1	13	47	13	7	3	3	0	0	0	8	3	0	0	0	0	0	0	0
OTU124	21	21	32	74	95	130	85	48	82	21	32	23	23	30	26	34	27	48	44	47	82	51	57	43	66	67	47	86	85	134	147	93	33	23	59	67
OTU1240	2	11	15	15	10	6	1	4	3	3	0	6	7	6	2	7	4	1	1	0	1	2	4	0	2	2	4	2	4	4	3	3	13	1	2	0
OTU1241	0	0	1	1	1	16	18	26	36	0	0	0	0	0	1	2	2	1	0	0	0	0	1	0	0	0	0	2	0	0	0	2	1	1	3	1
OTU12412	0	1	3	5	13	10	13	13	33	1	0	0	2	7	9	14	31	13	0	0	0	2	1	1	0	0	2	3	8	13	15	9	12	18	76	49
OTU1242	0	0	0	0	0	5	16	17	14	0	0	0	0	0	1	1	5	14	0	0	0	0	4	0	0	2	0	1	4	0	5	14	15	20	5	12
OTU1243	0	0	0	0	0	0	0	0	0	2	3	3	2	17	3	4	2	3	1	12	12	6	14	8	4	5	4	5	11	18	14	13	6	6	0	2
OTU1249	6	15	10	4	1	0	0	3	1	11	10	14	12	6	7	6	0	1	5	1	4	5	7	6	5	9	12	4	4	0	1	1	0	0	0	0
OTU125	64	217	48	68	23	14	2	4	0	77	95	150	79	85	47	32	14	30	38	30	64	113	102	168	156	129	112	32	86	74	63	15	0	0	0	0
OTU1250	114	24	7	4	1	0	0	10	2	121	55	36	24	14	35	12	3	6	68	63	17	11	9	12	14	9	16	21	14	4	1	0	0	0	0	0
OTU1252	9	10	16	16	23	6	5	0	0	2	1	1	3	5	0	2	0	1	0	0	0	2	4	0	1	0	3	1	1	1	1	2	0	6	1	0
OTU1253	1	1	0	0	4	16	36	14	15	0	2	2	2	3	6	4	13	23	4	2	2	8	7	8	4	1	6	3	5	8	11	11	26	26	32	40
OTU1254	1	0	0	1	0	1	0	3	5	2	0	5	3	1	5	5	4	3	0	0	1	2	0	4	9	1	3	0	1	2	2	8	21	17	29	11
OTU1255	0	0	0	1	1	0	0	0	0	0	0	1	0	9	1	50	20	4	0	0	0	0	0	0	1	0	0	0	0	0	0	5	8	0	0	4
OTU1257	29	3	2	1	0	0	0	7	0	16	3	0	0	1	1	0	0	1	11	26	13	21	10	9	3	1	1	2	1	0	0	0	0	0	0	0
OTU1258	7	4	4	2	2	0	0	0	0	3	4	10	7	6	1	1	5	2	7	1	3	6	5	4	4	7	2	5	7	5	10	3	7	5	1	1
OTU1259	10	10	12	17	9	0	3	0	1	4	4	6	8	13	5	4	0	7	5	5	6	6	4	5	4	5	2	1	8	18	11	1	1	7	0	0
OTU126	171	113	247	187	197	83	27	16	8	115	58	71	94	44	51	53	16	75	109	65	83	49	74	60	54	63	43	133	82	68	42	34	8	3	2	2
OTU1260	15	45	18	12	13	4	6	0	0	5	8	11	10	11	9	6	0	8	0	2	4	6	6	2	2	6	6	2	12	10	4	3	1	0	0	0
OTU12609	0	2	3	2	12	42	27	39	9	0	1	0	0	0	1	2	0	3	0	3	0	2	0	0	1	0	0	0	1	3	3	0	2	0	2	2
OTU1261	3	6	8	8	6	4	2	0	0	6	16	15	13	5	5	2	1	1	4	3	2	5	6	3	9	13	10	5	9	19	11	2	0	0	0	0
OTU1262	8	6	12	25	18	3	2	1	9	4	1	3	6	3	4	0	2	1	1	0	1	0	1	1	0	3	1	2	13	9	5	13	0	0	1	3
OTU1263	10	12	16	11	7	5	0	0	0	9	7	8	12	9	13	1	0	1	5	8	8	8	11	2	10	8	11	15	11	15	24	6	1	1	6	7
OTU1264	0	5	7	17	13	7	0	7	9	0	0	3	3	6	12	19	29	17	0	1	2	0	0	1	2	1	1	1	5	4	13	17	18	11	4	16
OTU1265	1	1	12	4	10	7	1	0	4	0	3	4	9	1	5	15	12	7	1	3	0	2	2	2	1	2	0	3	14	4	0	7	8	6	3	5
OTU12652	2	8	6	8	28	20	23	20	19	5	1	2	13	6	8	14	15	17	4	9	20	10	9	6	4	5	2	4	8	10	14	15	24	21	29	31
OTU1267	5	1	5	1	3	3	2	0	0	7	3	2	3	3	2	1	2	1	22	11	20	17	17	9	14	17	7	9	9	4	7	1	0	1	0	0
OTU1269	21	5	3	0	0	0	0	3	0	5	5	12	10	6	6	2	4	0	4	6	10	9	8	10	11	10	12	16	5	4	1	0	0	0	0	0
OTU12693	23	42	36	51	26	8	1	4	0	0	0	0	0	0	0	0	0	0	0	0	0	0	0	0	0	0	0	2	0	1	1	0	0	0	0	0
OTU127	1	0	0	0	6	49	95	151	135	0	0	0	0	0	0	0	0	1	0	0	0	0	0	0	0	0	0	0	0	0	0	0	3	3	3	2
OTU1270	4	1	0	1	1	0	0	0	0	7	7	7	10	10	3	4	2	2	0	0	5	13	20	11	14	5	12	4	12	4	4	1	0	0	0	0
OTU1271	20	21	22	30	19	9	2	1	3	4	7	14	20	14	3	3	0	2	5	12	9	7	8	9	12	9	11	5	13	17	19	10	1	1	0	0
OTU1274	5	7	24	14	29	24	10	0	0	0	3	1	5	7	15	11	1	4	1	2	3	2	0	1	1	0	0	2	10	15	11	3	5	3	0	1
OTU1275	4	8	6	2	3	1	3	0	0	5	1	3	2	8	3	5	2	1	2	5	7	6	4	8	7	10	4	2	11	15	10	7	2	0	0	0
OTU12751	0	0	2	7	14	44	16	41	12	0	0	4	8	6	30	55	28	42	1	2	0	0	2	1	1	3	0	2	5	2	5	19	23	29	56	40
OTU12755	1	4	6	11	16	13	6	16	14	0	1	2	8	7	13	11	31	20	2	1	3	3	1	2	1	3	4	5	19	6	13	16	27	32	36	20
OTU1276	0	5	7	16	19	19	10	26	7	0	0	1	1	6	13	21	29	15	0	0	0	3	0	0	4	1	1	1	19	5	8	29	30	29	21	25
OTU1277	4	3	7	8	8	1	1	0	8	0	2	1	9	5	29	26	26	22	2	2	2	2	4	2	2	2	1	3	7	3	4	32	20	24	16	14
OTU1278	1	20	25	37	27	2	5	0	0	1	0	1	1	3	1	3	3	5	0	0	0	0	0	0	0	0	0	1	9	5	8	18	18	14	10	5
OTU1279	0	0	0	0	5	25	19	19	18	0	0	0	0	1	0	1	0	0	0	0	0	0	0	0	0	0	0	0	1	0	0	2	0	4	3	0
OTU12796	0	0	0	0	1	9	8	42	13	0	0	0	0	0	1	4	4	1	0	0	0	0	1	0	0	0	0	0	0	0	0	5	6	10	2	7
OTU128	24	20	56	36	39	23	7	0	0	27	65	70	51	63	42	43	20	33	21	31	8	15	13	11	9	17	11	25	45	54	36	40	22	0	1	0
OTU1280	0	2	0	0	1	0	5	3	5	0	1	3	0	0	8	2	15	6	0	0	0	0	0	0	0	0	0	0	0	1	0	1	7	1	5	0
OTU1282	10	4	9	5	8	2	0	0	0	4	2	2	5	2	2	0	0	3	9	4	10	3	5	4	6	6	5	17	4	3	1	2	0	0	0	0
OTU12823	0	0	1	0	7	41	20	25	6	0	1	0	0	0	3	2	2	8	0	0	0	0	0	0	1	0	0	0	0	0	0	2	2	2	3	6
OTU1283	21	15	13	15	15	4	1	0	0	20	13	25	23	14	15	13	8	4	20	23	21	21	22	20	16	36	20	44	31	29	25	12	2	0	2	2
OTU1284	13	3	8	8	12	9	1	2	0	5	1	4	12	3	10	5	4	4	4	4	5	1	3	0	3	3	7	5	10	14	8	5	3	0	4	1
OTU1285	12	1	4	2	3	8	0	0	0	3	6	1	1	1	5	1	1	3	24	5	8	9	3	1	6	14	4	18	3	6	5	0	4	0	0	0
OTU1286	11	22	17	16	17	1	2	1	0	6	7	10	7	16	4	6	0	2	6	12	19	11	6	12	15	15	9	12	12	22	23	9	0	0	0	1
OTU1287	5	7	14	20	7	8	0	0	0	1	5	5	3	15	3	4	11	10	1	4	2	4	3	2	0	4	3	2	10	6	13	14	18	10	23	17
OTU1288	0	8	7	23	23	21	10	20	62	0	0	1	2	4	13	11	21	25	1	1	0	1	0	1	1	0	2	0	9	8	13	44	46	42	53	37
OTU1289	0	4	2	3	11	17	10	8	4	0	0	0	0	1	0	4	0	0	2	1	5	1	1	2	1	1	1	3	4	4	1	3	2	1	7	7
OTU129	4	3	0	0	0	2	0	0	1	2	2	1	2	0	0	2	0	0	3	1	3	2	1	0	0	2	0	2	0	0	0	0	0	0	0	0
OTU12908	1	1	1	1	10	56	96	221	263	0	0	2	2	3	5	15	30	23	2	4	0	0	3	1	0	0	0	2	1	1	7	24	37	61	43	42
OTU1291	4	4	4	0	2	0	0	1	7	17	12	48	63	22	22	17	2	10	13	17	32	23	18	18	9	18	23	21	20	14	14	12	8	8	7	12
OTU12921	0	0	0	0	0	3	8	28	57	0	0	0	0	0	0	0	1	1	0	0	0	0	0	0	0	0	1	0	1	0	0	4	7	1	3	7
OTU1293	0	0	0	0	0	4	13	17	3	0	0	0	1	2	23	20	25	19	0	1	1	0	4	0	0	0	3	7	9	1	1	15	10	22	17	15
OTU1294	20	16	6	6	1	3	0	0	0	17	11	2	14	4	5	1	2	2	19	6	22	13	7	9	10	8	2	44	7	1	0	0	0	0	0	0
OTU1295	0	0	0	0	6	32	26	20	3	0	0	0	0	0	0	0	0	0	0	0	0	0	0	0	0	0	0	0	1	0	0	1	0	0	0	0
OTU1297	3	1	4	2	2	1	0	0	0	8	7	5	13	10	8	9	0	5	17	10	47	15	16	7	13	11	8	19	26	8	18	9	1	8	7	12
OTU12978	2	2	2	1	2	0	0	0	0	9	6	6	16	7	15	14	14	13	16	3	3	7	2	4	3	1	3	6	6	6	1	3	5	10	5	10
OTU1298	28	6	3	0	1	3	0	0	0	16	8	22	21	18	2	9	1	3	25	21	10	9	6	14	12	9	12	5	7	2	3	2	0	0	0	0
OTU1299	2	1	17	13	8	2	0	0	0	5	2	3	5	6	6	4	5	6	7	5	7	10	2	0	4	4	3	11	13	6	15	9	2	0	1	0
OTU13	240	124	173	231	156	76	26	6	2	503	338	459	378	262	174	141	48	103	513	423	332	333	378	457	513	597	513	316	273	207	195	96	6	3	1	6
OTU130	7	7	1	1	0	1	5	6	3	7	63	42	5	9	17	4	3	0	4	9	3	5	12	16	23	22	2	3	1	1	4	1	1	1	1	0
OTU1300	1	0	1	0	0	3	0	0	2	1	1	0	1	3	7	10	8	12	3	0	3	5	2	0	2	0	0	0	4	1	6	9	8	9	11	3
OTU1301	21	10	18	17	11	4	1	0	0	12	11	9	16	1	2	2	0	5	10	8	10	8	8	3	8	4	7	15	13	12	4	0	0	0	2	2
OTU13010	5	4	9	6	3	6	0	4	0	31	9	31	47	30	10	9	8	18	15	16	8	13	9	15	15	17	20	20	8	10	11	19	15	11	9	2
OTU1302	4	12	20	14	21	0	0	0	3	2	2	1	2	1	3	5	9	9	1	2	4	1	0	4	0	0	2	5	1	11	11	7	2	4	1	1
OTU1304	1	5	2	3	1	0	0	0	0	0	2	0	2	0	1	0	0	0	4	4	6	3	8	6	4	6	4	3	16	19	26	8	5	0	1	0
OTU1305	0	1	0	2	4	16	4	0	0	1	2	0	0	1	2	2	0	4	0	6	8	8	3	4	4	6	6	4	10	15	22	3	1	0	2	1
OTU1306	0	0	0	1	3	2	9	34	6	0	1	0	0	1	0	0	0	2	0	0	0	0	0	2	0	0	0	0	0	0	2	6	5	5	3	5
OTU1307	0	0	1	1	2	7	17	8	21	0	1	2	0	1	2	4	37	21	0	0	0	0	3	2	0	0	0	2	2	1	2	8	28	18	19	32
OTU1308	0	0	0	0	0	0	4	5	0	1	0	0	0	0	7	3	9	5	0	0	0	1	0	0	0	0	0	0	0	1	3	15	18	12	9	4
OTU1309	0	0	0	0	1	1	6	4	0	0	0	0	0	0	6	3	7	15	0	0	1	0	1	0	0	0	0	0	3	0	0	11	13	19	17	9
OTU131	10	41	157	194	209	119	22	10	21	8	6	6	77	90	133	184	181	241	15	20	19	41	22	2	2	8	12	25	83	127	111	145	122	183	142	70
OTU1310	0	0	1	0	0	0	0	0	0	5	4	7	5	4	4	6	0	1	12	14	36	9	11	6	10	8	4	14	15	11	6	2	0	0	0	0
OTU1311	2	6	10	18	16	6	0	0	0	0	0	1	2	8	14	17	38	21	0	0	0	0	1	0	1	0	3	0	11	13	15	32	64	51	36	26
OTU1312	1	2	0	0	0	0	0	0	0	1	5	8	6	7	111	2	3	5	1	1	5	2	4	3	12	1	3	2	7	15	10	9	12	5	8	5
OTU1313	9	3	1	3	0	0	0	0	1	2	11	6	1	2	1	0	0	4	4	0	3	2	5	2	7	4	1	5	2	0	1	0	0	0	0	0
OTU1317	3	2	1	5	6	6	1	0	0	4	5	3	1	5	0	11	5	3	2	2	12	8	3	3	1	0	2	1	3	1	10	2	2	9	12	5
OTU13177	20	9	9	7	3	2	2	0	0	12	8	10	9	7	6	9	5	7	24	20	18	8	16	12	8	13	8	35	12	9	6	2	0	0	0	0
OTU1318	2	4	0	0	1	1	0	0	0	7	3	8	5	5	3	2	9	10	9	5	8	8	9	11	11	15	11	19	14	7	8	3	2	1	3	0
OTU1319	2	3	3	0	0	0	0	0	0	2	2	7	5	3	4	2	0	0	2	2	10	13	6	3	9	12	11	4	8	3	2	1	0	0	0	0
OTU132	38	58	40	77	56	34	13	4	4	24	21	72	49	89	46	36	30	30	22	24	25	35	34	48	54	54	89	29	48	50	65	88	107	51	41	49
OTU1320	1	1	2	1	2	0	0	0	0	3	9	2	7	14	9	28	22	25	1	5	3	0	0	0	1	0	2	0	3	2	7	14	10	24	16	5
OTU1321	8	7	5	5	7	0	0	0	0	6	5	7	8	8	4	2	0	0	8	0	5	10	14	5	6	7	5	11	11	8	7	0	0	0	0	0
OTU1322	6	12	15	15	22	11	15	1	0	0	2	1	3	5	3	8	5	15	0	2	2	3	3	1	0	0	3	2	8	10	19	2	4	1	2	3
OTU1325	0	0	0	0	0	7	27	13	10	2	0	0	0	0	4	7	3	8	0	0	0	0	0	0	0	0	0	0	0	1	1	2	0	3	3	0
OTU13256	2	1	0	0	0	0	1	0	0	11	4	1	6	1	14	21	1	7	16	12	5	6	4	2	0	5	5	9	3	0	1	0	1	0	0	1
OTU1326	12	1	8	1	2	1	0	0	0	17	10	18	17	5	3	5	1	5	6	5	7	7	22	12	15	15	16	7	10	2	3	0	0	0	0	0
OTU1327	3	9	9	14	3	13	1	4	20	0	1	3	1	4	14	16	18	21	1	1	1	1	0	0	1	0	1	0	2	4	4	27	20	24	19	27
OTU1329	12	8	0	1	0	0	0	0	0	15	4	1	6	0	3	1	0	1	9	25	5	19	9	7	6	0	2	10	3	0	0	0	0	0	0	0
OTU133	0	0	1	0	0	1	0	0	1	1	2	3	5	0	3	0	0	0	1	0	0	1	0	0	0	2	0	0	0	3	0	0	0	0	0	0
OTU1330	5	3	9	1	4	2	0	0	0	4	3	12	6	10	3	1	1	0	4	4	0	1	2	3	2	10	28	3	6	3	3	0	0	0	0	0
OTU1331	0	0	0	0	0	0	0	0	0	0	0	0	0	0	0	0	0	0	0	0	0	0	0	0	0	0	0	0	0	0	0	0	0	0	0	0
OTU1332	1	0	0	0	0	0	0	0	0	12	1	7	12	1	1	1	1	1	13	8	59	29	17	19	13	18	9	7	4	1	0	0	0	0	0	0
OTU1334	10	25	58	44	54	18	27	13	6	14	80	35	21	24	53	111	49	82	9	17	7	9	6	5	7	1	6	12	18	27	23	36	11	25	25	15
OTU1335	0	4	2	10	11	9	8	6	3	0	2	2	6	7	4	7	14	10	0	8	8	7	3	2	3	4	1	4	11	10	11	15	15	19	14	14
OTU1337	2	0	1	1	10	9	0	0	0	3	4	5	4	7	6	9	9	5	3	7	8	6	10	7	14	10	6	8	12	13	13	9	8	2	18	25
OTU134	62	70	56	44	32	13	4	0	0	33	34	49	31	55	10	12	6	7	8	122	42	70	33	35	45	47	74	28	20	17	20	4	1	0	0	0
OTU1342	3	1	4	0	0	0	0	0	0	5	6	9	6	2	6	1	0	9	4	8	13	16	26	17	15	11	17	13	13	5	7	3	1	4	1	0
OTU1345	12	3	9	6	7	2	0	0	0	9	9	7	18	8	10	10	1	5	7	9	10	4	13	7	9	9	9	11	15	4	5	5	1	0	0	0
OTU1346	24	114	56	59	32	12	8	5	2	75	106	119	73	152	71	39	25	70	28	133	38	83	63	81	89	66	94	29	46	62	65	47	31	8	19	10
OTU1349	0	0	0	2	1	12	3	8	2	0	0	0	1	3	9	9	13	13	0	0	0	0	0	1	1	0	1	1	1	2	3	7	11	8	1	8
OTU135	22	35	13	22	9	4	0	0	0	12	5	40	210	92	63	37	11	53	30	18	29	35	5	3	9	15	5	17	24	6	14	12	2	0	0	0
OTU1350	5	6	8	8	7	24	42	27	17	15	9	11	25	13	21	21	8	17	9	10	11	9	10	12	8	10	10	29	13	8	11	7	7	16	14	18
OTU1351	101	13	7	2	1	1	0	4	0	53	44	22	47	7	18	7	2	12	112	25	25	23	28	9	25	13	16	106	4	4	3	3	0	0	0	0
OTU13524	17	19	14	13	2	1	7	0	0	4	5	5	6	5	3	3	1	3	14	12	10	6	13	12	19	13	14	17	15	21	19	6	2	1	1	1
OTU1354	3	1	7	3	2	0	0	0	0	8	8	7	6	3	3	2	0	1	31	10	1	6	6	4	3	13	3	4	3	2	0	2	0	0	0	0
OTU1355	7	14	19	44	15	7	5	1	17	1	0	1	0	4	0	1	0	1	0	1	0	0	0	0	2	0	0	0	7	7	6	6	4	1	6	4
OTU1357	0	17	7	26	49	103	16	10	2	4	18	14	5	19	14	6	23	16	3	10	29	20	36	42	56	38	34	5	33	82	101	52	124	42	166	256
OTU13579	5	16	7	7	1	0	0	0	0	9	9	21	19	11	5	6	4	4	2	1	2	10	5	11	4	6	14	2	10	1	3	0	0	0	0	0
OTU1358	1	0	1	0	0	0	0	0	0	0	0	1	0	0	0	0	0	0	0	0	0	0	0	0	0	1	0	0	0	1	0	0	0	0	0	0
OTU13583	11	2	5	0	1	0	0	1	0	5	7	3	17	10	4	0	0	0	26	7	37	19	9	6	10	10	11	9	5	1	1	0	0	0	0	0
OTU1359	0	1	0	0	0	0	0	0	0	1	1	3	1	0	0	1	1	1	1	1	0	1	1	2	1	0	0	0	2	0	0	2	0	0	0	0
OTU136	0	5	1	0	0	0	7	0	1	2	1	3	4	2	4	2	0	0	5	5	0	3	3	2	2	8	3	2	0	1	0	0	0	0	0	0
OTU13656	16	50	24	19	16	6	1	0	1	4	1	0	1	1	0	1	0	0	14	10	9	12	6	7	0	5	1	8	1	5	2	0	0	0	0	0
OTU1367	0	1	1	15	21	12	0	0	0	0	1	1	0	4	9	13	21	23	0	0	1	0	3	0	0	0	0	0	1	3	8	0	8	7	11	10
OTU1368	0	1	2	11	12	19	4	3	4	0	0	0	0	1	6	4	9	2	2	0	0	0	0	0	1	0	1	0	3	2	6	15	14	6	9	6
OTU1369	0	0	1	1	4	11	2	4	6	0	2	0	1	0	3	2	6	13	1	0	0	3	3	0	0	0	0	0	1	0	2	11	1	4	17	14
OTU137	149	3	3	0	1	0	3	7	0	104	59	46	15	3	5	3	1	1	87	327	34	66	10	7	16	30	14	67	16	1	0	0	0	0	0	0
OTU1372	0	0	0	0	0	4	12	20	6	0	0	0	0	1	4	6	5	5	0	0	0	0	2	1	0	0	0	0	1	0	1	3	4	4	11	13
OTU1373	0	0	0	0	0	0	0	0	0	6	4	3	5	3	6	4	2	2	4	15	39	8	8	7	6	6	1	3	9	6	5	0	0	2	0	0
OTU1374	0	0	0	0	5	2	16	25	4	2	0	0	1	3	7	3	14	6	0	0	0	4	0	4	0	0	2	0	8	1	1	9	12	25	2	5
OTU13750	1	1	2	2	4	6	1	0	2	1	0	0	0	3	4	6	10	14	0	1	0	0	1	0	0	0	1	0	3	0	6	21	8	15	3	6
OTU1377	0	0	1	2	1	5	2	6	4	0	0	0	0	0	0	0	3	4	0	0	0	0	1	1	0	0	1	0	2	3	10	22	30	5	2	3
OTU1379	6	7	5	1	0	0	0	0	0	10	11	14	9	12	5	1	0	7	2	10	14	9	11	13	1	9	10	3	9	14	5	1	0	0	0	0
OTU138	47	88	71	56	34	8	5	5	1	17	23	21	11	26	12	11	5	19	72	38	53	41	62	50	50	87	74	46	66	78	69	17	0	0	2	1
OTU1380	10	12	12	12	1	3	4	0	1	5	6	2	2	4	2	3	2	1	9	5	8	6	3	3	8	10	10	6	5	10	2	0	0	0	0	0
OTU1381	5	15	17	11	11	7	1	0	0	2	2	2	3	3	3	10	1	3	3	3	5	1	2	1	2	2	6	3	4	8	10	6	12	3	3	6
OTU1382	2	5	10	16	11	4	0	8	1	2	3	8	8	12	15	20	16	21	1	4	7	7	8	2	2	4	4	4	18	12	9	16	16	12	18	6
OTU1383	5	1	0	0	0	0	0	0	0	16	49	37	4	2	9	0	0	0	14	18	3	3	1	3	3	4	3	4	1	0	0	0	0	0	0	0
OTU1384	2	4	7	2	4	0	0	0	0	0	9	4	1	2	2	2	0	3	5	8	3	3	3	8	8	9	2	5	7	6	5	3	0	0	0	0
OTU13845	0	0	0	0	0	0	0	0	0	16	9	13	13	6	7	3	0	3	71	36	25	29	25	19	8	25	6	21	7	1	1	0	0	0	0	0
OTU13849	2	4	7	8	12	9	3	3	3	0	1	1	3	10	13	16	30	12	2	3	1	7	4	3	0	6	4	2	9	12	21	26	33	21	25	26
OTU1385	1	1	0	2	1	1	0	0	0	7	5	9	11	13	11	7	4	2	3	3	4	7	6	6	7	3	4	1	7	2	7	2	5	2	2	2
OTU1386	0	0	0	0	0	0	0	0	0	2	1	1	3	10	7	2	22	7	0	2	1	2	1	0	2	2	0	1	7	3	0	14	22	29	20	19
OTU1389	53	7	6	5	4	2	0	0	0	28	29	20	22	27	18	12	5	5	15	14	15	21	17	18	13	21	20	23	12	7	6	2	0	0	0	0
OTU139	35	71	40	49	45	22	4	4	1	21	51	38	43	33	74	32	5	17	30	29	49	67	48	50	72	74	58	38	34	63	59	15	0	1	3	3
OTU1392	7	7	4	14	12	8	0	0	0	0	2	1	0	4	0	2	3	2	0	2	1	0	1	1	0	2	0	1	9	21	7	10	10	1	0	1
OTU1393	1	2	1	0	0	1	0	0	0	9	8	4	7	7	2	1	0	0	6	13	17	9	11	8	14	8	17	13	9	6	3	3	0	0	1	0
OTU13936	0	0	0	1	4	14	5	4	3	0	1	0	1	1	7	11	3	7	1	0	0	1	1	1	2	0	1	4	2	2	1	4	21	8	26	21
OTU1394	0	0	1	2	5	7	4	0	0	4	1	4	3	8	3	4	3	3	6	1	2	0	5	2	1	4	3	2	6	11	12	6	10	0	1	0
OTU1395	0	1	0	0	5	33	34	53	25	0	0	0	0	0	0	0	2	3	0	0	0	0	0	0	0	0	1	1	0	0	0	1	0	6	1	2
OTU13965	2	31	21	29	22	4	8	1	0	0	2	3	2	9	10	12	48	28	1	1	1	1	4	3	3	1	6	3	13	30	20	21	50	32	24	12
OTU1398	0	0	1	0	1	2	4	1	2	0	0	1	3	6	6	4	5	15	0	0	0	0	2	1	0	0	3	2	5	0	1	9	14	12	10	10
OTU1399	13	8	7	9	5	1	0	0	0	33	14	7	7	17	4	9	3	9	8	16	23	23	24	16	13	6	11	10	9	8	5	1	0	0	0	0
OTU14	302	374	178	304	214	103	32	12	0	154	213	305	182	259	109	124	22	88	134	268	281	279	313	446	409	423	333	150	207	264	232	102	33	5	11	8
OTU140	21	6	17	8	1	1	1	2	1	134	84	57	125	57	117	84	15	33	85	39	30	46	38	28	23	29	30	55	31	8	7	1	0	0	0	1
OTU1402	5	1	1	1	0	0	0	0	0	29	128	16	8	2	7	22	3	5	19	37	3	1	0	2	4	1	1	1	1	0	0	0	0	0	0	0
OTU1403	0	0	0	0	0	0	3	11	14	0	0	0	0	3	2	2	1	8	0	0	0	0	0	1	0	0	0	0	0	1	2	6	4	2	6	4
OTU1404	0	0	0	0	0	0	0	0	0	0	0	0	3	4	34	37	39	38	4	0	0	6	1	0	1	0	2	3	3	1	0	17	19	32	17	7
OTU1405	7	1	1	0	0	1	0	1	1	12	3	3	3	1	1	4	2	5	8	15	11	17	13	7	4	2	1	10	1	1	0	0	0	0	0	0
OTU1407	10	15	2	5	0	0	3	0	0	20	2	1	3	0	3	1	0	1	13	12	29	29	30	23	5	5	4	16	5	1	6	2	0	0	0	0
OTU1408	34	10	12	4	1	0	1	0	0	38	10	23	16	5	8	6	0	3	41	18	17	20	22	23	24	31	15	20	5	3	2	0	0	0	0	0
OTU1409	8	9	7	9	6	0	0	0	1	21	7	6	11	8	9	10	3	3	12	5	22	9	14	12	2	4	4	7	5	4	5	0	0	0	0	2
OTU141	44	12	1	0	0	0	0	0	0	39	345	101	11	8	11	2	0	0	3	4	2	3	49	107	161	17	10	21	11	1	1	0	0	0	0	0
OTU1411	18	24	21	29	22	5	0	0	2	8	6	7	5	11	4	7	0	2	4	9	11	4	8	10	11	6	9	20	33	29	20	6	0	2	0	0
OTU1413	1	7	9	12	24	12	22	11	18	1	0	2	0	1	2	3	3	2	0	0	0	1	0	1	0	0	0	1	1	2	1	3	4	14	4	19
OTU1415	19	2	2	0	1	0	0	1	0	9	4	6	7	9	0	1	1	0	9	8	1	4	7	2	4	13	4	8	4	3	1	0	0	0	0	0
OTU14153	4	16	3	15	10	5	0	0	0	0	1	1	1	0	2	2	6	5	1	1	0	5	1	1	0	0	0	0	2	5	3	1	10	4	2	6
OTU1416	0	5	0	1	0	0	0	0	0	17	62	25	2	1	1	1	1	0	3	1	0	3	2	8	13	10	0	3	2	0	0	0	0	0	0	0
OTU1417	0	3	2	1	0	2	1	4	0	0	3	26	4	34	7	4	4	14	0	1	1	0	4	3	0	3	7	0	22	10	16	25	32	27	23	50
OTU14191	2	5	6	2	2	2	2	0	0	2	3	2	0	16	16	11	11	2	1	2	0	4	2	1	1	3	3	0	5	6	4	12	22	9	24	20
OTU142	7	6	5	5	8	9	9	10	20	2	7	2	15	16	83	104	147	125	6	10	12	10	16	3	6	6	12	13	24	15	26	144	142	187	118	108
OTU1420	1	5	19	4	6	4	12	19	14	0	0	0	0	7	1	7	2	6	0	0	0	1	0	0	0	0	0	0	2	5	6	2	4	1	7	18
OTU1423	19	1	0	0	0	0	0	1	0	48	16	6	5	1	1	2	0	4	68	119	4	19	9	2	8	5	1	19	6	0	0	0	0	0	0	0
OTU1428	14	16	23	22	16	6	3	4	0	11	12	7	8	9	4	6	0	12	6	23	14	9	13	12	20	17	21	19	23	31	33	4	10	0	5	3
OTU1429	18	6	2	2	2	0	0	0	0	29	10	15	14	2	12	0	0	3	12	5	3	11	12	11	9	9	8	12	8	4	2	0	0	0	0	0
OTU143	20	51	18	33	32	17	11	16	0	21	44	96	51	111	50	36	42	43	14	28	18	42	42	47	38	41	79	12	43	66	68	51	48	47	37	36
OTU1430	17	3	0	0	1	0	0	0	0	10	3	4	12	1	6	0	0	1	7	6	6	4	8	12	5	7	6	8	2	1	1	0	0	0	0	0
OTU1431	1	7	7	2	4	1	0	0	0	13	5	2	2	1	1	3	2	5	4	7	12	8	5	7	0	2	2	4	3	2	2	2	0	0	0	0
OTU14317	1	4	12	12	9	9	21	14	19	0	1	4	8	1	3	3	6	4	2	4	3	4	6	0	3	2	2	2	9	12	4	9	10	12	7	14
OTU1433	5	4	2	3	1	2	0	2	0	5	3	9	14	8	6	5	0	8	3	9	3	6	6	1	7	5	9	5	6	3	2	5	1	4	1	0
OTU1434	5	1	5	0	10	4	3	0	0	17	2	3	14	5	34	26	1	2	12	19	18	13	5	4	2	5	2	17	6	9	5	22	0	0	0	0
OTU14357	44	48	77	57	66	53	33	11	6	8	8	6	23	10	38	20	17	24	14	8	25	10	15	5	11	7	15	25	28	21	24	27	9	18	21	9
OTU1436	5	7	9	18	13	4	1	2	3	0	2	2	4	6	5	8	3	10	1	1	2	4	1	2	2	2	1	5	5	1	3	1	1	0	0	0
OTU1437	6	16	14	15	6	3	0	0	0	1	2	2	5	2	5	3	0	1	1	7	13	11	2	1	6	2	1	7	9	11	15	2	0	0	3	0
OTU14385	0	0	0	0	0	0	1	1	13	0	0	1	1	0	10	1	36	5	0	0	0	0	1	0	0	0	1	0	0	0	0	5	15	31	28	21
OTU144	102	63	126	75	78	53	11	9	0	38	32	18	24	13	27	6	4	29	108	66	83	56	54	27	35	42	27	125	39	44	41	21	0	2	0	2
OTU1440	0	5	2	1	4	9	3	0	0	0	0	0	0	7	8	9	3	5	0	2	5	3	2	1	0	2	3	0	3	8	5	28	64	27	38	25
OTU1442	0	0	0	0	1	9	8	16	17	0	0	0	2	1	2	2	0	5	0	2	2	1	1	0	0	1	0	0	1	1	3	0	5	3	4	5
OTU1443	0	0	0	0	0	0	0	0	0	15	10	30	24	15	10	3	2	3	2	1	7	8	7	20	4	13	15	4	17	2	3	2	3	5	1	1
OTU14430	2	5	2	7	1	0	0	0	0	7	10	12	5	17	4	6	1	3	8	14	10	13	15	10	20	12	5	5	6	10	20	1	1	2	1	1
OTU1444	14	7	14	3	7	2	0	0	1	30	18	26	33	26	17	11	4	7	26	15	11	16	17	17	14	18	25	20	16	21	8	2	0	0	0	0
OTU14470	30	47	63	69	68	19	9	4	2	7	11	13	17	12	4	5	6	5	20	29	40	26	22	37	46	37	31	27	37	65	60	20	10	3	1	1
OTU1449	20	21	6	12	5	3	2	0	0	11	7	10	18	16	7	7	1	10	11	12	8	14	11	10	10	17	27	11	9	22	23	8	2	0	2	0
OTU145	0	0	0	0	0	0	3	9	12	1	0	0	1	14	48	39	103	40	0	2	2	1	3	0	0	2	1	0	9	3	23	64	65	93	146	99
OTU1450	16	21	3	10	0	3	0	0	0	6	4	17	25	17	2	5	3	1	1	3	3	4	3	6	7	12	21	2	5	5	6	0	0	0	0	0
OTU1452	10	13	21	12	13	4	4	0	0	1	1	2	6	2	1	2	4	9	5	3	7	4	5	1	5	3	7	11	12	7	9	0	2	3	0	2
OTU14529	3	1	2	1	0	0	0	0	1	3	1	3	3	3	0	3	0	0	1	0	2	1	0	1	3	5	6	0	0	0	0	0	0	1	0	0
OTU1453	2	2	14	19	21	21	17	10	2	1	0	6	5	9	11	9	2	4	3	2	3	5	3	6	6	7	4	3	14	9	7	3	2	7	8	3
OTU14539	0	0	0	0	0	0	0	1	1	0	0	0	0	0	0	1	0	0	0	0	0	0	0	0	0	0	0	0	0	0	0	0	0	0	0	0
OTU1454	0	0	4	1	5	15	26	0	0	1	1	2	7	4	5	2	3	7	3	1	2	0	5	0	1	0	0	3	7	0	1	5	2	0	0	0
OTU14546	0	1	0	0	0	0	0	3	2	0	2	0	0	0	0	0	0	0	0	0	0	0	0	0	1	0	0	0	0	0	0	0	0	0	0	0
OTU1455	0	0	0	0	3	6	15	3	13	0	0	0	0	0	7	4	3	3	0	0	0	0	0	0	0	0	0	0	0	1	0	1	4	4	6	7
OTU1456	0	0	0	0	5	19	29	47	25	0	0	0	0	0	5	3	2	3	2	0	0	1	0	0	2	0	0	2	1	0	0	4	5	6	9	14
OTU14571	4	0	0	0	0	0	0	0	0	7	2	2	0	0	1	1	0	0	20	7	4	2	2	0	3	1	1	3	0	0	0	0	0	0	0	0
OTU1458	0	1	0	0	2	4	7	0	16	0	0	3	4	2	8	6	20	21	1	1	1	2	1	0	0	0	1	0	3	3	2	13	10	17	21	3
OTU14588	3	0	0	0	0	0	0	0	0	0	0	0	0	0	0	0	0	0	3	0	0	0	0	0	0	0	0	3	0	0	0	0	0	0	1	0
OTU14593	0	0	0	0	0	0	0	0	0	0	0	0	0	0	0	0	0	0	0	1	0	0	0	0	0	0	0	0	0	0	0	0	0	0	0	0
OTU146	0	0	6	1	16	77	108	193	249	2	0	1	7	16	37	61	96	96	3	4	0	2	8	0	0	0	5	4	6	1	9	31	68	112	100	109
OTU1460	1	0	0	0	0	0	0	0	0	0	0	0	1	1	0	0	0	0	1	0	1	0	0	0	0	0	0	1	1	0	0	0	0	0	0	0
OTU14603	0	0	0	0	0	0	1	0	1	0	0	0	1	0	0	0	0	0	0	0	0	0	0	0	0	0	0	0	0	0	0	0	0	0	0	0
OTU1461	8	4	4	1	0	0	0	0	0	5	8	3	3	0	0	0	0	7	2	4	6	12	28	40	5	1	0	2	7	2	0	1	0	0	0	0
OTU1463	19	38	44	36	34	19	16	3	2	20	8	37	35	27	26	9	9	26	12	23	29	17	23	16	23	25	22	24	26	40	28	9	5	7	6	1
OTU1465	3	7	6	14	10	0	0	1	0	3	0	3	8	10	8	3	10	11	1	2	1	1	1	2	3	1	3	4	5	6	4	25	17	15	7	2
OTU1467	22	144	64	58	27	14	9	1	5	25	60	65	31	85	19	21	10	30	10	35	40	92	91	152	134	113	108	15	60	88	65	39	28	4	3	1
OTU14672	2	1	0	2	0	0	0	0	0	9	4	2	3	0	0	1	0	2	10	7	4	2	2	0	2	1	1	9	0	1	1	0	0	0	1	0
OTU14675	2	0	0	0	0	0	0	0	0	5	4	6	0	0	1	0	0	0	6	22	4	45	4	0	2	2	3	3	1	0	0	0	0	0	0	0
OTU1468	0	0	0	0	5	20	32	12	17	0	0	0	2	0	6	4	2	3	0	0	0	0	0	0	0	0	0	1	0	0	1	7	3	8	5	10
OTU14689	3	0	0	0	0	0	0	0	0	17	8	3	3	0	1	1	1	0	4	45	9	43	10	11	6	3	3	2	3	0	1	0	0	1	0	0
OTU1469	2	0	4	0	3	0	0	0	0	10	2	1	6	3	23	7	5	5	15	15	35	7	6	1	4	3	2	14	13	5	6	16	2	1	0	1
OTU147	33	47	53	79	61	26	3	6	0	9	7	4	7	7	0	3	4	3	16	21	36	37	29	25	19	35	25	30	36	69	61	37	24	2	10	0
OTU1470	0	0	0	0	0	5	0	5	7	0	0	4	4	4	22	18	25	22	0	1	4	0	2	0	1	1	1	1	4	2	0	12	10	30	28	20
OTU1471	0	0	0	0	1	3	0	0	2	0	0	1	3	6	10	17	12	7	0	0	1	0	1	0	0	0	1	0	1	0	0	4	11	8	43	23
OTU1473	2	4	2	0	1	0	0	0	0	3	35	12	4	19	0	5	0	0	2	1	0	0	7	12	9	2	6	3	1	6	2	2	0	0	0	0
OTU1474	3	4	2	8	4	6	0	0	4	2	12	14	9	6	3	4	0	5	3	4	10	9	9	9	11	7	6	6	10	12	8	2	0	3	0	0
OTU1475	5	25	1	3	4	0	2	0	3	3	2	1	1	1	30	4	1	5	3	3	5	5	3	2	2	1	3	1	1	3	2	1	12	1	5	6
OTU14757	4	6	7	18	15	2	0	0	0	5	2	3	5	6	4	3	1	1	2	7	14	10	11	10	19	10	11	14	25	33	30	8	5	1	5	1
OTU1476	0	2	3	0	6	10	13	20	13	0	0	0	0	1	3	6	8	11	0	0	0	1	0	0	0	0	3	0	1	2	4	16	18	11	9	7
OTU1477	0	9	1	15	13	12	2	1	4	0	2	2	9	5	7	13	6	8	0	3	3	5	1	2	0	0	2	4	11	6	4	19	11	8	2	3
OTU1478	4	1	1	0	2	0	0	0	0	9	4	2	1	5	1	6	1	0	8	21	27	16	5	11	2	7	2	5	2	2	0	0	0	0	0	0
OTU1479	0	0	0	4	1	2	0	0	1	3	6	3	4	9	8	5	8	6	2	2	1	4	7	3	5	3	2	2	3	4	6	8	11	3	1	2
OTU148	59	59	135	75	131	197	180	193	157	77	49	72	119	84	111	128	97	145	62	82	124	73	89	64	48	97	63	117	113	103	87	88	90	110	111	105
OTU14807	22	6	17	14	18	11	3	14	6	7	3	7	6	3	7	5	2	11	5	4	7	5	7	6	1	7	7	13	10	8	9	6	11	16	23	22
OTU14809	36	20	11	4	6	4	0	0	0	46	34	57	30	24	15	15	2	11	28	22	28	34	54	37	49	62	75	18	21	10	5	6	2	3	1	0
OTU1481	8	10	13	20	14	33	9	13	8	2	3	3	12	5	6	11	5	18	8	8	10	3	1	2	4	4	4	15	16	11	12	12	3	6	11	8
OTU1484	5	3	6	13	11	6	0	0	0	8	3	7	11	6	8	3	0	9	7	14	11	9	7	5	5	7	8	12	8	10	8	8	2	0	0	0
OTU1486	8	7	3	8	9	0	1	0	0	4	10	12	3	1	4	7	2	2	5	7	10	7	9	9	8	12	6	12	2	6	9	3	0	0	0	0
OTU14865	17	3	10	0	1	6	2	0	0	10	11	10	15	9	2	9	3	10	13	11	11	14	4	11	10	13	14	13	12	5	7	5	5	0	0	0
OTU14869	42	32	50	36	36	79	66	59	46	54	44	60	84	46	70	72	77	79	89	95	139	92	65	55	64	54	46	115	82	109	99	56	42	60	80	51
OTU1487	5	0	1	1	0	0	0	0	0	39	6	2	6	2	7	5	1	21	14	12	0	10	6	9	4	1	1	2	2	1	0	0	0	0	0	0
OTU1488	3	7	9	4	1	5	0	0	0	1	0	1	0	0	1	1	0	3	2	6	4	3	4	6	5	5	3	8	14	3	9	4	11	9	7	3
OTU1489	0	10	7	11	13	1	0	4	4	1	0	0	1	8	4	4	3	2	0	1	1	0	2	1	0	0	2	0	3	6	8	2	1	1	2	2
OTU149	120	128	76	105	77	19	11	3	6	69	82	124	69	94	44	44	18	16	33	87	77	71	69	119	130	192	156	61	85	86	71	39	5	2	1	3
OTU1491	7	9	21	8	17	22	9	5	0	6	6	15	28	8	12	11	3	8	6	9	20	16	14	5	6	10	3	24	29	10	9	47	15	12	11	2
OTU1492	1	1	0	2	3	34	8	21	6	0	0	0	0	1	4	10	2	0	1	0	0	0	0	0	0	1	0	0	2	3	2	9	6	13	10	2
OTU1493	0	0	1	2	1	9	31	25	15	0	0	0	1	0	0	1	3	1	0	0	0	0	0	0	0	0	0	0	0	0	2	1	2	2	3	3
OTU14945	30	38	44	24	9	0	3	5	0	6	15	6	9	2	3	4	2	3	6	2	11	1	6	1	6	10	5	9	6	15	13	2	0	0	0	0
OTU1495	0	0	0	0	0	0	0	0	0	6	4	6	4	10	19	9	14	16	0	1	2	5	8	4	2	8	7	3	16	4	4	22	22	14	13	12
OTU1496	26	25	12	5	4	2	2	3	0	6	2	9	21	2	7	4	0	6	7	0	4	7	6	5	3	3	8	5	9	1	1	5	1	4	0	0
OTU15	17	5	12	1	2	5	2	0	0	9	5	1	5	5	0	5	1	0	26	17	3	5	8	7	6	8	5	11	0	2	0	0	2	1	0	1
OTU150	129	24	46	29	30	17	1	0	0	37	15	32	61	33	12	24	1	22	45	16	26	19	29	19	22	24	35	82	16	20	14	3	0	0	0	0
OTU1500	5	1	0	1	0	0	1	0	0	16	26	8	3	11	9	0	0	0	6	21	4	16	7	5	11	9	9	5	3	6	1	0	0	0	0	0
OTU1501	4	9	5	26	12	6	0	0	0	6	3	1	2	2	4	3	1	7	6	4	10	4	10	9	8	7	9	6	14	3	7	2	6	0	1	0
OTU15015	25	25	26	16	20	14	5	0	0	13	6	6	11	8	7	8	4	6	12	4	18	11	12	8	9	12	7	20	20	25	33	13	6	1	1	0
OTU1503	10	11	15	3	7	3	4	6	0	2	2	2	2	3	2	2	5	2	3	2	4	1	4	2	2	1	3	4	15	14	9	1	2	2	3	0
OTU1504	1	1	1	1	7	49	39	138	126	0	0	1	1	4	28	31	44	41	0	0	0	0	2	2	0	1	0	1	2	2	2	28	23	44	44	44
OTU1505	0	0	2	1	3	2	1	9	0	1	4	1	2	2	7	10	22	22	0	0	1	4	2	1	0	0	0	0	1	1	5	12	9	17	10	2
OTU1507	0	3	9	14	18	7	7	8	1	1	1	0	3	2	13	22	16	25	0	0	1	0	0	0	0	2	0	1	2	1	2	19	13	24	3	7
OTU15079	50	30	62	39	32	19	3	3	4	51	27	24	40	23	25	26	2	15	61	27	25	18	23	11	10	18	18	27	21	16	13	2	2	0	0	0
OTU1509	17	9	9	6	5	3	1	0	0	10	22	11	11	12	2	2	0	0	10	20	5	13	7	5	14	21	15	9	3	4	5	2	0	0	0	0
OTU151	65	80	52	90	44	18	6	6	1	50	81	71	52	48	18	30	17	14	66	127	118	85	106	196	154	139	94	60	62	39	36	10	0	0	0	0
OTU1511	9	6	1	0	0	2	0	0	0	8	5	6	3	2	4	1	1	0	18	3	8	5	11	7	2	12	6	18	0	0	0	0	0	0	0	0
OTU1512	11	3	1	0	0	0	0	8	0	14	7	2	0	2	1	1	0	0	32	16	9	6	3	1	8	0	0	26	4	0	0	0	0	0	0	0
OTU1513	14	22	23	17	16	3	1	0	0	1	14	3	11	6	4	1	3	0	0	4	5	1	4	1	2	4	5	2	6	8	2	6	0	0	0	0
OTU15135	6	24	33	44	46	28	7	8	2	1	3	4	2	5	4	5	8	14	1	2	1	3	1	0	0	4	3	2	5	7	5	6	4	2	3	3
OTU1514	8	11	8	11	12	16	15	1	0	7	5	12	9	11	9	7	5	9	11	14	21	10	10	5	15	16	7	14	20	17	17	10	6	6	18	16
OTU1515	7	5	5	11	6	0	11	0	0	31	12	14	17	9	4	1	0	2	17	20	25	25	15	14	8	19	13	14	11	6	4	0	0	0	0	0
OTU1516	15	3	8	1	4	3	0	0	0	7	1	4	9	5	3	3	3	1	7	3	2	0	6	6	2	1	4	6	2	6	1	5	1	2	1	2
OTU15185	31	10	13	6	10	2	0	1	0	18	11	8	15	18	9	13	6	7	45	61	39	22	31	18	21	18	23	32	15	12	7	10	0	0	0	0
OTU15187	39	15	27	8	10	6	1	0	3	27	24	22	40	26	21	20	4	16	30	15	18	17	21	13	20	17	26	21	21	9	10	3	0	0	2	0
OTU15188	18	18	10	0	2	3	3	0	0	12	7	2	7	6	2	2	0	2	67	31	36	58	18	15	4	6	3	17	5	5	2	0	0	0	0	0
OTU152	19	24	54	41	99	192	173	224	172	21	11	38	57	64	65	102	71	97	25	34	51	39	42	28	20	18	47	66	85	53	64	74	127	175	177	149
OTU1520	10	10	8	11	11	1	0	0	0	2	4	7	6	3	16	1	2	0	3	9	8	1	2	3	7	4	2	9	8	11	7	3	1	0	2	0
OTU15206	6	4	10	11	13	1	0	0	0	9	4	11	14	10	2	1	2	7	5	5	4	3	2	8	3	4	10	5	18	35	14	9	0	2	0	0
OTU15229	9	6	7	16	8	2	0	1	0	4	4	10	7	7	10	5	6	2	14	6	13	8	5	14	12	20	14	20	12	12	15	4	0	4	0	1
OTU1523	0	15	9	21	22	11	4	4	0	0	0	1	1	4	6	15	11	6	0	2	3	2	1	3	0	0	3	1	3	14	7	11	9	6	7	11
OTU15243	12	33	17	11	7	1	8	5	0	14	10	14	12	11	14	8	1	9	7	10	28	17	15	11	22	16	11	14	26	27	14	4	0	0	0	0
OTU1525	0	0	0	0	3	17	27	23	5	0	0	1	0	0	4	10	3	6	0	0	0	0	0	0	0	0	0	0	0	0	0	2	3	2	1	6
OTU15261	13	33	13	23	17	3	1	0	3	21	36	47	24	32	14	6	3	16	6	15	27	48	54	53	59	43	31	10	28	37	39	7	2	0	0	0
OTU15270	29	51	16	30	22	12	2	0	0	9	43	25	3	1	2	1	0	1	1	3	1	4	8	5	15	41	17	6	14	32	9	2	6	0	3	0
OTU1529	15	4	8	9	5	4	0	0	0	8	5	2	6	4	2	3	0	4	19	9	10	12	4	3	12	10	3	10	12	12	5	5	3	3	0	3
OTU153	90	28	62	35	25	7	6	1	3	30	145	76	41	34	17	18	3	7	11	24	10	8	14	21	27	30	31	33	24	45	16	6	0	0	0	0
OTU15303	2	8	13	23	12	12	4	3	4	2	1	3	6	8	6	1	6	4	2	3	1	2	0	1	2	2	1	2	8	3	11	3	4	1	2	0
OTU15309	5	42	35	77	50	9	4	0	0	0	2	2	0	1	0	0	4	0	0	0	0	0	2	1	0	0	2	0	9	3	2	1	3	1	3	3
OTU15312	13	11	28	29	21	3	5	3	2	3	7	2	5	2	0	2	1	5	8	3	4	4	7	3	4	5	5	19	5	2	1	0	0	0	0	0
OTU1533	0	0	0	0	3	10	17	6	13	0	0	0	2	0	3	7	0	2	0	0	0	0	0	0	0	0	1	0	1	0	1	6	10	6	10	8
OTU15334	17	33	21	36	24	4	0	1	1	14	12	17	23	20	11	11	10	10	10	7	14	9	10	8	12	7	13	16	37	44	52	14	0	0	0	1
OTU1534	0	0	0	0	0	10	3	26	24	0	0	0	0	0	1	0	0	0	0	0	0	0	0	0	0	0	0	0	0	0	0	1	1	0	2	0
OTU1535	0	0	0	1	2	6	8	9	6	0	0	0	2	2	9	15	26	17	0	0	1	0	0	0	0	0	0	0	2	0	0	10	11	19	26	15
OTU15353	0	0	0	2	25	81	17	1	0	0	0	0	0	0	1	4	0	0	1	0	0	2	2	0	0	0	0	1	0	0	1	4	13	1	31	41
OTU1536	0	1	0	0	2	0	1	3	0	2	0	3	5	1	3	0	11	14	2	1	3	8	4	6	6	2	2	7	11	2	1	8	15	10	1	15
OTU1537	0	0	0	0	1	0	0	6	5	1	0	0	2	3	3	8	10	25	0	1	0	1	0	0	0	0	1	0	2	0	6	10	19	12	8	4
OTU1538	1	8	1	0	2	0	3	2	0	1	4	4	3	4	3	0	0	1	2	3	5	7	9	17	34	11	1	4	0	0	0	0	0	0	0	0
OTU1539	15	11	16	2	1	2	0	0	0	5	1	5	3	1	4	1	0	1	2	4	4	3	1	1	3	3	2	10	1	7	2	0	0	0	0	0
OTU154	26	97	64	84	68	35	11	18	13	21	19	25	21	50	27	27	16	34	7	14	16	11	21	24	11	20	29	12	43	44	33	12	39	17	36	31
OTU1541	1	0	1	0	0	0	0	0	0	5	9	7	14	13	3	4	2	4	2	6	3	9	17	9	7	11	6	12	11	15	13	4	0	0	0	0
OTU1542	13	10	13	10	7	3	0	0	0	12	3	11	17	6	6	2	2	4	18	4	5	11	9	5	5	7	6	13	6	10	5	2	1	0	0	0
OTU1544	5	3	16	8	2	9	7	0	0	6	10	16	21	15	29	25	20	20	3	10	5	4	6	4	3	7	4	1	6	10	1	8	1	1	1	0
OTU1546	1	2	0	0	0	0	0	0	0	15	15	4	6	2	1	6	1	2	11	19	43	16	14	6	3	5	3	14	5	1	4	0	0	0	0	0
OTU1547	2	7	3	5	4	0	0	0	9	1	2	4	1	2	4	2	4	1	0	1	3	1	2	4	3	2	3	1	10	11	8	3	1	4	6	2
OTU1548	1	0	0	2	9	30	16	2	0	0	0	1	0	0	0	0	1	0	1	0	0	0	0	0	0	0	0	0	0	0	0	0	2	5	37	37
OTU155	17	28	40	45	29	11	13	6	0	163	84	315	288	267	85	86	41	65	79	41	40	60	61	59	57	90	164	41	100	57	44	21	6	1	1	0
OTU15500	0	1	5	31	30	2	2	0	0	1	3	4	2	16	10	4	5	10	2	3	0	5	1	6	0	3	7	2	4	13	19	19	15	3	16	4
OTU1553	0	0	0	0	0	0	0	1	0	7	8	12	28	7	17	26	16	45	6	9	10	13	4	2	3	1	3	24	28	19	15	21	15	27	26	25
OTU1554	0	0	0	1	0	1	0	2	6	4	9	7	17	27	27	27	58	45	2	12	9	12	16	3	0	2	6	2	11	7	19	19	52	52	35	33
OTU1555	6	0	0	0	0	0	0	0	0	6	7	1	4	0	2	0	0	0	12	3	6	4	12	7	1	1	5	7	2	0	0	0	0	0	0	0
OTU1556	1	0	2	0	0	0	1	0	0	1	2	0	0	0	1	0	0	0	0	1	2	5	2	4	1	0	0	1	0	0	0	0	0	0	0	0
OTU1557	12	7	6	0	0	0	0	0	0	17	2	3	0	1	1	1	1	3	18	26	21	49	38	34	1	1	4	10	2	4	0	0	0	0	0	0
OTU1558	18	6	3	1	0	2	0	0	0	2	2	3	2	2	6	1	0	0	30	6	13	12	8	4	2	11	4	21	4	1	1	0	0	0	0	0
OTU15580	0	0	0	0	1	4	23	106	82	0	0	2	1	0	4	7	8	3	1	1	0	0	1	0	0	0	2	0	3	0	1	0	8	5	15	24
OTU156	47	15	74	57	57	47	13	29	4	54	31	16	78	22	270	152	15	32	65	91	102	56	52	28	26	15	19	88	50	74	86	99	14	6	2	0
OTU1560	2	2	2	0	2	0	0	0	0	13	6	6	10	3	2	4	2	8	15	4	2	7	6	0	2	7	5	5	1	2	3	0	0	0	0	0
OTU15601	0	0	0	0	1	17	30	42	13	0	0	0	0	0	0	0	0	0	0	0	0	0	0	0	0	0	1	0	0	0	0	1	4	1	1	4
OTU1561	4	6	9	12	15	2	0	0	0	0	0	5	4	5	3	2	5	5	2	2	2	3	1	2	2	2	2	0	7	14	6	5	1	1	0	0
OTU1564	42	12	28	6	6	6	0	0	0	16	14	5	18	11	12	10	0	4	16	13	6	6	7	5	12	9	2	14	5	8	11	4	0	0	0	0
OTU1565	0	0	0	0	0	2	0	1	0	0	0	3	0	1	10	19	46	23	0	0	0	0	2	0	0	0	2	2	3	0	1	17	7	22	13	1
OTU15654	1	1	0	4	9	37	68	112	60	1	1	0	3	17	15	13	7	19	1	0	1	0	1	1	0	1	1	1	4	3	3	36	37	45	93	76
OTU1566	1	1	4	3	5	3	1	1	3	3	2	3	9	5	12	8	26	15	2	6	6	2	6	0	4	5	0	1	2	2	7	10	13	21	25	13
OTU15667	0	1	2	1	5	24	29	77	58	0	2	0	2	5	10	5	28	19	0	0	0	3	0	0	0	1	0	2	5	9	4	20	21	20	24	31
OTU15668	0	0	0	0	2	11	6	0	9	1	0	1	0	1	2	3	1	4	2	1	0	0	1	1	0	0	4	1	4	2	6	7	2	9	3	10
OTU157	74	32	53	55	45	26	22	18	15	31	28	43	61	41	62	57	31	42	47	53	50	31	45	28	49	48	52	72	85	86	74	56	51	39	86	61
OTU1577	4	9	7	13	11	1	0	0	0	5	4	8	4	10	3	1	2	6	3	2	0	2	1	2	1	2	5	1	8	7	3	1	0	0	1	0
OTU1578	4	3	3	2	7	5	0	2	0	6	6	12	11	13	7	8	2	0	3	2	3	8	6	2	10	8	9	1	7	8	5	3	3	0	0	0
OTU15782	0	0	0	0	5	20	35	27	36	0	0	0	0	0	2	2	5	3	0	0	0	0	0	0	0	0	0	0	0	0	1	2	1	4	7	7
OTU1579	1	1	3	0	3	2	0	0	0	9	26	9	15	10	5	13	5	17	0	3	1	3	2	0	3	6	1	4	5	2	0	5	0	2	0	1
OTU158	0	0	0	1	4	31	78	173	106	0	1	0	0	2	12	20	30	25	0	0	0	1	1	0	0	1	1	1	0	1	4	70	38	65	18	28
OTU1581	2	1	3	3	15	8	6	0	1	4	3	6	15	11	8	11	15	16	9	9	16	5	14	4	5	14	4	10	8	7	15	18	22	7	6	6
OTU1582	8	2	2	0	2	1	0	0	0	10	6	17	9	12	8	9	13	8	8	16	27	23	22	18	13	24	11	19	25	6	9	9	14	16	15	16
OTU15821	0	0	0	0	1	2	4	16	39	0	0	0	0	1	3	1	5	1	0	0	0	0	0	0	0	0	0	0	0	0	1	2	2	3	8	7
OTU1583	0	0	0	1	10	42	42	34	21	0	1	0	1	0	18	8	18	15	1	0	0	0	1	0	0	0	1	0	2	0	0	16	6	13	10	7
OTU15846	1	0	0	3	8	47	45	45	56	0	2	3	1	5	8	6	6	11	2	5	5	0	1	5	3	1	7	5	10	10	23	24	48	27	65	83
OTU1585	0	0	0	0	2	15	40	33	10	1	0	0	0	0	2	3	4	3	0	0	0	0	0	0	0	0	1	0	0	0	0	2	9	4	5	2
OTU1586	4	2	7	1	2	2	0	0	0	2	9	4	5	6	10	13	7	9	4	6	4	5	4	0	2	1	3	9	10	7	0	5	7	4	9	6
OTU15863	0	1	1	2	2	3	8	20	0	2	0	1	0	1	4	3	2	7	0	2	0	0	1	1	2	0	0	0	2	2	2	16	14	9	9	14
OTU1589	21	8	13	7	3	6	0	0	0	14	7	3	10	6	2	8	0	4	8	9	4	13	8	5	4	8	4	7	5	5	0	1	0	0	0	0
OTU159	126	99	176	65	56	34	21	17	2	82	57	46	89	101	91	38	27	44	126	64	75	56	57	49	58	63	65	118	81	75	79	61	15	9	1	1
OTU1591	0	0	0	0	1	0	3	0	4	1	0	1	0	0	2	2	0	0	2	3	1	1	0	0	0	1	0	0	0	0	0	0	0	1	0	1
OTU1592	10	4	11	7	11	5	0	0	0	11	9	14	19	10	5	17	9	7	12	5	15	10	16	8	10	14	19	11	11	7	8	3	2	4	5	10
OTU1596	22	13	27	30	15	9	0	0	0	11	8	7	11	30	16	15	11	35	12	26	22	9	11	14	16	17	12	19	11	13	11	11	7	8	11	11
OTU15970	0	0	0	0	1	2	0	14	2	0	0	0	0	0	2	2	5	1	0	0	0	1	0	0	0	0	0	0	2	0	0	9	14	16	9	6
OTU1598	20	26	23	31	30	1	0	0	0	4	6	20	7	18	4	3	5	11	1	10	8	9	6	4	5	18	12	4	18	27	15	2	0	2	0	0
OTU16	8	5	14	43	236	1105	1238	1760	1778	7	4	7	16	29	130	171	352	189	7	3	2	14	29	3	5	5	25	14	66	19	52	238	365	580	534	465
OTU160	1	1	0	0	17	78	93	96	84	0	0	0	1	6	13	5	66	17	0	1	0	0	1	0	0	0	5	0	3	1	7	43	84	106	42	59
OTU1601	2	0	1	0	0	1	2	0	0	4	7	11	4	0	4	2	4	5	6	14	22	6	7	8	7	14	16	5	8	6	0	1	6	2	2	3
OTU1602	0	0	2	0	2	7	12	12	8	1	0	3	0	0	1	0	3	4	0	0	0	0	0	1	1	0	0	0	1	0	1	9	18	13	7	18
OTU1603	0	1	2	5	10	6	6	4	4	0	0	0	0	4	4	12	14	13	0	1	0	1	1	1	0	0	1	1	3	6	4	11	16	19	12	7
OTU16030	43	25	52	42	33	7	4	6	3	40	38	59	27	23	18	12	5	8	51	33	28	23	26	43	40	61	55	44	40	55	47	9	6	1	1	2
OTU16037	0	0	1	2	0	0	0	0	0	3	6	2	1	5	1	0	0	0	3	8	6	10	8	4	2	3	3	7	11	28	27	10	8	0	1	0
OTU1604	0	0	0	2	6	58	27	21	6	0	0	0	0	0	0	0	0	0	0	0	0	0	0	0	1	0	0	0	0	0	1	2	0	2	5	6
OTU16069	9	2	2	0	1	0	0	0	0	13	120	23	1	2	1	3	0	0	0	2	0	1	3	13	8	4	2	5	4	1	0	0	0	0	0	0
OTU1608	3	0	3	0	2	0	0	0	0	14	10	21	18	14	16	4	1	10	13	9	7	8	6	10	4	9	10	7	4	3	2	0	1	0	0	0
OTU16097	26	12	13	6	6	1	0	0	0	31	9	6	11	9	12	3	1	1	22	25	18	4	20	10	12	15	9	20	14	5	3	2	0	0	0	0
OTU161	4	0	1	0	0	0	0	0	0	0	0	0	0	0	0	1	0	0	0	7	3	0	0	0	0	0	0	2	0	0	0	0	0	1	0	0
OTU1610	0	1	0	0	0	2	3	15	14	0	3	0	0	1	2	1	1	7	0	2	1	0	4	5	1	1	0	0	0	1	0	9	1	1	0	0
OTU1611	6	6	11	8	13	5	1	0	0	0	0	3	1	4	3	7	4	3	2	0	4	2	7	2	2	2	8	3	3	2	3	4	10	4	8	5
OTU1613	8	6	4	4	15	10	5	0	0	4	6	10	13	5	15	12	7	12	12	6	25	17	12	11	7	11	7	21	28	12	15	21	22	19	12	14
OTU1616	8	5	4	4	1	0	1	0	0	4	4	4	1	3	2	1	0	1	13	12	12	5	6	1	5	7	7	6	4	22	7	1	0	0	0	0
OTU1617	5	7	0	2	1	0	0	0	0	22	3	9	6	8	10	6	4	8	4	10	18	20	14	20	13	9	5	3	9	7	5	0	0	0	0	0
OTU1618	4	1	7	3	6	0	0	0	0	3	2	3	5	3	4	3	1	4	4	4	9	6	1	4	6	2	3	3	6	3	8	3	5	1	0	0
OTU16180	9	0	2	3	3	0	0	0	0	13	6	4	8	3	2	5	14	9	28	8	8	7	10	6	2	0	4	23	7	3	0	2	1	4	5	3
OTU16189	31	48	37	31	23	5	5	3	1	6	12	13	11	13	9	1	0	3	3	10	14	11	10	14	8	19	10	7	8	10	11	2	2	0	1	0
OTU162	86	210	108	314	142	16	13	6	1	32	67	59	38	111	31	40	11	30	33	77	80	83	71	94	89	104	101	42	137	237	225	36	17	1	1	0
OTU1621	1	2	0	1	2	1	33	1	23	0	0	0	1	4	8	1	1	0	0	0	0	0	0	0	0	0	0	2	1	0	0	4	5	4	4	1
OTU1622	0	3	9	12	3	3	0	0	0	0	0	0	0	3	9	10	17	18	0	0	0	1	0	0	0	0	0	0	4	3	6	22	11	10	6	8
OTU16223	2	0	2	1	0	8	3	7	16	11	3	6	3	1	9	12	0	15	6	6	5	7	8	1	1	0	3	25	13	0	3	5	0	0	0	0
OTU1623	15	42	10	5	3	0	0	0	0	19	10	16	16	18	12	14	3	2	6	16	16	33	19	31	22	28	29	7	22	14	10	6	0	0	0	1
OTU16249	7	6	12	13	44	94	31	20	13	12	9	12	14	6	8	11	8	2	33	33	51	23	22	22	22	22	19	58	44	61	65	24	18	8	20	33
OTU1626	0	0	0	0	0	5	16	15	6	0	0	0	0	1	4	4	6	7	0	0	0	0	1	0	0	0	0	0	0	0	1	6	3	8	10	24
OTU16262	8	3	3	2	0	1	2	0	0	13	2	13	5	3	7	3	1	4	5	7	7	3	10	11	6	8	7	1	2	4	3	0	2	2	4	0
OTU16268	31	20	11	12	8	2	1	0	1	22	34	27	28	5	11	11	2	16	68	113	179	102	105	92	94	106	72	106	57	55	39	8	3	0	0	1
OTU1627	11	4	6	1	2	0	0	0	0	12	15	17	19	8	8	9	7	5	29	22	22	13	15	7	12	19	6	25	6	9	8	4	0	1	0	0
OTU16273	1	3	6	2	1	0	0	0	0	0	1	1	3	8	1	2	0	0	2	0	0	2	0	1	0	1	1	0	1	0	1	0	0	0	0	0
OTU1629	0	0	0	0	0	2	9	9	74	0	0	1	3	4	2	4	17	3	0	2	0	0	0	0	2	1	2	0	5	1	0	11	33	38	23	17
OTU163	16	64	68	110	87	51	31	24	20	11	12	50	52	93	53	69	127	81	18	19	33	42	44	29	29	41	48	25	95	103	139	125	152	145	93	114
OTU1633	15	9	10	3	9	1	2	0	0	27	42	32	42	48	19	29	9	32	14	16	12	19	24	9	12	7	14	15	19	8	5	0	0	0	0	0
OTU16348	1	0	1	1	1	2	0	0	0	2	5	12	6	6	4	4	1	6	6	3	5	10	9	11	4	16	9	6	8	2	2	3	0	0	1	2
OTU1637	2	6	1	1	2	1	0	2	3	4	4	6	17	10	8	7	0	6	0	4	4	7	6	5	5	3	8	0	10	3	4	3	3	1	0	3
OTU16375	1	10	8	14	24	15	11	4	22	2	8	6	1	3	5	0	3	1	1	3	6	7	3	7	11	8	13	7	20	27	37	20	18	1	16	19
OTU1639	3	2	10	10	8	15	16	7	5	0	2	3	3	5	8	2	8	4	2	2	2	7	4	0	2	3	5	5	5	12	13	12	7	5	12	7
OTU164	24	31	46	97	66	44	77	19	46	7	4	9	10	15	31	35	39	15	9	21	19	20	21	10	17	19	18	25	54	84	116	62	36	38	39	41
OTU16404	13	6	2	0	1	0	0	3	0	7	6	10	11	8	4	5	2	6	9	7	12	8	14	12	7	17	12	6	5	4	5	2	0	0	4	0
OTU1641	8	2	5	1	4	0	0	0	0	24	1	3	2	2	3	3	0	4	22	10	11	13	15	15	5	0	1	15	2	2	0	2	0	0	0	0
OTU16410	29	14	33	46	47	17	5	2	1	28	31	51	67	40	34	35	22	28	17	21	14	11	24	16	17	30	52	10	28	25	23	9	4	7	1	1
OTU1643	0	1	0	0	0	0	0	1	0	0	2	1	6	0	2	0	0	0	0	0	0	0	0	1	5	1	0	1	0	0	0	0	0	0	0	0
OTU1645	14	4	2	0	1	0	0	0	0	25	10	6	6	7	0	3	0	4	15	5	3	6	6	5	1	2	4	5	5	1	0	0	0	0	0	0
OTU1646	68	25	28	25	13	14	3	1	3	54	35	30	40	32	20	12	2	7	53	48	33	32	32	21	45	45	37	33	21	20	21	3	0	1	0	0
OTU16472	75	132	98	102	37	18	15	10	3	82	62	75	84	96	130	77	13	45	36	57	50	67	67	63	64	51	65	52	67	58	52	12	0	0	3	0
OTU1648	0	1	0	1	0	0	0	0	0	6	9	8	6	5	6	3	4	4	4	8	11	26	21	27	34	24	16	2	5	3	3	0	3	6	1	0
OTU1649	3	9	2	0	3	1	3	0	0	14	10	10	20	15	18	2	4	4	14	14	31	10	13	9	4	13	17	18	14	8	10	10	0	0	4	2
OTU165	1	0	0	0	0	0	0	2	0	0	0	0	0	0	0	2	0	0	3	0	1	1	0	0	0	1	0	0	0	0	0	0	0	0	0	0
OTU1650	0	7	3	7	6	26	10	18	21	1	2	1	2	15	13	9	36	23	1	3	2	2	0	1	0	0	1	1	15	5	12	8	25	42	42	37
OTU1651	0	0	0	1	2	1	0	0	2	0	0	0	0	2	9	15	41	15	1	0	0	0	0	1	0	0	0	1	3	0	4	14	9	23	17	5
OTU1652	0	1	1	1	0	3	7	5	20	0	0	0	1	0	10	13	20	11	1	0	0	1	2	0	0	0	1	1	3	0	1	19	8	26	11	15
OTU1654	0	0	0	1	0	0	9	6	4	0	1	1	1	2	3	8	12	16	0	0	0	0	0	0	0	0	1	0	1	0	0	1	4	16	5	6
OTU16546	15	1	0	3	3	1	1	0	0	3	6	1	3	6	6	2	0	5	12	6	9	13	8	11	9	13	6	16	5	4	0	0	0	0	0	0
OTU1655	0	2	0	1	4	10	9	28	31	0	1	0	1	4	6	11	23	13	1	2	2	0	0	0	1	0	3	3	7	3	6	12	18	23	14	16
OTU1656	0	0	0	0	0	0	0	0	0	0	0	0	3	4	18	18	6	31	2	3	4	1	0	0	0	0	0	5	1	2	2	1	0	2	0	0
OTU1658	0	0	0	0	0	2	2	3	3	0	0	0	0	4	2	5	5	12	0	0	0	0	0	0	0	0	2	0	2	0	2	18	17	23	13	4
OTU166	285	124	196	61	60	61	156	17	7	132	57	26	49	51	103	92	14	39	61	31	71	74	102	72	21	16	8	132	57	22	18	24	2	4	1	0
OTU1662	16	9	1	0	0	3	0	0	0	17	9	13	9	2	9	4	3	5	35	11	16	17	8	8	9	15	12	13	6	1	2	2	2	2	0	0
OTU16634	70	34	45	44	28	3	1	0	5	21	24	30	35	45	4	14	4	9	18	36	27	15	17	28	41	44	42	33	30	27	24	5	0	0	1	0
OTU1666	14	4	3	1	0	1	0	0	0	12	5	5	5	7	0	5	0	0	6	10	3	3	3	3	3	7	3	10	1	6	1	0	0	0	0	0
OTU1667	8	4	0	2	0	1	0	0	0	6	7	7	12	11	1	3	1	0	3	1	3	2	6	12	7	13	7	4	1	3	0	0	0	0	1	0
OTU1668	19	16	27	27	29	8	1	0	1	9	6	8	10	10	10	3	2	4	18	19	35	29	16	15	25	27	26	29	41	41	36	17	2	1	4	2
OTU1669	20	10	41	25	13	16	1	0	0	7	6	5	12	15	6	7	2	9	4	9	15	10	11	16	6	13	15	17	14	13	16	9	5	1	2	0
OTU167	74	84	84	56	54	23	10	0	0	63	73	105	78	85	43	28	16	25	51	65	67	74	97	126	131	108	104	51	76	82	76	24	3	0	2	0
OTU16702	10	110	71	107	110	35	46	56	40	4	19	12	6	28	11	11	5	16	8	24	38	49	42	65	77	48	33	19	85	164	202	62	65	9	34	48
OTU1671	6	1	4	9	14	18	20	15	15	4	0	5	13	4	6	13	3	9	2	8	6	3	6	5	2	3	3	3	12	7	1	7	2	3	1	2
OTU1673	2	2	2	1	0	0	0	0	0	5	4	1	3	4	0	0	0	3	6	7	32	25	4	12	12	4	1	4	2	5	6	5	0	0	0	1
OTU1675	3	0	0	0	0	0	0	0	0	36	14	11	19	4	15	13	0	1	17	5	5	4	5	1	0	10	6	4	0	3	1	0	0	0	0	0
OTU1676	0	0	0	0	0	3	0	0	4	0	0	8	5	6	3	5	5	0	1	3	3	11	4	5	1	2	8	0	7	7	9	2	8	8	2	4
OTU1677	1	6	8	18	34	22	30	15	2	0	3	0	0	11	10	12	30	21	0	0	0	0	2	0	1	0	0	1	3	3	9	32	57	46	32	30
OTU1679	28	19	26	4	10	10	0	2	0	2	15	11	7	2	3	2	0	2	4	2	1	1	0	0	1	4	1	2	0	4	6	0	1	0	0	0
OTU16792	81	80	116	85	77	38	20	9	6	29	22	46	57	42	21	17	11	23	33	45	46	44	54	72	73	56	77	46	74	93	84	19	4	3	1	2
OTU168	19	31	19	43	25	27	20	13	20	13	27	32	25	41	42	18	11	21	31	51	75	57	50	43	70	46	56	55	71	96	92	58	24	6	6	12
OTU1682	10	32	12	11	8	0	4	0	0	3	4	6	6	8	0	2	2	1	3	3	7	12	7	17	6	9	5	1	7	5	8	0	0	0	0	0
OTU1683	1	11	2	1	1	4	0	0	0	0	1	0	0	1	49	38	2	15	2	3	4	1	1	0	2	0	0	3	12	5	13	48	3	3	7	7
OTU16842	21	57	7	2	2	3	0	0	0	15	16	33	24	12	13	6	0	7	10	14	30	36	48	50	78	51	58	19	23	4	4	0	0	0	0	0
OTU1685	6	5	17	27	10	4	3	0	0	0	2	3	1	4	0	0	2	1	1	1	0	3	1	2	0	3	2	0	6	5	2	0	1	3	1	0
OTU1687	1	15	3	42	8	3	1	0	0	1	2	11	4	5	7	2	0	6	0	2	1	2	1	5	3	4	12	0	8	4	9	3	0	0	1	0
OTU1689	0	14	7	12	15	30	45	14	6	1	6	3	4	8	5	3	9	10	5	1	5	2	5	10	3	0	5	5	10	15	12	16	20	14	25	28
OTU169	1	3	1	7	43	173	168	118	86	7	3	4	24	31	88	152	267	197	4	9	9	11	23	6	3	3	15	15	63	22	44	97	132	194	281	243
OTU16917	12	17	6	6	6	4	1	0	0	7	3	4	3	2	2	3	0	3	4	15	6	4	4	7	5	10	8	6	8	7	8	0	2	0	0	0
OTU1692	1	1	3	5	13	6	6	10	4	2	0	0	2	4	2	9	13	10	0	0	0	0	2	0	1	0	1	0	7	13	6	15	7	7	11	2
OTU1693	0	0	1	7	5	21	7	19	8	0	1	0	1	1	8	5	8	9	0	0	2	0	0	0	0	0	1	3	3	2	3	11	13	5	16	26
OTU1694	0	0	0	0	5	32	9	15	13	0	0	0	0	4	8	7	16	16	0	0	0	0	0	0	1	1	1	0	0	0	0	1	10	8	16	19
OTU1695	1	2	1	3	1	13	11	12	14	0	1	0	0	3	11	12	14	7	0	0	1	0	1	0	0	0	3	1	3	0	2	6	7	9	19	7
OTU1697	0	0	0	0	2	2	13	15	52	0	0	1	0	0	1	0	8	9	0	2	0	1	2	0	1	0	1	0	0	0	0	2	0	1	5	2
OTU1699	2	0	6	9	5	12	15	15	2	5	6	13	27	28	28	31	26	15	2	13	14	18	10	11	1	3	9	11	25	15	27	28	34	47	44	20
OTU16990	0	4	0	5	0	1	0	0	0	3	5	16	13	11	11	8	2	7	2	4	10	3	4	3	1	8	8	2	5	5	0	8	5	3	6	9
OTU17	40	13	20	2	4	2	5	10	3	4	3	2	1	1	1	19	2	11	11	12	17	10	11	11	3	2	4	14	6	7	0	0	0	2	0	0
OTU170	17	6	6	13	23	101	153	99	135	3	3	1	4	2	4	2	19	16	9	3	9	5	4	3	5	2	4	15	7	3	5	5	2	5	21	34
OTU1700	0	0	0	0	0	0	0	0	0	0	0	2	2	1	8	7	3	2	0	4	0	3	2	0	0	0	0	1	2	2	2	8	10	23	9	6
OTU1701	0	0	0	0	0	0	0	0	0	1	1	4	0	0	1	72	30	18	1	1	0	0	0	0	0	1	0	0	1	0	0	0	0	0	0	0
OTU1705	13	14	9	5	14	12	1	4	1	9	19	7	20	14	4	14	2	8	5	12	10	2	7	3	6	10	6	12	12	13	11	9	4	5	10	5
OTU1707	15	11	3	1	1	4	0	0	0	12	8	8	11	9	7	6	1	9	1	7	6	8	11	8	1	6	7	9	10	7	6	2	0	0	0	0
OTU1708	10	9	7	0	0	0	0	0	0	12	4	6	6	5	6	7	0	0	10	8	2	4	2	3	5	4	6	3	4	0	0	0	0	0	0	0
OTU171	11	46	17	24	11	1	7	0	1	13	32	35	6	13	7	4	4	2	8	29	31	45	61	80	77	59	47	8	24	12	13	3	2	0	0	0
OTU1712	0	3	3	0	0	0	0	0	0	3	16	12	2	8	5	1	1	8	0	0	3	14	11	8	14	15	11	1	3	4	3	2	0	0	1	0
OTU1714	0	0	0	0	0	1	2	0	6	0	1	0	3	0	3	4	12	10	0	0	0	2	0	0	0	1	0	1	3	2	0	2	4	5	2	18
OTU1716	5	13	10	2	9	16	6	7	1	7	18	12	19	22	12	10	19	25	5	14	10	17	13	18	24	17	25	7	13	45	35	19	29	16	44	27
OTU1719	2	2	2	2	0	4	4	0	0	2	1	0	1	3	12	3	0	1	0	1	4	0	5	7	2	0	0	0	2	6	0	0	0	0	0	0
OTU172	40	29	81	67	70	35	11	7	2	21	17	21	24	8	18	13	5	16	60	24	31	21	27	16	21	14	14	64	37	48	40	12	4	2	0	0
OTU1720	7	4	1	2	0	0	0	0	0	3	14	8	4	1	4	2	0	2	10	17	12	11	5	8	9	19	9	13	6	4	0	0	0	0	0	0
OTU1722	1	4	3	6	15	4	4	4	0	3	8	11	8	4	4	7	2	5	3	3	7	2	1	2	2	1	6	3	4	2	3	3	0	1	0	3
OTU1723	36	2	5	2	1	0	0	5	0	9	39	11	3	1	2	1	0	1	3	6	4	11	16	32	19	11	3	10	6	0	0	0	1	0	0	0
OTU1725	9	13	13	3	0	2	5	1	0	17	3	12	13	1	11	1	5	5	11	9	30	30	33	23	7	12	8	15	6	2	2	1	1	0	1	0
OTU1728	29	15	56	31	36	36	15	8	12	20	10	9	19	10	21	24	24	51	16	18	30	18	11	8	9	5	7	32	44	23	19	65	83	116	76	82
OTU1729	13	27	12	11	1	3	0	1	0	3	4	1	0	5	0	1	2	0	4	4	5	2	6	5	5	17	12	6	11	10	5	0	0	0	0	0
OTU173	49	88	32	83	18	7	2	6	0	26	31	31	18	12	6	7	1	7	36	29	31	36	25	32	22	57	41	25	30	58	27	8	1	0	0	0
OTU1734	0	0	0	0	4	21	22	29	5	0	0	0	0	0	5	0	2	2	0	0	0	0	0	0	0	0	0	0	0	0	0	5	4	4	3	5
OTU1736	5	6	14	9	5	6	1	0	8	7	1	3	7	11	13	8	12	10	4	1	2	4	2	0	1	0	3	8	6	2	9	7	21	16	9	11
OTU1737	15	8	3	0	2	0	0	0	0	5	3	9	13	7	7	1	0	0	0	4	6	2	11	15	11	6	9	3	4	3	4	0	0	0	0	0
OTU1738	0	0	0	0	0	0	0	0	0	6	1	9	17	6	12	2	2	8	4	4	10	2	1	0	2	4	1	13	11	1	2	2	2	1	0	1
OTU1739	22	7	0	0	1	1	1	0	0	26	6	0	6	0	2	2	5	0	3	7	4	18	28	23	5	3	0	10	5	0	0	0	0	0	0	0
OTU17393	0	5	7	10	19	14	16	4	6	2	3	8	4	30	34	56	114	60	4	3	7	3	5	5	5	5	8	6	24	17	32	83	100	112	114	115
OTU174	1	6	3	22	34	59	214	154	47	0	5	4	10	60	72	68	155	87	0	1	1	0	3	3	4	4	8	2	29	11	29	104	188	147	138	98
OTU1741	11	6	3	0	2	5	0	0	1	10	5	1	1	0	6	0	1	5	8	6	10	5	13	5	2	1	1	14	1	0	0	1	0	0	0	0
OTU1743	6	2	1	0	0	0	0	0	0	18	5	0	0	0	0	5	1	4	34	48	2	12	17	12	6	4	0	15	14	0	0	0	0	0	0	0
OTU17459	0	0	0	0	0	0	0	0	0	3	9	8	13	14	12	7	3	8	7	6	4	6	7	6	5	8	12	2	4	6	1	7	6	7	3	0
OTU1746	4	5	7	13	9	2	0	0	0	5	8	10	10	12	7	7	0	6	7	4	10	10	10	6	11	16	8	17	9	17	14	5	0	4	0	0
OTU17461	13	33	19	29	11	3	4	0	1	11	18	24	19	27	7	6	4	9	7	15	35	33	31	47	47	43	34	10	28	45	31	8	7	0	0	2
OTU1747	9	6	11	4	3	0	0	0	0	15	7	30	12	9	10	11	7	9	10	8	17	11	17	19	17	18	32	17	10	11	10	2	0	0	0	0
OTU1749	3	2	1	2	2	1	15	4	0	5	8	2	4	5	57	82	109	19	1	4	1	1	0	0	0	1	0	0	1	3	0	6	8	0	3	1
OTU175	4	12	9	22	26	116	130	290	170	6	1	21	29	30	51	56	136	95	4	19	17	9	15	9	4	10	12	21	29	21	33	124	165	196	153	186
OTU1750	2	1	7	6	7	2	0	0	0	1	1	2	0	3	4	6	4	5	0	6	3	1	3	0	0	1	2	2	8	5	3	4	7	7	11	3
OTU1752	0	0	2	3	3	6	3	15	11	0	0	0	3	1	2	9	8	8	0	1	1	1	0	1	0	0	1	2	4	1	3	15	11	21	26	23
OTU1753	1	0	1	1	8	2	0	0	0	5	4	6	6	4	14	5	7	8	2	2	1	0	6	5	1	4	4	0	7	8	3	17	27	11	20	11
OTU1754	14	24	22	12	10	12	4	8	0	51	59	87	120	69	48	71	32	41	19	24	35	38	25	18	26	25	33	31	29	29	29	10	17	16	5	5
OTU17558	11	3	2	1	3	0	4	2	3	4	2	4	1	4	5	4	6	9	4	4	0	6	9	5	2	3	7	9	5	4	1	7	2	8	1	10
OTU1756	1	0	0	0	0	0	0	0	0	7	4	8	5	6	1	8	4	1	2	1	5	8	7	4	5	1	1	3	4	0	3	5	5	3	5	5
OTU17560	3	0	1	2	1	1	0	0	0	2	0	3	7	4	10	18	32	12	3	5	6	2	4	6	2	4	4	4	6	10	13	34	42	39	38	22
OTU17568	0	0	0	0	0	4	11	29	28	0	1	3	9	3	13	17	57	30	1	2	2	1	5	2	2	3	4	0	17	4	6	39	30	33	59	104
OTU17589	18	2	2	1	1	3	0	0	0	13	8	9	14	5	47	29	4	4	45	13	15	13	6	0	1	5	7	22	7	0	0	4	0	0	0	0
OTU1759	0	3	2	0	0	0	5	2	8	1	1	4	2	2	8	2	3	1	2	1	2	11	5	6	1	0	0	4	3	0	10	2	5	1	7	0
OTU176	1	1	2	1	2	13	16	25	62	5	6	7	12	19	47	36	82	54	1	4	14	16	9	8	7	7	10	4	20	18	21	33	81	32	64	66
OTU1763	2	2	2	6	3	0	2	0	0	13	5	8	4	9	13	3	1	6	14	11	4	7	7	2	4	9	5	11	4	1	2	1	0	1	0	3
OTU1764	5	4	9	13	5	5	3	1	8	5	8	7	14	7	11	15	4	2	11	2	4	3	0	0	1	0	1	7	4	1	3	0	1	1	1	0
OTU1765	3	4	5	4	7	10	11	5	4	0	1	0	4	1	12	16	21	21	4	2	1	2	0	1	1	1	0	2	12	1	3	14	9	21	17	19
OTU1766	6	13	13	5	5	1	0	0	0	1	3	4	7	3	3	3	3	3	0	1	1	1	0	0	0	0	1	0	7	13	5	6	3	4	0	0
OTU1768	1	3	2	5	2	5	1	0	0	0	0	2	6	5	6	1	10	15	1	0	2	4	0	0	0	1	1	2	9	2	5	21	20	16	7	11
OTU1769	15	4	4	2	12	17	11	6	5	40	33	6	7	2	36	20	2	9	23	73	14	25	30	19	3	1	2	9	3	2	0	0	0	0	0	0
OTU177	6	0	1	0	0	2	0	1	2	11	6	9	8	14	27	16	4	8	16	17	7	9	9	5	0	2	4	11	2	3	0	0	0	1	3	0
OTU1774	0	0	0	9	6	13	0	0	2	0	0	0	0	2	12	10	10	30	0	0	0	0	0	1	0	1	0	2	9	2	5	15	10	3	11	19
OTU1776	0	0	0	0	1	31	22	16	4	0	0	0	0	0	0	0	0	0	0	0	0	0	0	0	0	0	0	0	0	0	0	0	1	0	4	0
OTU1777	0	0	0	1	1	9	13	14	10	0	0	0	0	1	10	11	7	16	0	0	0	1	0	0	0	0	1	1	1	1	0	4	5	5	1	1
OTU17776	0	0	1	0	0	0	0	0	0	8	10	24	19	10	13	7	2	4	7	1	3	2	7	2	2	2	15	1	4	2	2	0	0	0	0	0
OTU1778	0	0	0	0	0	0	0	0	0	0	0	1	4	8	4	18	21	11	2	1	1	0	1	0	0	0	1	1	1	0	1	2	10	6	7	1
OTU178	0	0	2	0	2	0	0	0	0	10	4	10	7	7	22	23	6	9	21	27	75	31	23	14	30	32	21	14	45	47	50	36	50	11	55	42
OTU1780	0	0	0	0	4	6	7	3	2	0	0	0	1	2	6	8	14	13	0	0	0	1	0	0	0	0	3	0	1	4	0	11	28	12	6	11
OTU1781	0	1	0	0	0	5	4	16	18	0	0	0	1	0	5	3	3	13	0	0	0	0	0	0	0	0	0	1	1	0	2	11	19	15	13	12
OTU1782	14	4	4	1	0	0	0	0	1	11	4	5	18	3	12	7	0	4	24	4	16	15	6	2	3	7	3	15	4	1	0	0	0	0	0	0
OTU1784	14	3	12	4	5	8	1	0	0	40	9	16	25	5	12	32	5	21	36	5	21	9	9	4	11	7	15	56	26	6	4	2	0	0	0	0
OTU17848	0	0	2	1	0	5	0	5	0	0	2	0	1	7	9	4	9	4	0	1	3	0	2	1	0	1	0	1	3	6	2	15	6	11	5	10
OTU1785	10	18	4	3	4	3	0	0	0	5	4	6	3	7	0	4	0	2	1	13	3	7	7	4	4	2	11	1	5	6	2	2	0	0	0	0
OTU1788	2	10	1	12	13	1	1	3	0	3	3	8	7	11	5	8	18	5	3	5	5	8	2	2	2	2	0	1	9	5	10	7	8	16	8	9
OTU1789	2	2	0	4	0	0	0	0	0	14	8	11	7	12	4	3	0	6	12	12	6	10	11	15	5	12	11	6	7	9	7	4	0	0	0	0
OTU179	6	28	37	36	134	100	130	92	225	8	6	23	38	83	96	86	215	113	9	9	14	22	23	17	12	11	27	13	49	32	44	151	219	224	214	258
OTU1790	7	63	18	32	19	2	0	0	0	5	10	13	4	12	3	7	0	9	3	5	8	14	12	13	20	12	15	7	23	26	27	7	3	1	0	0
OTU17909	1	1	0	3	1	1	0	1	1	0	0	4	1	2	10	7	14	7	1	0	0	0	3	0	0	0	0	1	1	4	3	15	26	28	14	29
OTU1792	4	2	6	2	4	2	2	7	0	2	4	6	16	6	2	10	5	14	5	4	3	3	5	4	2	3	1	9	6	5	2	2	7	11	5	2
OTU1794	1	4	12	7	29	44	7	5	7	4	7	6	6	11	19	5	13	14	6	6	1	13	1	10	7	6	10	5	10	12	29	7	20	4	24	42
OTU1795	0	0	0	0	1	12	4	25	23	0	0	0	0	0	0	0	0	1	0	0	0	0	0	0	0	0	0	0	1	0	0	3	0	1	1	2
OTU1796	0	0	0	0	3	20	9	33	1	0	0	0	0	0	3	2	2	1	0	0	0	0	1	0	0	0	0	0	0	0	3	9	9	2	2	7
OTU1797	0	0	1	3	2	3	1	5	8	0	0	1	4	9	18	26	11	16	1	0	0	4	4	2	2	0	4	3	9	3	5	8	10	25	22	19
OTU18	0	0	0	0	0	0	0	6	5	3	1	1	0	2	2	4	0	0	9	1	1	3	1	0	0	0	1	2	0	0	0	0	0	0	0	0
OTU180	84	19	16	16	8	2	8	0	0	71	63	54	47	64	28	22	9	22	45	51	36	28	42	34	31	44	68	45	50	45	27	5	0	0	0	1
OTU18001	0	0	0	0	3	6	0	23	9	2	2	3	2	12	37	52	140	74	2	6	3	6	9	4	2	2	10	3	11	2	8	145	196	200	112	148
OTU1802	5	17	3	1	0	0	0	2	1	2	18	6	0	0	1	0	4	1	0	1	3	7	5	21	14	7	1	1	2	1	0	0	0	0	0	0
OTU1804	0	1	0	0	2	2	0	0	7	0	0	0	2	0	1	0	0	0	0	0	1	0	0	0	0	0	0	0	0	1	0	0	2	0	10	15
OTU1805	0	0	0	0	0	0	0	0	0	22	5	11	11	2	2	3	2	4	13	8	3	6	12	2	4	3	8	9	8	2	0	0	0	0	0	0
OTU18060	3	0	3	0	0	3	0	0	0	14	5	7	11	8	20	26	11	25	6	8	9	5	5	2	1	1	6	1	3	0	3	5	1	11	7	6
OTU1807	5	14	0	1	1	0	0	1	0	3	6	9	4	0	2	0	1	0	3	21	9	20	19	9	5	4	3	4	3	0	0	0	0	0	0	0
OTU181	7	151	83	177	118	32	19	23	26	7	22	35	18	78	52	20	29	26	2	4	10	24	11	20	8	7	24	2	39	26	36	30	30	35	36	30
OTU18124	0	3	2	1	0	4	5	9	24	0	0	1	1	5	1	7	0	3	0	1	0	1	1	1	1	0	0	0	1	0	2	10	23	5	9	13
OTU1814	0	0	0	0	0	4	2	0	0	1	0	1	1	3	5	16	21	2	0	1	0	2	5	0	0	1	2	3	4	1	1	10	14	13	9	13
OTU1815	0	0	0	0	2	11	32	38	23	0	0	0	0	0	0	0	0	0	0	0	0	0	0	0	0	0	1	0	0	0	0	0	0	0	1	1
OTU18166	41	22	34	15	18	6	3	1	1	25	12	9	30	6	15	10	0	2	25	10	29	12	15	6	14	9	10	41	14	12	7	8	4	1	3	0
OTU1817	0	0	0	0	3	11	19	21	1	0	0	0	3	2	4	9	10	12	0	1	0	0	1	0	0	0	1	0	2	0	2	9	8	8	13	7
OTU18194	2	1	5	6	6	3	1	0	0	6	7	4	12	5	14	22	0	6	10	9	8	8	4	5	3	3	4	4	3	6	1	1	0	0	0	0
OTU182	0	2	0	4	11	86	219	267	158	0	0	0	1	2	5	2	1	9	0	1	0	1	2	0	0	0	1	1	1	0	2	1	9	7	10	4
OTU1822	53	13	28	2	3	6	0	1	1	5	9	7	6	2	1	0	0	0	18	9	3	6	5	2	0	5	3	5	2	2	1	0	0	0	0	0
OTU1830	0	4	1	0	0	0	0	0	0	3	5	3	1	0	1	2	0	0	10	8	4	22	20	26	6	4	0	4	2	1	1	0	0	0	0	0
OTU18301	0	0	0	0	3	11	4	11	1	0	0	0	1	2	2	0	11	4	0	0	1	0	0	2	0	0	1	0	0	0	1	6	4	8	14	9
OTU1831	2	5	9	12	12	4	0	0	0	1	1	0	2	7	6	5	6	13	0	1	3	0	2	1	3	0	2	1	5	1	5	5	18	1	2	12
OTU18313	0	0	0	0	1	14	11	18	42	0	0	1	0	0	0	10	7	17	0	0	1	1	2	0	0	0	1	2	0	0	0	10	12	15	8	12
OTU1832	0	0	0	0	4	31	51	25	13	0	1	0	1	0	2	3	3	14	0	0	1	0	0	0	0	0	0	0	1	0	0	1	2	2	2	5
OTU1833	1	2	3	0	0	1	0	0	0	12	17	32	28	31	9	8	7	8	11	4	8	10	13	10	10	12	18	8	17	15	14	5	2	0	3	0
OTU1834	0	0	0	0	1	7	4	4	0	1	0	0	1	4	3	7	3	3	0	2	0	1	2	1	0	2	2	3	5	2	6	7	16	8	12	3
OTU18345	0	0	0	0	0	0	0	0	0	5	3	16	12	9	7	2	2	4	3	3	4	8	6	0	10	6	11	3	6	3	2	1	0	1	0	1
OTU1837	0	0	1	0	2	7	23	14	38	2	0	0	0	0	1	1	3	3	0	0	0	0	0	0	1	0	0	0	0	0	0	3	2	0	3	7
OTU1838	0	0	0	2	3	1	9	28	92	1	0	3	0	7	3	6	17	11	0	0	0	1	1	0	0	0	4	3	2	1	1	7	24	10	7	19
OTU1839	3	9	9	22	18	8	0	0	3	1	1	1	3	4	4	3	18	4	0	0	1	3	1	1	2	0	3	1	13	4	5	11	15	14	13	22
OTU184	0	0	1	2	0	25	35	68	104	0	1	2	1	3	12	5	3	4	0	0	2	1	1	0	1	1	1	0	3	1	3	2	11	5	17	13
OTU1840	5	6	12	14	40	40	30	59	101	1	1	8	21	43	47	73	83	57	3	6	7	9	12	2	7	11	8	4	35	16	32	59	75	88	111	139
OTU1842	0	0	0	0	0	0	0	0	0	7	10	17	11	12	6	6	5	7	0	5	1	10	9	8	2	6	13	2	10	3	0	0	0	0	0	1
OTU1843	0	0	0	0	0	3	4	0	2	0	0	1	2	0	2	3	0	9	0	4	2	0	0	0	2	0	1	0	0	0	0	7	8	14	9	17
OTU1846	4	3	5	11	2	2	0	0	0	7	5	3	3	6	5	3	1	5	4	4	13	5	8	11	3	1	10	4	7	2	1	1	2	1	0	0
OTU185	16	19	84	114	217	170	185	177	549	2	5	7	30	77	92	94	213	125	8	10	6	12	17	5	7	8	13	10	55	51	73	106	173	157	279	359
OTU1850	8	4	3	7	7	1	0	0	0	2	5	5	5	5	0	2	0	0	2	4	14	2	4	8	6	8	8	1	3	9	9	5	0	0	0	0
OTU1851	18	3	12	1	3	2	8	0	0	14	14	28	18	7	8	3	0	4	15	4	13	6	8	9	6	19	10	17	2	2	1	1	0	0	0	0
OTU186	20	37	17	29	34	11	10	1	2	36	41	60	25	27	17	13	5	7	45	37	34	56	54	61	51	65	59	28	41	48	53	20	8	2	2	0
OTU1861	0	0	0	0	3	6	6	17	7	0	0	0	0	2	1	5	10	2	0	0	0	0	0	0	0	0	0	0	0	0	0	3	6	11	12	21
OTU1869	40	6	1	0	1	0	0	0	0	5	6	5	4	0	0	4	1	0	23	5	3	5	5	2	10	7	10	24	2	0	0	0	0	0	0	1
OTU187	1	0	0	4	22	140	170	187	226	0	0	0	0	0	4	3	1	1	1	0	0	0	0	0	1	0	0	1	0	1	0	1	4	4	20	41
OTU1870	20	15	14	3	3	3	1	0	0	0	4	3	7	2	2	3	0	1	4	1	5	9	6	7	4	7	2	6	6	3	5	1	0	0	0	0
OTU1871	0	0	0	0	0	0	0	0	1	1	0	0	1	3	14	12	22	6	1	0	0	1	1	0	0	0	2	0	0	1	1	17	17	38	16	13
OTU1876	3	3	6	0	1	0	0	0	0	16	42	21	14	4	8	9	0	7	0	3	0	1	0	0	0	1	2	0	1	0	0	0	0	0	0	0
OTU18776	8	3	1	0	2	5	1	4	1	10	4	18	14	14	7	13	5	8	13	5	5	3	7	5	6	9	3	11	13	6	11	16	2	10	15	6
OTU188	38	13	2	0	0	0	0	0	0	43	199	71	9	9	8	3	0	2	0	14	20	21	53	105	73	41	26	16	9	0	2	0	0	0	0	0
OTU18811	0	0	0	0	0	4	0	0	7	0	0	0	0	1	3	5	28	8	0	2	2	0	1	0	1	0	3	0	0	0	3	4	8	13	8	7
OTU1882	0	0	0	1	5	51	91	25	28	0	0	0	0	0	0	1	1	0	0	0	0	1	1	0	0	0	0	0	0	1	1	3	0	1	1	7
OTU1883	0	2	0	0	2	3	6	4	0	1	1	3	2	9	8	12	4	8	1	1	3	0	5	4	0	2	2	0	3	3	6	11	25	15	32	42
OTU1884	0	0	0	0	1	0	7	0	0	1	1	1	1	2	4	6	8	0	1	22	3	0	2	4	0	0	1	1	12	9	6	8	6	11	12	15
OTU18848	5	4	4	4	5	2	13	1	7	0	3	10	7	10	10	3	2	5	0	2	5	3	4	2	2	4	3	4	6	8	6	4	1	6	3	4
OTU1885	0	0	0	0	0	2	3	8	7	0	1	0	0	0	0	0	2	0	0	0	0	0	0	0	0	0	0	0	0	0	0	1	1	0	2	1
OTU1887	1	0	0	0	0	0	0	0	0	12	7	11	8	1	4	1	0	7	5	2	6	5	10	10	11	10	8	1	2	0	1	0	0	0	0	0
OTU189	7	2	1	0	0	0	0	0	0	3	0	0	4	202	315	105	23	2	3	6	56	9	5	0	0	0	0	29	21	6	0	1	0	0	0	0
OTU1890	33	4	1	0	0	1	0	5	0	16	10	10	13	1	6	2	0	1	25	5	8	6	10	9	10	4	11	12	2	0	0	0	0	0	0	0
OTU1891	2	1	0	0	1	0	0	0	0	3	0	0	1	0	1	4	0	1	1	1	0	4	4	4	3	0	0	1	0	1	0	0	0	0	0	1
OTU1895	12	1	0	0	0	0	1	0	0	22	5	5	8	3	23	3	1	1	40	52	13	12	5	2	0	2	2	17	2	0	0	0	0	0	0	0
OTU1897	34	21	19	3	5	2	0	1	0	6	6	12	14	0	6	5	1	9	20	12	13	16	17	11	17	11	11	11	9	4	5	0	0	0	0	0
OTU1899	8	15	22	9	9	3	0	7	0	9	18	8	14	13	19	22	11	19	5	8	3	9	7	3	5	3	6	2	14	4	5	3	0	1	0	0
OTU19	360	368	477	818	618	176	74	15	12	286	242	310	263	346	97	115	57	119	279	273	281	260	265	295	276	330	389	338	345	474	559	199	22	8	5	1
OTU190	9	14	19	45	50	90	118	118	78	2	7	6	11	16	21	22	22	32	3	6	12	9	11	8	10	6	6	9	16	30	37	50	64	51	58	43
OTU1900	10	13	11	8	12	6	3	1	0	7	6	6	16	4	5	5	5	16	9	4	3	7	5	3	7	5	6	7	8	10	10	11	8	4	1	6
OTU1901	1	8	10	24	16	7	1	0	0	2	0	1	0	0	2	2	3	1	1	4	4	5	1	2	4	4	2	2	2	5	8	5	23	0	2	3
OTU1905	2	1	1	3	1	3	6	3	1	0	0	0	1	3	1	7	13	7	0	1	0	0	0	0	0	0	1	0	3	4	4	2	5	10	5	4
OTU1906	20	8	10	2	3	1	2	0	4	10	4	10	11	10	2	1	1	0	5	4	6	9	6	5	5	8	16	9	9	3	2	0	2	0	0	1
OTU191	2	1	0	2	25	102	66	76	99	0	0	1	5	2	9	15	32	28	1	0	2	1	6	0	0	1	1	0	1	0	2	44	40	79	36	39
OTU1917	0	0	0	1	5	4	7	9	8	1	0	0	0	0	6	3	1	5	0	0	0	0	0	0	0	0	0	0	0	0	1	14	19	9	17	5
OTU1919	4	6	0	0	0	0	0	0	0	5	4	4	13	3	6	0	0	1	6	6	14	7	9	5	4	10	7	10	5	3	2	0	2	1	0	0
OTU192	47	59	76	147	153	43	16	14	3	8	14	18	18	24	7	13	5	9	25	36	47	30	39	49	48	51	45	39	58	80	89	25	4	1	0	1
OTU1924	18	6	7	4	0	0	3	0	0	6	9	4	4	1	5	1	1	8	5	16	5	5	6	2	4	5	5	8	5	1	1	2	0	0	0	0
OTU1926	9	10	17	4	4	1	0	0	0	27	14	22	18	20	12	8	5	12	20	18	25	13	33	30	23	20	28	31	19	3	8	4	0	0	1	0
OTU1929	6	22	29	6	1	2	0	0	0	4	1	3	14	27	11	10	2	1	0	1	1	6	2	0	2	4	2	0	3	2	0	1	0	1	1	0
OTU193	3	4	1	3	1	1	0	0	0	21	29	37	21	54	11	17	2	7	74	58	8	30	13	11	37	37	22	15	13	24	5	4	0	1	0	0
OTU1931	3	10	6	17	11	7	11	1	2	3	1	1	4	4	2	4	4	1	1	1	0	3	1	2	2	2	1	3	2	5	0	5	1	3	7	4
OTU1933	11	13	21	14	17	22	2	0	0	2	2	3	4	3	8	5	0	1	1	6	3	6	1	2	4	2	2	8	9	12	10	6	6	4	3	0
OTU1936	1	6	2	4	3	0	1	6	4	0	0	0	0	4	1	5	6	1	0	0	0	1	0	0	0	2	0	0	1	0	3	13	4	5	13	1
OTU1937	1	13	3	2	9	2	4	0	0	12	28	44	11	42	13	9	9	7	2	9	8	21	22	42	26	26	47	4	11	16	12	13	4	5	9	34
OTU194	0	0	0	0	0	0	0	0	0	1	0	0	0	0	0	0	696	0	0	0	0	0	0	0	0	0	0	0	0	0	0	0	0	0	0	0
OTU1943	2	0	0	1	1	8	7	6	9	0	0	0	0	0	4	10	9	2	0	0	0	0	1	0	0	0	0	0	3	0	0	2	6	2	8	13
OTU1944	2	2	3	8	16	5	2	3	3	0	0	0	1	2	3	3	3	15	1	0	0	5	3	0	0	2	1	0	1	2	4	8	6	8	15	12
OTU1945	40	23	18	23	22	8	8	1	5	75	32	64	52	52	25	17	7	11	37	36	25	26	41	23	39	31	56	20	48	58	35	9	16	6	12	9
OTU1947	10	5	0	1	1	0	0	0	0	22	16	25	21	25	9	13	1	0	24	11	4	11	8	15	11	13	15	7	1	1	0	1	0	0	0	0
OTU1949	13	8	3	2	4	0	0	0	0	9	11	25	17	4	4	9	3	2	2	5	3	8	5	1	3	15	15	4	2	0	2	0	1	0	0	0
OTU195	316	126	91	83	87	68	47	59	22	266	206	202	258	259	96	125	63	102	182	180	116	110	156	172	155	215	286	138	111	110	79	60	62	74	50	38
OTU1954	3	1	0	0	0	1	0	0	0	72	36	17	42	51	138	87	16	10	44	150	62	32	19	12	19	11	3	21	13	5	7	4	0	3	1	2
OTU196	0	1	0	0	2	24	37	84	57	0	0	1	1	2	6	6	22	14	0	0	1	0	2	0	0	0	0	0	0	0	2	20	22	26	17	18
OTU1963	3	16	12	16	15	4	0	0	0	3	5	5	4	7	2	7	0	3	3	1	0	3	4	0	0	5	5	3	8	10	8	7	4	1	4	0
OTU1969	23	17	7	3	2	4	0	0	1	30	21	16	20	11	8	10	2	10	36	35	44	17	42	24	18	22	15	16	14	11	14	0	0	0	0	0
OTU197	0	0	0	0	0	1	0	0	0	2	0	0	1	0	3	3	0	0	0	0	0	0	0	0	0	0	0	2	1	0	0	0	1	0	0	0
OTU1972	17	16	34	31	30	10	8	0	0	18	11	23	26	33	36	29	10	26	13	17	22	24	19	9	9	23	28	25	26	31	33	16	8	5	3	5
OTU1976	0	1	8	9	3	7	1	4	0	0	0	1	1	6	1	4	3	1	0	1	4	1	1	0	0	0	0	1	9	8	7	10	1	6	9	4
OTU1977	2	1	13	23	28	20	17	4	9	5	1	2	2	5	17	14	22	16	3	2	3	4	4	2	0	3	2	1	15	7	8	9	18	22	8	7
OTU1978	5	2	7	4	6	25	20	13	18	0	1	0	4	5	15	25	13	15	1	1	4	0	1	0	0	1	2	2	6	0	9	6	7	30	20	14
OTU1979	0	2	2	3	3	7	4	2	5	0	0	1	0	5	1	8	3	4	0	2	1	0	2	0	0	1	0	0	3	0	1	10	19	27	21	31
OTU198	0	0	0	1	1	2	1	6	16	0	0	0	0	3	8	1	3	1	0	0	0	0	0	1	0	0	1	0	0	0	0	0	4	3	1	4
OTU1980	0	0	0	0	0	2	8	4	3	0	0	0	0	0	7	6	9	23	0	0	0	0	0	0	0	0	1	0	1	0	1	14	12	4	8	1
OTU1982	0	0	0	0	1	0	0	3	0	0	0	0	3	2	10	1	10	13	0	5	1	3	2	0	0	0	0	0	2	0	0	6	23	8	9	12
OTU1986	1	7	34	5	8	8	1	2	0	0	0	0	1	0	2	5	1	5	1	1	1	1	0	0	1	0	1	0	10	7	8	1	0	3	1	3
OTU199	21	15	46	46	69	49	47	29	25	14	8	7	11	10	23	13	19	58	13	12	19	11	25	11	9	17	15	19	51	33	55	56	65	45	77	55
OTU1990	8	6	7	7	2	4	4	2	0	12	6	10	5	8	4	6	3	2	13	7	21	7	7	6	5	9	7	13	6	9	8	2	3	2	0	0
OTU1991	0	1	3	0	3	3	3	3	5	7	8	5	10	7	4	4	3	9	4	2	3	5	6	4	1	5	5	4	6	2	1	0	3	5	6	6
OTU1994	13	7	15	5	3	0	4	0	0	12	7	11	16	6	8	5	0	2	4	4	8	9	8	8	3	4	8	12	15	12	12	4	3	0	0	0
OTU1995	1	0	0	0	0	0	0	0	0	8	7	5	14	7	6	7	3	1	12	3	9	2	2	0	10	2	8	11	6	11	3	4	0	1	1	0
OTU1996	4	0	1	0	0	0	0	0	0	40	9	1	5	0	0	0	0	0	11	4	8	8	15	6	16	3	1	14	3	0	0	0	0	0	0	0
OTU1998	6	10	4	7	7	4	10	5	1	9	8	9	11	10	11	10	3	3	4	1	4	10	1	5	3	6	8	10	11	14	9	3	1	3	0	3
OTU1999	5	10	4	0	1	0	0	0	0	8	3	4	3	1	2	0	1	3	6	11	11	7	11	11	13	7	5	15	5	1	0	0	0	0	0	0
OTU2	1	2	0	3	3	6	5	58	26	19	9	10	14	7	14	50	0	1	8	3	4	5	2	1	1	10	6	42	3	4	1	0	1	0	1	3
OTU20	33	418	258	262	230	74	15	13	9	82	296	377	145	399	109	67	71	105	34	116	295	476	399	624	806	864	825	55	352	732	627	283	165	43	97	124
OTU200	89	103	112	66	89	46	16	17	4	27	14	9	11	8	12	3	5	11	22	31	84	36	57	35	26	5	3	53	23	21	26	5	2	4	0	0
OTU2004	0	0	2	4	7	8	16	4	9	0	1	0	3	1	10	11	12	12	1	0	0	1	2	0	0	1	3	0	6	1	1	9	14	11	8	11
OTU2006	0	0	0	0	0	1	1	0	0	3	1	2	3	1	2	2	8	7	2	5	1	1	3	2	1	6	4	6	2	2	2	4	2	2	1	1
OTU2008	0	0	0	2	8	23	24	15	6	1	1	0	1	0	1	2	0	1	0	0	1	0	0	0	0	1	0	2	0	0	2	0	5	1	3	15
OTU2009	0	0	0	0	0	1	12	10	18	0	0	0	0	0	1	1	5	1	0	0	0	1	0	0	0	0	1	0	0	0	0	2	3	4	1	6
OTU201	31	58	49	52	68	16	5	4	7	9	18	16	10	21	10	7	3	1	13	30	21	18	22	21	28	31	19	12	29	46	40	12	1	0	0	0
OTU2017	2	4	0	4	10	20	9	20	4	6	5	10	8	7	13	27	18	14	6	2	1	0	3	4	1	2	3	7	6	3	5	18	2	12	11	5
OTU2019	3	6	2	0	0	0	0	0	0	7	5	5	7	4	4	2	0	0	4	10	10	31	19	22	31	31	34	1	2	6	9	7	0	0	0	0
OTU202	1	0	1	2	7	53	74	115	65	1	2	0	1	2	7	4	6	10	0	0	0	0	1	0	0	0	1	1	0	1	0	5	18	13	6	15
OTU2022	16	1	9	8	6	3	0	0	0	22	3	2	4	1	8	5	2	3	6	11	5	14	15	7	6	6	7	18	11	3	1	0	0	0	0	0
OTU2023	2	4	2	0	1	0	0	0	0	12	8	5	9	10	4	5	0	4	9	7	11	9	12	8	6	5	5	7	3	0	0	0	0	0	0	0
OTU2027	0	1	1	9	4	3	11	7	8	0	0	0	0	1	4	4	9	8	0	0	0	0	1	0	0	0	0	0	0	1	2	5	13	10	12	16
OTU2029	0	0	0	1	4	7	16	8	4	0	0	1	3	1	6	4	7	7	0	1	0	0	2	0	0	1	1	0	0	0	8	7	12	16	8	7
OTU203	1	0	0	0	26	80	33	15	57	6	5	4	16	8	41	40	85	87	14	15	28	6	13	4	1	6	10	17	39	11	8	63	94	72	146	229
OTU2033	0	1	1	3	2	15	6	11	18	0	0	1	8	1	7	12	22	15	0	1	0	2	1	0	1	3	0	4	7	4	2	13	17	19	14	8
OTU2034	0	0	0	0	0	0	0	3	0	0	0	0	0	1	11	9	15	23	0	0	1	3	1	0	0	0	2	0	0	0	0	13	18	26	19	23
OTU2035	2	3	3	1	0	0	0	0	0	25	29	30	19	14	10	3	4	7	9	18	56	38	29	38	28	42	33	28	28	14	5	6	5	1	1	4
OTU2036	0	0	0	0	0	0	0	0	0	3	3	9	6	3	22	21	27	24	15	8	24	12	7	4	2	3	6	16	26	1	2	24	12	16	13	32
OTU204	18	22	19	21	24	1	5	0	0	22	25	39	25	31	7	14	5	10	19	26	45	33	24	31	49	39	50	15	27	34	42	27	1	0	1	0
OTU2044	6	12	35	39	24	8	0	0	0	8	2	5	4	20	5	4	3	5	2	6	2	4	4	1	1	0	4	5	11	8	13	3	8	5	6	1
OTU2047	9	8	9	8	5	2	3	1	0	9	4	5	4	3	0	2	1	0	1	4	4	4	11	9	12	10	7	7	3	7	0	0	0	0	0	0
OTU205	0	1	0	3	7	53	39	11	8	0	0	0	0	8	4	2	13	8	1	0	0	0	2	0	0	1	2	0	2	1	9	51	28	28	15	14
OTU2050	14	11	8	4	4	0	0	2	5	8	9	12	19	26	16	9	2	17	2	7	1	3	10	7	13	9	12	6	13	11	8	3	7	2	0	0
OTU2053	6	7	8	4	3	7	6	5	0	1	0	0	2	1	0	2	0	2	6	9	3	3	11	5	4	8	2	14	5	2	4	7	2	1	3	2
OTU2056	4	8	18	14	20	23	20	5	3	5	4	7	14	11	14	19	10	19	3	8	10	2	5	0	5	6	2	9	25	13	10	15	11	14	17	8
OTU2057	5	8	1	7	4	6	4	2	4	5	6	11	5	7	9	6	11	11	4	13	19	26	17	20	36	23	8	11	21	34	36	24	19	12	18	24
OTU2059	0	2	1	4	4	5	15	5	10	1	0	1	0	2	3	6	1	2	0	1	0	2	2	0	0	0	1	1	2	3	10	13	3	4	2	14
OTU206	15	0	2	0	0	0	0	2	0	32	28	4	1	3	2	4	0	5	34	507	20	66	41	40	29	4	1	9	4	0	0	0	0	0	0	0
OTU2065	0	1	0	0	0	0	5	6	5	0	0	0	0	0	1	2	1	0	0	0	0	0	0	0	0	0	1	0	0	0	0	1	6	5	0	5
OTU2066	0	0	0	0	0	0	0	0	2	1	1	0	2	8	4	1	23	5	0	0	0	0	3	1	0	0	0	0	0	0	0	9	8	17	6	7
OTU2067	1	0	5	5	3	1	1	0	0	5	2	4	5	6	9	12	13	25	3	2	1	2	0	2	7	2	3	4	6	5	1	21	27	51	32	48
OTU2069	1	1	2	6	9	16	37	18	48	3	3	2	16	14	38	30	36	66	8	17	7	13	14	6	0	10	6	13	20	4	6	17	54	48	51	28
OTU207	53	25	59	42	71	29	12	4	0	38	30	21	36	28	19	28	8	18	75	34	38	36	24	19	17	23	16	81	29	42	26	20	15	2	5	4
OTU2071	3	7	12	7	6	1	1	0	0	0	0	0	2	5	4	11	11	10	1	1	1	0	0	0	0	0	0	1	2	1	0	5	2	6	3	1
OTU208	5	3	6	2	0	0	0	1	0	8	41	15	19	9	3	4	0	1	11	9	5	8	9	8	7	14	5	10	8	1	2	0	0	1	0	0
OTU2086	6	1	4	10	11	20	29	11	37	2	1	0	2	2	6	5	5	7	1	3	0	0	1	3	0	0	0	1	5	5	7	11	10	14	14	10
OTU2088	1	2	9	6	5	3	0	1	0	1	2	6	5	6	2	11	9	15	0	2	2	2	3	2	2	1	1	3	4	0	3	11	15	8	7	0
OTU209	36	34	55	21	26	7	3	0	0	29	18	22	24	37	23	16	10	7	34	57	56	45	46	61	51	38	29	39	25	33	36	13	1	1	0	0
OTU2090	0	1	0	0	0	2	0	1	0	0	1	0	1	2	3	5	2	7	0	1	1	1	1	0	0	1	2	0	2	6	1	11	3	11	9	22
OTU2091	8	12	18	25	39	9	3	0	0	10	12	12	13	15	7	8	0	8	14	22	36	25	32	27	31	34	30	18	16	38	28	20	6	1	2	2
OTU2094	0	0	0	0	0	9	1	0	0	0	0	1	0	1	3	0	2	2	0	0	1	0	0	0	0	0	0	0	3	0	1	6	31	19	8	16
OTU2097	10	10	8	13	3	1	0	0	0	5	16	6	14	6	3	3	1	12	9	8	5	2	7	4	9	6	4	11	6	5	2	1	0	0	0	0
OTU2098	34	2	15	7	14	1	1	0	0	8	16	2	2	1	2	0	0	0	15	1	3	4	3	2	3	8	1	12	5	4	2	0	0	0	0	0
OTU2099	4	9	8	3	2	0	0	0	0	2	10	1	1	7	1	0	0	0	4	3	4	9	3	10	15	13	11	3	4	3	3	0	0	0	0	0
OTU21	544	288	594	412	363	173	44	15	5	634	375	619	673	391	281	249	114	204	567	398	477	321	401	392	426	537	636	533	433	475	358	180	83	30	17	12
OTU210	1	3	2	0	18	93	156	220	79	2	2	5	1	0	3	6	15	3	0	0	2	0	3	1	0	0	1	0	1	2	2	20	9	18	26	22
OTU2105	7	10	20	35	30	28	12	5	9	8	6	19	35	27	35	26	38	30	7	11	18	18	14	14	12	17	12	13	32	24	38	58	63	66	47	40
OTU2106	1	5	1	3	2	0	0	0	0	1	2	5	2	8	0	2	1	2	3	3	1	3	4	2	2	6	4	2	2	6	3	1	1	1	0	0
OTU2109	10	4	9	14	5	0	0	0	0	4	4	16	8	6	8	1	2	5	4	3	14	12	6	6	1	2	8	11	3	6	8	1	0	0	0	0
OTU211	7	36	17	22	12	6	1	0	5	9	16	15	11	11	6	7	3	3	2	12	22	30	24	41	52	38	22	15	47	64	65	23	21	6	12	19
OTU2110	15	11	3	1	0	1	0	0	0	7	3	10	10	6	9	3	2	0	7	12	11	16	5	6	2	10	3	6	3	0	8	2	0	0	0	0
OTU2111	1	0	7	0	3	0	0	0	0	0	2	3	8	1	9	1	2	0	7	5	22	11	9	5	8	3	6	19	8	5	5	1	0	0	0	0
OTU2112	0	0	0	3	4	3	8	18	52	1	0	1	1	6	3	5	5	3	0	0	0	0	0	0	0	0	0	0	2	0	0	6	14	15	8	11
OTU2113	0	0	0	0	10	28	13	2	22	0	0	0	0	5	2	3	2	0	0	0	0	0	0	1	0	0	0	0	0	2	1	8	11	7	5	6
OTU2115	0	0	0	1	2	12	0	2	11	0	4	0	5	1	14	10	5	10	2	2	1	0	0	0	1	0	2	2	3	0	0	8	1	9	7	3
OTU2119	0	9	6	11	10	12	3	4	2	0	0	1	0	2	6	4	7	4	0	0	0	0	0	0	0	0	0	0	1	1	2	3	10	4	4	5
OTU212	0	0	0	0	2	50	62	29	59	0	0	0	0	0	3	1	8	3	0	0	0	1	0	0	0	1	0	0	0	0	2	22	24	26	12	17
OTU2126	1	2	0	4	5	12	20	30	76	1	7	0	7	40	70	70	246	104	5	2	1	6	16	5	2	2	12	2	21	15	37	175	289	279	246	241
OTU213	15	28	24	35	39	88	59	150	62	15	9	28	39	22	35	18	14	24	9	11	28	24	24	25	12	21	32	27	22	35	38	44	29	28	36	46
OTU2134	4	4	10	4	6	3	2	0	0	2	1	6	9	1	5	3	1	11	7	3	8	10	6	4	3	7	6	21	18	4	4	6	3	0	0	0
OTU2135	21	7	3	0	2	2	0	7	0	4	3	3	11	1	2	5	4	0	11	4	3	7	6	1	4	6	4	12	3	3	3	0	0	0	0	0
OTU2136	17	3	4	3	10	1	4	0	0	4	3	4	6	8	1	8	1	6	8	7	6	1	8	3	6	11	7	13	5	6	3	4	0	0	1	1
OTU214	0	0	0	0	1	2	0	0	0	6	5	1	10	5	8	7	0	9	23	40	108	50	27	29	39	21	23	28	27	47	58	50	11	3	6	17
OTU2142	4	6	2	3	4	0	0	0	0	5	4	7	6	0	3	1	3	6	0	4	5	6	4	2	4	4	5	6	4	12	6	0	3	1	3	5
OTU2143	1	0	2	7	9	5	6	6	3	3	0	0	13	6	11	26	14	17	4	1	10	7	5	1	5	3	4	9	11	6	4	8	16	9	11	2
OTU2149	0	1	0	1	5	5	6	2	3	0	1	1	1	3	10	5	6	5	0	0	0	1	0	0	0	1	2	0	4	1	4	5	6	7	5	6
OTU215	0	0	0	0	0	0	0	0	1	0	3	2	2	18	44	21	62	44	0	0	1	3	5	4	1	3	4	2	8	0	5	65	79	37	13	35
OTU2152	0	0	0	1	1	1	1	0	0	2	0	0	1	2	4	7	8	23	1	0	3	0	1	1	0	0	0	1	4	3	5	4	2	10	5	5
OTU2153	0	0	0	0	0	0	15	5	15	0	0	0	0	0	0	2	1	3	0	0	0	0	0	0	0	0	0	0	0	0	0	0	1	2	13	3
OTU2155	1	4	4	0	0	0	0	0	0	12	18	13	27	8	10	8	5	9	15	11	5	9	7	3	5	11	13	14	13	7	5	10	18	11	11	7
OTU216	7	2	0	0	0	0	0	1	1	0	0	1	2	1	0	2	0	0	13	43	1	6	1	0	2	1	2	10	1	0	0	0	0	0	0	0
OTU2160	1	0	0	0	0	0	0	0	0	8	4	3	4	2	1	1	0	4	20	12	17	17	8	7	8	10	14	15	1	0	0	0	0	0	0	0
OTU2163	3	3	4	4	1	2	0	0	0	9	4	6	7	5	7	2	0	9	3	3	8	6	9	6	3	12	0	5	3	6	1	0	0	2	0	1
OTU2164	1	2	8	7	11	8	3	0	9	1	0	1	2	6	15	13	28	21	2	2	1	4	0	1	0	0	0	1	12	3	2	14	7	15	7	15
OTU2168	7	7	18	5	7	1	1	0	0	7	3	6	3	6	2	0	0	2	0	5	12	2	7	8	9	1	3	4	4	9	5	3	3	0	0	0
OTU2169	10	1	5	1	0	0	2	0	0	15	47	12	6	6	5	13	3	1	22	20	1	2	7	2	4	5	1	4	2	2	0	0	0	0	0	0
OTU217	15	14	11	14	16	8	3	1	0	53	39	36	32	86	32	24	11	15	34	51	37	54	50	63	42	36	50	18	26	37	33	24	13	6	4	2
OTU2173	16	15	30	28	22	16	1	3	0	63	43	76	73	69	45	16	7	18	26	23	19	22	20	36	30	22	48	15	20	14	6	7	0	0	0	0
OTU2175	67	29	25	16	13	4	10	5	5	76	80	66	80	88	43	54	29	37	96	108	36	59	62	67	42	80	57	59	28	20	23	9	1	10	6	0
OTU2179	0	0	0	0	2	6	18	13	15	1	0	0	0	0	2	8	8	1	0	1	0	0	0	0	1	0	0	0	0	0	0	8	46	9	7	5
OTU218	1	0	5	14	54	128	138	159	98	1	1	1	8	15	71	116	152	158	3	0	2	3	6	0	2	1	8	7	9	5	9	66	64	75	69	54
OTU2180	0	2	1	0	4	8	9	4	3	4	4	6	17	4	6	14	14	16	7	2	5	6	4	2	3	3	5	10	11	3	4	6	4	9	3	7
OTU2182	0	0	0	1	1	10	3	4	2	1	0	0	1	4	10	9	8	13	1	2	1	0	1	0	3	0	0	2	10	10	11	18	11	15	13	4
OTU2185	5	0	7	5	3	6	1	0	2	2	0	2	4	3	7	6	15	11	2	3	1	1	1	0	1	6	1	4	4	2	1	2	10	9	8	4
OTU2188	12	4	2	0	0	1	0	0	0	3	3	3	6	7	3	0	0	6	7	4	8	12	7	3	5	6	6	11	4	1	1	1	0	1	0	4
OTU219	15	3	3	0	0	2	4	0	2	49	26	50	45	25	38	21	3	5	42	108	55	59	60	51	16	17	30	41	4	0	0	0	0	0	1	0
OTU2193	8	6	1	2	7	3	4	0	0	1	5	5	2	10	10	3	4	2	3	4	3	4	1	4	3	6	3	3	2	3	3	1	1	0	0	0
OTU22	3	24	19	28	109	329	717	670	581	5	5	37	22	90	168	144	97	144	1	5	6	16	19	15	15	13	19	10	44	45	73	446	537	374	603	882
OTU220	2	30	35	82	96	30	12	6	6	0	0	0	1	11	13	13	49	13	1	0	2	2	2	3	3	3	4	2	17	16	19	26	26	30	14	26
OTU2200	13	6	4	0	0	2	0	1	0	4	4	6	5	2	3	1	1	0	9	9	22	8	6	3	5	5	3	12	3	4	3	1	0	0	0	1
OTU2203	22	10	19	10	6	1	1	0	0	20	23	22	12	35	5	30	11	11	2	12	5	2	3	6	0	4	2	2	4	5	5	0	0	0	1	0
OTU2205	2	3	2	1	1	0	0	0	0	2	8	18	9	3	2	2	3	0	4	3	5	1	5	6	11	13	7	5	0	2	0	3	1	2	1	1
OTU2208	1	0	1	1	8	28	47	33	10	0	1	1	1	1	1	2	2	2	2	1	0	2	0	0	1	0	0	1	2	1	1	6	10	10	7	19
OTU221	111	32	38	22	10	5	1	0	0	224	121	118	129	126	60	81	20	50	158	94	58	70	97	102	67	82	76	84	63	27	15	5	3	3	1	1
OTU2211	7	13	25	18	20	9	0	0	0	7	5	5	13	5	6	2	3	14	2	3	4	2	3	5	7	3	5	4	9	12	15	5	3	6	2	1
OTU2215	0	0	0	1	1	3	0	1	2	0	0	2	0	6	10	14	16	15	1	0	0	0	0	0	2	0	1	0	3	6	10	16	23	20	14	28
OTU2217	11	4	2	2	4	0	0	2	0	28	15	19	18	10	9	4	4	14	24	20	30	33	22	23	24	26	18	27	30	9	4	0	0	0	0	0
OTU222	59	60	17	10	6	3	4	7	0	31	43	51	33	26	22	17	6	19	12	19	10	15	14	34	40	28	30	7	17	17	9	3	0	0	0	0
OTU2220	3	4	4	6	5	0	0	0	0	5	2	2	8	4	3	3	2	3	2	2	7	2	4	0	0	3	11	1	5	10	8	1	1	1	0	0
OTU2225	4	1	5	4	7	2	1	0	0	3	5	6	12	14	14	11	6	5	4	2	5	8	4	5	5	5	9	8	13	16	13	14	9	13	15	24
OTU2226	0	1	2	1	12	27	72	28	26	0	0	0	0	0	0	0	7	3	0	0	0	0	0	0	0	0	0	0	0	3	2	5	16	6	12	27
OTU2227	0	0	0	0	1	1	11	6	15	0	0	0	0	0	0	4	11	3	0	0	0	0	0	1	0	0	0	0	1	1	2	5	4	21	4	5
OTU223	0	2	0	1	0	0	0	0	0	0	3	3	13	19	45	55	120	49	3	1	2	1	6	2	0	2	6	1	12	6	8	86	66	90	79	59
OTU2234	1	2	8	5	5	8	1	1	2	3	0	1	6	2	7	4	8	11	1	0	1	0	1	0	1	0	0	2	5	7	7	12	4	6	11	6
OTU2237	3	5	9	1	10	1	0	4	2	8	1	9	8	3	2	1	1	3	11	10	10	7	6	5	3	9	5	6	7	8	5	4	6	0	1	0
OTU224	4	18	59	86	50	16	5	2	0	1	1	3	8	11	72	66	110	83	1	7	7	0	5	1	3	0	3	19	49	29	34	80	62	107	36	22
OTU2240	2	3	16	10	19	12	5	0	2	2	2	2	3	4	6	16	14	14	1	2	0	2	2	0	0	0	0	2	2	3	3	5	2	0	5	1
OTU2241	15	3	22	9	6	4	11	10	6	11	6	13	22	12	18	21	10	28	15	8	16	10	9	2	4	5	5	14	12	6	10	4	7	4	13	3
OTU2246	0	8	0	1	9	7	8	18	19	0	2	1	0	7	7	5	3	1	0	0	0	0	0	0	2	0	2	1	2	2	2	22	21	20	19	36
OTU225	12	18	32	58	86	16	9	0	7	2	7	12	5	14	3	1	0	4	6	18	14	20	16	20	23	14	21	9	22	34	51	21	17	3	2	2
OTU2250	20	29	21	24	51	15	8	5	5	0	5	6	2	6	3	6	9	2	3	3	8	5	6	5	3	3	3	2	6	17	15	10	16	5	8	6
OTU2255	1	1	0	4	1	1	9	9	8	0	1	0	1	4	4	14	12	12	2	0	0	0	0	0	0	0	2	1	1	0	1	5	3	7	5	3
OTU2256	0	3	4	6	2	3	11	13	8	1	0	4	5	13	18	17	42	24	0	0	0	1	3	0	2	1	9	0	4	19	14	28	70	87	91	58
OTU226	1	3	4	11	48	64	36	20	56	1	0	0	2	24	27	14	138	29	0	0	0	3	0	4	0	0	9	1	6	6	16	71	94	121	77	61
OTU2260	1	2	4	1	1	0	0	5	0	3	6	10	7	31	12	6	7	8	1	1	1	7	4	11	4	8	6	4	11	3	5	1	6	2	5	5
OTU2261	8	10	5	2	0	1	1	0	0	25	8	2	16	1	6	5	2	3	11	6	6	2	4	2	3	4	3	3	2	2	1	1	0	0	0	0
OTU2262	0	0	0	1	0	1	0	0	0	3	7	5	13	12	12	3	0	1	4	3	16	10	8	7	5	6	6	11	9	11	1	2	0	2	0	1
OTU2263	0	0	0	0	0	0	0	0	0	0	0	0	0	0	2	2	20	7	0	0	0	1	0	0	0	0	3	0	3	0	2	11	28	43	35	7
OTU227	0	0	1	2	0	1	1	12	25	0	0	0	2	2	18	22	64	27	0	1	0	1	1	0	0	0	3	0	1	0	0	14	54	77	81	138
OTU2270	9	4	16	9	9	1	0	0	0	4	0	4	4	4	0	0	1	9	8	7	10	3	8	2	3	0	2	3	5	3	6	1	1	0	0	0
OTU2273	19	6	3	0	0	0	2	0	0	16	6	4	4	0	2	4	0	1	19	7	10	10	14	21	7	3	1	6	1	0	0	0	0	0	0	0
OTU2274	3	0	4	8	13	29	18	15	36	1	2	0	1	0	1	1	8	2	2	1	2	0	4	0	0	2	2	4	5	2	4	9	10	7	14	24
OTU2276	27	9	3	0	1	0	2	5	0	6	1	11	7	5	3	2	0	3	7	3	6	1	1	1	3	2	12	4	2	1	0	0	0	0	0	0
OTU2277	1	4	0	1	2	1	5	11	11	6	21	12	1	1	0	4	5	3	0	2	0	0	0	0	0	1	0	0	1	2	4	7	5	1	10	8
OTU228	1	2	1	4	17	46	82	60	74	2	6	9	7	15	28	24	53	39	1	4	3	2	8	3	2	1	5	3	6	9	8	83	73	98	50	75
OTU2280	3	5	4	1	1	0	0	0	0	2	6	2	1	4	10	4	0	2	5	4	9	7	4	8	10	7	2	2	0	6	3	7	5	1	2	0
OTU2281	13	2	8	1	5	9	2	6	23	12	15	24	18	15	8	11	11	18	13	13	7	12	20	10	8	13	12	14	14	12	4	3	4	5	4	5
OTU2289	0	2	0	0	5	6	9	15	9	2	1	12	2	1	3	4	3	3	0	0	0	1	4	4	2	0	6	0	2	1	0	0	3	1	9	13
OTU229	0	0	6	1	50	183	135	82	75	0	0	2	2	1	22	8	12	16	2	1	5	10	4	2	0	1	2	9	4	4	4	9	17	26	23	27
OTU2290	0	0	1	4	4	25	13	0	3	2	3	6	9	6	13	12	23	17	2	3	1	4	2	2	0	2	4	6	15	8	6	29	33	29	22	44
OTU2294	0	0	0	1	0	10	15	7	8	0	0	1	0	0	0	1	0	3	0	0	0	0	0	0	0	0	0	0	0	0	1	1	0	0	0	1
OTU2296	0	0	0	0	7	13	28	7	24	0	0	0	0	0	0	1	0	0	0	0	0	0	0	0	1	0	0	0	0	0	1	0	3	0	0	0
OTU23	955	605	859	575	519	198	89	49	28	748	600	705	556	432	241	215	97	253	945	518	451	450	512	581	597	817	722	594	533	477	496	204	47	18	6	9
OTU230	1	1	0	0	0	0	0	0	0	1	2	1	1	0	1	0	0	0	0	0	0	0	0	2	0	0	0	1	0	0	0	0	0	0	0	0
OTU2300	0	1	2	3	2	2	2	4	3	1	1	0	3	1	7	10	3	12	3	0	1	3	1	0	0	0	0	0	1	1	3	4	7	2	11	9
OTU2308	0	0	0	0	0	0	0	4	0	0	1	0	5	5	6	7	6	4	1	8	10	6	5	2	2	5	0	0	11	2	1	5	9	9	9	10
OTU2309	0	0	0	0	0	1	1	0	0	2	3	3	2	3	40	14	4	0	16	9	1	4	5	0	2	3	0	8	5	0	0	2	0	3	1	3
OTU231	0	0	0	0	0	0	0	0	0	598	76	6	8	2	3	0	0	2	1	2	0	46	5	15	0	0	2	0	0	2	0	0	0	0	0	0
OTU2312	42	18	19	3	2	1	7	3	3	66	24	34	42	16	24	24	4	13	59	50	46	35	32	21	20	31	26	39	11	8	4	2	2	3	2	0
OTU232	24	8	19	15	9	4	1	0	0	85	33	63	45	62	40	42	18	24	81	72	106	72	77	72	52	83	61	94	58	65	57	25	12	12	25	28
OTU2325	23	3	3	2	0	0	0	0	0	54	56	20	14	5	5	3	0	6	72	14	9	15	9	7	14	6	6	18	5	0	2	0	0	0	0	0
OTU233	42	28	67	56	40	23	4	4	0	41	26	42	43	27	27	17	5	13	59	27	43	24	32	31	31	50	29	44	35	40	46	16	6	3	0	0
OTU234	0	0	0	1	13	39	87	60	67	0	0	1	0	1	4	1	9	2	0	0	0	0	0	0	0	0	2	0	2	0	3	23	11	14	32	43
OTU2340	4	9	3	1	3	3	5	6	8	2	2	5	5	8	8	3	6	5	0	4	2	2	1	1	0	1	5	0	9	2	3	8	13	7	17	10
OTU2343	0	0	0	0	4	23	18	18	8	0	0	0	0	0	1	5	5	6	0	0	0	0	1	0	0	0	0	1	0	0	1	2	2	1	0	2
OTU2345	0	0	2	1	2	2	0	0	5	0	0	1	5	3	27	25	35	26	1	0	5	0	2	0	1	0	1	2	5	2	3	32	25	27	12	14
OTU2348	4	14	13	37	24	14	12	3	2	4	4	9	14	20	10	26	27	12	1	4	1	3	6	1	3	7	5	4	29	41	33	23	9	22	12	12
OTU235	0	0	0	0	0	5	8	29	68	0	0	1	0	2	4	9	27	9	0	1	1	0	2	0	0	0	5	0	0	0	7	74	80	95	41	62
OTU2351	0	0	0	0	0	0	0	0	0	1	0	1	2	0	2	3	10	7	1	3	0	2	2	1	1	0	1	2	5	2	2	14	26	21	20	5
OTU236	0	0	0	1	23	179	172	194	121	0	0	1	2	0	4	1	0	4	1	0	0	0	0	2	0	0	0	2	3	0	0	3	0	4	8	18
OTU2360	24	10	21	8	10	9	0	6	2	28	17	32	22	16	20	13	3	13	19	24	9	8	19	8	16	14	18	12	12	5	3	2	0	1	2	0
OTU237	0	0	0	0	0	0	0	0	2	0	0	0	0	0	0	2	0	0	0	1	0	0	0	0	0	0	0	0	0	0	0	0	0	0	0	0
OTU2372	4	9	7	6	4	0	1	0	0	6	4	7	11	10	15	7	0	2	5	7	4	11	2	6	5	6	9	1	3	4	5	2	0	0	0	0
OTU2374	7	1	15	4	9	3	0	0	0	5	7	5	12	11	10	11	7	14	6	1	5	3	2	0	2	1	0	5	9	1	5	12	3	1	5	3
OTU238	15	14	40	25	27	13	6	2	0	27	238	74	24	36	26	52	18	39	7	12	5	6	5	11	8	7	9	9	22	28	17	14	16	8	4	2
OTU2380	3	1	2	1	1	1	0	8	0	5	1	8	7	15	9	41	12	1	2	1	2	2	1	0	1	0	1	2	1	0	0	0	2	0	1	0
OTU2386	0	3	0	16	7	3	6	6	2	0	0	0	1	1	2	4	18	1	0	1	1	0	0	0	0	0	0	0	1	0	0	3	11	8	25	12
OTU2387	6	23	17	13	8	5	1	3	1	15	16	14	32	33	42	51	37	38	9	13	16	16	17	12	8	7	19	16	38	22	38	88	99	97	70	34
OTU239	209	132	70	34	19	8	27	15	6	73	36	25	33	22	26	27	3	31	33	37	65	63	79	84	43	18	21	66	27	20	25	8	0	1	0	0
OTU2390	2	0	4	4	0	2	0	0	0	2	0	1	9	2	5	13	9	13	2	1	0	2	0	2	0	1	6	4	6	2	4	3	1	4	7	3
OTU2391	0	0	0	0	0	0	0	2	1	0	0	1	7	7	0	6	5	6	3	5	4	2	3	0	0	1	1	6	7	3	0	11	11	2	10	7
OTU2393	5	5	3	0	2	0	0	0	0	13	2	4	2	0	3	0	0	0	8	5	5	12	14	6	6	5	4	2	0	0	0	0	0	1	0	0
OTU2397	1	5	1	5	8	20	38	31	17	1	3	8	4	16	42	19	12	21	0	1	1	0	1	3	2	2	6	0	8	6	7	48	71	50	68	94
OTU24	1	1	1	2	14	83	141	395	538	0	4	4	8	57	125	155	272	169	0	2	7	11	13	8	1	1	14	10	26	22	49	302	599	599	791	826
OTU240	18	7	26	4	5	41	50	11	14	58	96	39	34	23	105	105	24	50	19	17	10	25	26	20	9	5	9	15	13	3	3	13	1	1	5	6
OTU2402	11	2	0	1	1	0	3	0	0	22	8	3	6	2	4	3	0	0	21	28	11	5	3	2	4	0	1	11	0	0	0	0	0	0	0	1
OTU2403	9	1	1	0	0	0	0	0	0	14	3	3	4	2	4	1	0	0	22	11	6	13	9	7	7	9	4	16	4	0	0	0	0	0	0	0
OTU2404	37	8	20	4	12	1	8	4	0	19	21	9	15	13	6	11	2	7	9	5	5	3	9	1	3	5	9	9	9	1	4	0	0	0	0	0
OTU2408	6	7	7	13	18	9	2	0	2	11	9	16	28	2	10	5	4	1	4	1	0	1	2	5	2	3	1	3	4	2	1	0	0	0	0	0
OTU241	0	8	2	9	9	9	13	2	0	9	7	12	9	268	142	121	28	35	2	9	7	5	15	14	9	10	9	12	31	18	25	104	141	63	125	111
OTU2411	14	8	11	6	15	4	7	0	0	5	3	8	4	5	3	2	0	0	6	2	9	3	2	5	6	6	6	19	12	10	10	4	0	0	0	0
OTU2414	0	1	3	3	5	6	0	5	0	0	1	1	4	2	1	2	2	0	2	1	2	3	2	1	3	2	3	1	8	9	17	2	4	3	4	5
OTU2415	2	2	7	2	5	4	2	1	6	1	1	0	1	2	4	17	12	19	0	0	0	0	1	0	1	1	1	3	7	3	2	10	9	15	18	10
OTU2417	0	0	0	1	3	8	3	7	0	0	0	0	3	3	8	5	8	13	2	1	0	1	1	0	0	0	0	0	1	0	1	3	5	11	7	13
OTU2419	0	0	0	0	2	7	8	19	1	0	0	0	2	0	5	10	10	10	0	0	0	0	1	0	0	0	1	1	0	0	1	14	8	10	4	2
OTU242	27	42	39	47	48	37	27	19	14	15	13	16	26	13	23	9	10	13	27	53	88	52	47	50	45	55	39	68	64	72	89	43	38	36	34	49
OTU2420	0	1	0	1	4	0	10	6	2	1	2	1	1	4	11	15	9	17	0	1	0	1	0	1	2	0	1	0	1	1	1	5	18	14	28	11
OTU243	15	33	48	130	185	245	259	132	107	0	2	4	8	28	39	46	81	76	5	9	10	9	8	2	6	4	4	7	25	47	48	65	56	80	91	90
OTU2433	20	13	0	1	0	2	0	1	0	6	9	2	3	3	3	8	1	6	8	46	3	7	6	1	4	4	3	9	0	0	0	0	0	0	0	0
OTU2434	0	0	1	1	1	2	14	6	7	0	0	0	0	4	12	15	4	10	0	0	1	1	2	1	1	0	1	1	2	4	4	15	35	17	25	35
OTU244	30	22	43	18	15	12	0	0	0	54	34	27	41	26	26	16	7	24	97	66	142	62	65	38	32	60	34	103	50	32	47	13	12	4	13	3
OTU2441	4	2	3	3	0	0	2	0	0	5	3	4	14	16	7	11	6	9	0	3	0	6	0	0	1	2	5	1	0	2	4	0	3	0	0	0
OTU2442	0	3	0	0	0	0	0	0	0	27	7	0	2	6	3	1	0	3	3	11	31	21	6	4	2	2	4	2	0	0	0	0	0	0	0	0
OTU2447	0	1	7	20	20	9	4	0	1	0	0	0	0	4	1	4	3	6	0	0	1	0	0	0	0	0	0	0	0	6	9	5	21	10	8	25
OTU2448	0	2	3	5	6	7	4	1	0	0	0	0	2	4	5	19	7	19	4	0	2	2	2	5	1	0	0	2	6	3	5	1	7	5	13	5
OTU245	29	27	55	43	59	21	3	0	0	45	20	21	46	27	27	13	1	20	69	53	74	49	45	35	31	49	34	53	53	52	51	17	3	2	1	0
OTU2453	19	21	20	19	28	5	1	4	0	12	5	12	12	23	5	5	8	4	7	11	15	11	9	12	6	12	18	15	17	17	12	4	1	1	0	0
OTU2454	10	0	0	0	0	0	0	0	0	27	4	2	4	3	1	4	0	3	34	28	9	12	8	3	1	5	2	4	0	0	0	0	0	0	0	0
OTU246	187	168	214	156	114	54	29	4	6	197	125	194	159	174	91	98	43	65	160	145	122	154	138	174	126	162	164	135	180	188	187	66	17	9	6	12
OTU2461	2	2	3	3	6	6	2	5	15	15	10	20	34	19	20	23	17	31	5	11	5	16	13	4	9	11	23	9	14	9	12	17	36	36	47	30
OTU2464	0	3	0	0	0	1	0	0	0	8	13	16	15	27	7	8	7	12	5	19	7	7	7	5	4	8	10	6	10	14	11	19	10	2	5	0
OTU2465	0	0	0	0	1	3	5	1	5	0	0	0	0	2	3	1	1	7	0	0	0	0	0	0	0	0	3	0	0	0	1	9	6	6	2	12
OTU247	12	72	65	117	78	32	7	1	0	1	3	6	10	13	4	8	20	10	2	1	2	1	2	4	3	5	6	1	9	23	12	9	15	7	10	5
OTU2472	2	1	0	0	1	1	0	0	0	4	3	4	3	1	0	0	0	2	10	1	2	0	4	3	2	3	1	4	2	0	2	0	0	0	0	0
OTU2476	5	2	1	0	8	3	0	3	0	10	3	4	8	2	5	2	1	1	9	8	33	12	10	17	9	11	9	22	17	3	8	6	5	3	3	8
OTU248	0	0	0	1	2	16	16	37	101	3	2	2	8	11	52	47	122	94	7	6	5	7	3	0	1	2	9	1	22	7	7	65	86	103	108	101
OTU2488	19	3	9	0	2	1	0	0	0	16	5	10	9	1	8	3	1	7	5	11	13	4	18	13	2	2	6	9	6	1	2	0	0	0	0	0
OTU249	24	29	26	36	40	25	4	3	12	42	40	45	68	71	94	106	85	135	50	35	52	38	41	23	34	22	43	53	92	89	105	139	80	82	76	63
OTU2491	4	1	0	0	0	1	0	0	0	11	8	1	5	6	1	4	0	5	25	58	6	2	1	1	0	1	0	7	1	0	0	0	0	0	2	0
OTU2493	0	1	3	1	1	0	4	0	2	5	2	4	8	4	6	3	8	10	5	1	2	6	1	4	6	3	7	3	4	8	5	5	3	14	9	4
OTU2499	1	2	3	4	7	4	0	0	0	1	0	1	2	2	1	7	6	4	1	3	3	1	1	2	0	2	1	4	4	3	4	2	10	9	4	6
OTU25	106	724	301	382	253	66	45	16	7	192	459	635	196	622	133	93	91	122	51	206	324	602	484	843	928	874	949	72	403	620	563	209	118	29	47	38
OTU250	7	9	0	0	3	2	1	0	0	9	26	26	12	13	3	5	1	2	8	21	32	38	35	39	59	91	83	15	10	7	18	6	6	0	0	1
OTU2502	0	0	0	1	3	42	7	23	113	1	1	1	0	4	13	9	21	21	0	1	0	0	1	1	0	1	4	0	4	2	0	37	38	49	44	79
OTU251	236	73	52	19	13	13	2	6	0	73	205	129	34	16	29	15	12	12	45	70	52	26	45	31	66	57	42	178	60	14	18	5	6	2	2	0
OTU2511	0	0	0	0	0	0	5	0	0	0	0	0	1	0	0	0	8	6	0	0	0	0	0	0	0	0	0	0	0	0	0	0	1	0	0	0
OTU252	38	65	31	26	14	9	10	4	16	77	17	14	9	12	7	8	6	21	12	36	29	93	117	131	38	9	4	34	32	24	23	4	0	0	0	0
OTU2522	4	3	2	0	0	0	0	0	0	6	5	10	6	1	0	6	0	2	7	5	21	9	9	8	8	13	7	6	3	1	7	4	0	0	0	0
OTU2524	7	8	12	9	15	9	3	0	2	3	1	2	2	2	3	3	4	3	0	1	0	1	0	3	0	0	0	2	2	10	8	1	2	2	9	5
OTU253	111	64	68	18	6	11	1	3	0	285	154	210	214	109	98	106	21	38	293	178	218	127	152	143	110	150	145	172	85	55	31	12	2	0	2	1
OTU2530	2	7	11	7	6	10	2	0	2	2	0	4	6	7	2	1	2	0	5	4	5	0	3	3	3	1	2	2	10	14	15	6	1	1	9	6
OTU2531	0	4	3	5	4	4	3	0	1	1	0	3	9	9	3	1	3	4	0	3	2	3	0	1	5	1	6	1	6	7	5	1	2	1	5	5
OTU2534	0	0	0	0	8	22	22	12	18	0	0	0	0	0	2	1	3	3	1	0	0	0	1	0	0	0	0	0	3	0	3	1	3	6	6	10
OTU2536	1	0	0	0	3	12	1	0	4	1	0	0	1	5	4	11	12	6	0	0	0	0	1	0	0	0	0	2	4	0	1	11	11	18	11	9
OTU2539	1	2	1	0	5	6	11	28	20	3	0	2	6	4	13	4	10	7	2	1	5	4	2	2	0	1	3	6	2	2	1	9	6	14	10	10
OTU254	36	25	24	34	36	11	2	8	0	31	32	61	54	60	23	20	10	19	28	22	16	17	17	21	12	27	27	21	11	34	25	14	2	0	0	0
OTU2547	1	6	9	5	6	4	4	2	5	2	1	3	5	1	11	17	7	10	5	5	4	0	4	2	0	2	3	7	0	4	3	9	2	5	5	1
OTU255	0	2	1	0	2	17	25	38	40	4	2	5	8	15	25	27	60	57	2	4	3	4	7	4	2	4	4	2	12	1	9	71	146	158	113	145
OTU2551	1	0	0	0	0	0	0	0	0	3	2	2	1	2	1	0	0	0	21	1	9	6	3	0	1	1	1	2	2	1	0	0	0	0	0	1
OTU2556	9	3	6	2	2	0	0	0	0	12	9	6	5	8	1	5	5	3	10	5	3	6	7	12	4	5	2	7	7	1	0	0	0	0	0	0
OTU256	12	16	38	19	112	312	304	251	189	10	6	8	11	8	23	27	23	82	17	22	17	22	23	12	8	14	9	27	47	64	69	87	201	181	163	231
OTU2563	7	5	12	6	6	3	0	1	0	15	13	14	9	6	9	3	2	3	5	10	10	5	8	13	9	6	11	5	11	9	9	0	1	0	0	0
OTU2565	6	8	18	6	5	1	0	1	0	3	3	6	6	2	2	4	1	1	6	6	9	7	3	0	3	3	1	4	8	14	9	4	0	3	0	1
OTU2567	0	4	14	22	28	18	4	0	0	1	0	1	1	7	7	9	15	22	0	1	0	3	1	3	3	0	2	4	18	23	27	42	36	15	15	7
OTU257	73	8	10	0	17	8	44	9	13	230	102	46	55	63	145	119	25	114	106	336	124	103	75	79	35	24	17	87	50	13	18	14	0	4	1	1
OTU2570	4	4	8	2	2	3	0	0	0	1	4	3	5	7	1	2	3	8	2	0	0	3	3	3	5	3	2	3	9	7	7	2	0	0	0	1
OTU2572	7	3	6	4	4	8	8	13	0	3	6	3	14	8	11	11	11	12	4	5	12	5	4	1	5	2	6	6	7	5	8	0	2	1	8	3
OTU258	36	26	53	39	44	16	2	4	0	32	13	34	42	24	16	13	3	16	10	16	20	13	17	15	14	25	21	30	28	32	28	23	11	10	8	3
OTU2583	2	5	6	5	6	0	2	0	0	12	16	26	16	36	11	7	4	3	7	16	13	21	13	25	20	34	26	11	17	32	34	8	1	0	0	0
OTU2584	0	0	0	0	3	7	15	12	28	0	0	0	0	1	0	1	2	1	0	0	0	0	0	1	0	0	0	0	0	0	0	0	0	0	5	13
OTU2589	4	1	3	0	0	0	0	0	0	5	13	15	12	3	8	2	1	0	7	4	3	5	10	4	10	7	7	15	4	1	1	0	0	0	0	0
OTU259	7	16	12	72	97	92	70	74	85	2	2	2	2	13	7	21	35	36	0	3	3	4	3	4	5	0	9	4	19	17	23	17	24	40	49	28
OTU2590	21	19	12	12	20	13	9	0	0	10	17	26	57	45	57	85	49	52	16	16	11	17	15	10	7	21	17	15	34	23	12	40	47	34	25	6
OTU26	320	107	152	53	47	33	16	11	1	308	244	219	341	117	123	84	44	79	719	278	283	264	235	115	154	162	238	536	177	138	146	55	27	5	8	7
OTU260	1	4	3	11	38	161	263	256	244	4	3	3	12	22	43	36	67	77	3	12	1	3	2	4	2	4	12	5	33	10	30	84	113	183	189	147
OTU261	2	3	3	0	0	0	0	0	0	8	3	6	3	1	1	4	0	5	3	3	1	4	0	2	1	9	2	1	0	1	2	0	1	0	0	0
OTU2612	2	5	2	4	5	2	0	0	0	6	7	0	2	0	3	0	0	0	5	8	11	14	14	12	2	4	2	15	6	0	3	0	0	0	0	0
OTU2618	6	8	5	4	9	5	3	0	0	5	8	4	22	2	13	12	0	10	4	7	8	6	3	3	4	5	3	9	1	3	4	0	0	3	2	4
OTU262	3	2	2	0	0	1	0	0	1	18	7	5	8	3	4	2	2	5	6	2	8	21	12	11	2	5	1	2	1	0	1	2	0	0	0	0
OTU2620	0	0	0	2	2	10	8	11	6	0	0	0	2	1	2	1	3	2	0	0	0	0	1	0	0	0	0	0	5	1	0	3	2	13	9	15
OTU2626	0	0	0	0	0	4	17	3	15	0	0	0	1	0	2	7	3	8	0	0	0	0	0	0	1	0	0	2	1	0	0	4	1	7	8	12
OTU263	0	1	0	1	2	11	37	101	66	1	1	1	2	3	9	11	31	29	0	0	2	2	3	1	0	0	2	0	1	0	2	30	33	34	23	42
OTU2632	0	0	0	0	0	0	0	0	0	6	4	8	9	23	3	3	2	9	1	0	1	2	0	2	2	5	9	0	4	0	0	0	1	0	0	0
OTU2633	29	61	21	30	16	18	1	0	14	22	21	27	31	25	21	15	12	12	11	13	23	10	21	21	13	26	34	15	18	25	19	9	13	27	5	26
OTU2636	0	0	1	2	1	0	0	0	1	4	2	3	8	1	11	5	9	15	2	3	5	4	2	0	1	0	2	3	13	1	4	16	5	14	4	1
OTU264	26	20	13	17	5	4	0	0	0	46	18	33	17	37	19	6	9	7	31	51	41	63	52	56	29	33	35	35	24	25	19	1	0	0	0	0
OTU2640	10	10	1	1	1	0	1	0	0	2	7	3	2	3	1	0	0	0	3	6	1	3	6	10	11	4	6	1	0	0	0	0	0	0	0	0
OTU265	7	7	3	0	2	0	0	0	1	13	7	11	4	29	16	5	3	12	7	13	11	22	24	34	10	14	11	14	6	4	0	1	1	0	0	0
OTU2655	7	6	7	3	3	0	0	0	0	10	2	6	7	1	4	1	3	1	6	5	7	6	2	9	3	10	4	10	5	3	1	1	1	0	0	0
OTU2659	9	9	5	4	10	44	71	69	101	8	1	4	5	10	12	15	48	31	7	4	10	3	6	0	1	3	4	5	7	5	10	17	28	49	65	76
OTU266	112	168	102	10	10	13	3	1	1	94	39	32	73	24	22	31	12	40	70	40	92	52	78	47	38	22	17	116	31	5	6	3	1	1	0	0
OTU2661	7	11	6	4	7	7	5	1	0	4	12	14	13	18	8	14	8	6	3	9	12	13	12	9	10	7	9	6	7	16	7	15	12	21	14	21
OTU2666	0	5	0	2	2	1	3	0	0	1	1	3	1	7	3	7	0	6	2	3	2	0	3	1	0	1	0	2	2	3	2	9	9	11	16	7
OTU267	34	14	29	16	8	8	2	0	0	55	43	60	35	35	12	9	7	8	48	48	31	41	43	57	65	58	55	40	30	44	25	8	0	0	1	0
OTU2678	0	0	0	0	0	7	12	12	3	0	0	0	1	1	3	10	5	2	0	1	0	0	0	0	0	0	0	1	0	0	3	9	3	13	17	14
OTU268	6	10	12	20	24	70	44	78	52	3	7	5	29	32	68	86	92	116	9	11	10	10	9	2	1	5	5	14	22	19	8	76	85	86	110	84
OTU2682	0	1	0	1	0	3	1	3	8	0	0	0	0	0	2	5	8	6	1	0	0	0	0	1	0	0	0	0	0	0	1	7	14	6	8	12
OTU2686	2	0	2	2	2	4	8	7	6	1	3	0	10	4	0	6	7	9	1	1	2	3	2	1	3	1	0	2	6	1	6	7	9	23	12	18
OTU269	0	0	0	1	6	65	67	148	80	0	1	1	0	1	8	19	10	18	0	1	0	0	2	1	0	0	3	0	1	0	1	27	58	100	60	80
OTU2691	0	0	0	0	0	4	8	13	23	0	0	0	0	1	3	0	5	4	0	0	0	0	0	0	0	1	0	0	0	1	0	3	7	3	6	2
OTU27	229	146	273	376	295	91	33	15	6	224	287	368	216	261	138	93	52	92	220	226	206	283	322	407	418	511	435	169	262	346	387	118	14	3	1	0
OTU270	16	17	40	31	26	11	1	0	1	148	99	155	156	96	107	59	44	57	106	54	51	58	66	60	53	59	84	85	78	84	66	15	6	5	4	4
OTU2707	12	3	1	1	0	1	0	0	0	17	16	10	9	18	10	4	2	5	12	10	7	11	9	6	6	7	2	5	3	0	0	1	0	0	0	0
OTU271	1	4	1	6	39	250	226	275	257	1	2	0	3	6	12	16	29	30	2	1	1	2	0	0	1	2	1	0	2	1	0	18	12	20	43	48
OTU2713	1	7	7	7	8	4	2	0	0	7	9	2	5	11	8	4	6	11	4	28	0	5	1	1	0	0	1	1	7	7	8	1	3	3	0	2
OTU2719	0	3	7	4	7	22	17	15	16	0	0	1	0	1	1	4	7	6	0	0	1	0	3	0	0	0	1	0	3	3	1	3	14	10	18	1
OTU272	4	66	46	65	29	40	7	12	14	0	2	5	6	9	8	11	9	26	2	6	1	3	4	2	4	4	6	5	33	47	61	58	66	52	64	15
OTU2720	1	0	1	5	4	12	11	16	15	0	0	1	4	2	10	8	5	11	6	1	10	6	2	2	1	0	1	9	3	4	1	10	7	13	13	3
OTU2721	0	0	1	0	3	19	18	0	0	2	1	0	0	1	1	6	6	2	0	2	1	0	2	0	0	0	0	1	1	0	2	5	6	2	9	22
OTU2728	0	0	0	0	1	10	5	9	8	0	1	0	1	3	11	10	14	12	0	0	0	0	0	0	0	0	0	3	3	0	1	7	5	8	17	19
OTU273	43	12	11	3	0	1	4	2	0	23	26	20	25	26	18	11	4	10	47	11	28	26	31	15	26	23	31	51	13	7	8	2	0	0	0	0
OTU2736	0	0	0	0	1	3	14	1	0	1	0	1	0	1	2	2	6	0	0	0	1	0	2	0	0	0	1	0	1	0	1	3	3	8	3	4
OTU274	1	0	0	0	0	0	0	0	0	2	1	0	1	0	0	1	0	0	2	2	0	1	0	2	0	0	1	2	0	0	0	0	0	0	0	0
OTU2747	4	7	4	5	0	2	0	5	0	2	3	19	6	20	3	8	4	3	3	0	1	5	3	1	2	3	15	1	9	5	5	1	6	4	5	4
OTU2748	1	4	2	3	0	0	0	0	5	3	6	4	6	5	5	3	0	4	5	1	4	4	4	7	5	6	4	4	12	13	5	3	1	0	0	2
OTU275	22	6	5	1	2	0	2	2	0	43	46	51	47	37	14	22	6	2	33	40	27	34	38	40	38	43	52	10	8	3	0	0	0	0	0	0
OTU2750	12	12	0	2	1	0	2	0	0	32	7	8	4	1	0	1	3	2	24	3	7	19	16	9	8	4	1	21	9	2	0	0	0	0	1	0
OTU276	12	11	31	16	30	11	7	11	4	50	44	37	57	45	58	48	12	37	93	83	52	49	33	34	30	46	31	64	29	27	22	14	5	3	4	1
OTU2764	3	3	11	2	6	33	5	20	6	0	0	1	5	7	9	27	18	28	3	0	3	1	0	0	1	0	0	4	11	8	7	8	9	16	6	8
OTU277	62	47	111	81	69	16	4	0	3	15	8	13	19	11	11	8	1	7	46	54	56	42	40	26	33	61	33	53	55	37	39	19	6	2	11	11
OTU278	38	61	36	39	31	18	26	7	2	34	68	82	71	59	51	48	66	63	11	34	47	47	59	102	84	58	64	36	70	59	58	50	48	42	44	48
OTU2784	3	2	0	0	0	0	10	1	2	6	13	13	18	33	14	14	1	6	11	2	3	5	3	5	2	10	3	6	1	2	0	0	0	0	0	1
OTU279	0	0	0	0	3	2	16	42	248	0	0	0	0	0	1	8	4	17	0	0	0	0	0	0	0	1	1	0	0	1	3	8	24	31	12	19
OTU28	285	135	383	278	422	263	68	52	26	249	128	208	266	108	178	177	129	225	409	354	536	318	295	226	245	402	252	682	494	479	412	426	273	104	281	236
OTU280	2	1	0	0	1	0	0	0	0	34	68	148	92	160	51	52	19	29	7	7	8	29	34	37	45	57	88	10	113	33	20	20	37	40	60	51
OTU2805	2	4	6	5	2	2	0	4	0	5	8	5	5	8	5	7	5	3	2	2	2	0	2	4	0	1	2	6	4	2	1	1	0	1	2	2
OTU281	14	3	7	1	3	0	0	1	0	5	10	8	3	0	4	5	3	4	11	10	7	7	7	5	2	6	3	7	3	0	1	1	1	0	0	0
OTU2814	3	3	4	5	5	0	0	0	0	4	0	1	2	11	2	2	2	4	4	4	2	9	4	5	2	3	4	2	4	10	10	5	10	3	0	2
OTU2815	75	168	73	47	32	17	4	1	0	68	72	157	82	109	59	30	5	35	12	25	40	74	56	61	53	64	146	36	33	26	12	2	1	0	3	0
OTU282	79	31	31	11	11	5	1	0	0	60	52	46	57	38	29	29	16	17	86	73	118	73	79	44	45	68	24	70	56	38	24	8	1	2	1	2
OTU2824	0	0	0	0	0	4	4	9	0	0	0	0	0	2	0	3	3	3	1	0	2	3	1	1	0	1	1	0	0	0	0	4	7	5	6	15
OTU283	2	8	5	32	22	55	100	140	139	4	5	12	15	19	21	26	42	27	5	5	8	18	12	7	7	10	18	7	22	25	41	37	57	34	57	51
OTU2832	15	12	18	4	3	1	2	0	1	64	27	66	86	26	37	16	12	10	33	30	18	15	17	18	13	28	39	24	21	9	7	3	0	2	2	4
OTU2837	1	0	1	0	0	0	3	0	9	2	5	5	3	3	11	6	3	8	3	0	7	4	4	5	4	3	0	11	15	8	0	8	8	9	6	4
OTU284	28	26	24	3	2	1	0	1	0	48	9	40	32	18	28	13	10	13	123	63	55	30	38	17	25	45	37	71	16	9	4	3	0	0	2	0
OTU2841	0	0	1	2	1	0	0	0	1	2	2	10	7	9	3	47	40	13	0	7	1	8	5	2	1	3	4	3	5	8	3	8	1	2	8	1
OTU2846	45	15	12	1	3	1	1	0	0	32	2	12	15	11	24	7	0	8	16	8	12	5	15	4	15	12	5	22	1	5	2	0	0	0	0	0
OTU285	16	33	41	54	42	16	7	6	1	6	8	13	6	14	4	5	0	6	7	15	24	14	23	20	28	34	19	13	16	48	46	16	0	1	0	0
OTU2857	7	2	5	3	1	1	0	0	0	10	2	23	27	7	15	9	6	4	8	2	1	7	6	3	4	2	13	0	6	2	3	0	0	0	0	0
OTU2858	8	4	6	0	0	0	0	0	0	8	2	4	2	1	0	0	2	5	13	8	13	15	9	3	4	1	7	16	5	2	0	0	0	0	0	0
OTU286	40	11	9	12	8	9	3	0	0	19	14	30	33	17	17	8	6	10	31	19	25	20	34	23	33	20	34	19	15	7	11	4	0	0	0	0
OTU2864	32	6	20	12	12	4	7	0	0	3	4	1	2	0	3	2	2	0	4	3	10	10	2	1	2	3	1	18	2	6	2	1	0	1	0	0
OTU287	1	1	0	0	0	0	1	1	0	1	1	3	0	0	3	0	0	0	0	0	0	0	1	0	3	0	1	1	0	0	0	0	0	0	0	0
OTU2871	1	4	6	11	7	6	0	0	0	1	5	6	10	10	10	8	5	9	3	7	1	4	1	3	0	2	4	1	5	12	4	3	0	0	0	0
OTU2876	3	10	14	11	12	6	10	16	6	2	1	0	3	8	2	3	0	1	0	1	0	0	2	1	0	2	2	0	8	6	7	3	0	1	4	2
OTU2878	6	15	18	18	13	5	0	0	0	1	1	3	1	7	2	1	1	0	3	3	2	3	1	4	8	3	5	5	3	13	4	0	0	0	1	0
OTU2879	5	14	7	7	12	2	1	0	0	11	7	1	9	15	22	8	5	4	2	7	4	6	6	5	3	8	6	5	4	8	1	2	1	9	6	1
OTU288	5	22	27	25	12	3	2	0	1	11	42	18	10	36	20	47	39	30	2	7	4	4	7	6	3	4	2	2	6	16	7	20	8	5	9	3
OTU2886	0	0	2	1	4	14	14	7	10	0	1	0	3	2	5	6	5	7	0	1	0	0	0	0	0	0	0	2	0	2	4	5	6	11	16	6
OTU2887	2	6	10	1	6	11	11	6	0	5	6	8	8	5	7	1	5	2	0	0	0	1	2	1	1	1	4	1	3	4	6	3	6	3	5	6
OTU289	0	0	0	0	8	40	131	94	85	0	1	3	1	0	1	3	0	7	0	1	0	0	0	0	0	0	2	1	2	1	0	4	5	2	0	4
OTU2895	4	0	6	5	3	0	0	0	0	3	1	7	3	0	2	9	5	3	1	1	1	0	0	3	1	2	2	4	5	3	4	4	10	21	3	9
OTU290	15	12	2	0	0	1	0	3	0	44	43	39	15	12	18	8	1	3	43	56	40	97	66	62	50	22	41	17	12	2	1	2	0	0	1	0
OTU2908	2	0	2	1	3	7	4	8	17	4	5	8	11	2	9	8	12	9	3	2	2	4	3	3	4	9	1	13	17	2	2	5	4	11	11	16
OTU291	32	3	2	7	3	2	3	6	1	87	0	2	4	10	61	172	44	19	50	187	23	9	1	0	0	2	0	31	15	2	11	1	1	0	0	0
OTU2913	2	7	3	1	0	3	1	0	0	4	5	1	3	5	4	3	9	5	3	0	2	6	1	2	0	1	1	3	4	3	5	0	16	9	27	23
OTU2914	0	0	0	0	2	1	2	12	7	0	1	1	1	1	8	38	22	11	0	0	1	1	1	0	0	0	0	0	3	0	1	2	9	5	7	7
OTU292	60	99	73	35	29	9	11	2	1	53	51	107	101	76	37	37	10	10	26	37	73	52	43	59	65	66	91	75	76	90	85	24	4	0	2	0
OTU2921	0	0	0	0	0	0	0	0	0	0	0	0	0	0	0	0	0	0	0	0	0	0	0	0	0	0	0	0	0	0	0	0	0	0	0	0
OTU2925	3	8	4	1	5	2	0	0	0	8	1	8	12	4	10	16	17	6	2	2	4	5	1	3	1	4	4	5	2	3	2	3	0	2	2	0
OTU293	15	18	5	1	2	6	0	7	1	44	115	74	32	55	23	18	5	10	12	16	15	29	67	68	95	56	44	12	13	8	8	1	0	0	0	0
OTU2937	2	5	4	10	14	11	2	6	1	3	4	3	8	12	10	9	3	10	2	3	9	4	8	7	4	6	6	3	11	3	8	16	3	2	1	3
OTU294	7	28	17	13	19	5	9	0	0	18	27	65	21	30	13	7	4	7	22	13	28	29	44	41	39	77	66	18	25	30	21	8	0	1	0	0
OTU2940	10	6	4	0	1	5	2	0	0	21	24	5	6	4	5	5	20	8	11	24	7	11	7	1	11	11	3	1	7	5	2	8	4	0	6	5
OTU2945	8	11	24	0	1	0	0	0	0	2	2	5	11	3	14	7	3	1	1	1	4	3	2	3	0	3	3	5	1	1	0	4	0	0	0	1
OTU295	52	66	99	64	61	24	18	0	0	9	9	8	12	8	7	5	5	11	6	12	11	10	10	5	10	11	10	10	25	26	27	14	0	3	0	1
OTU2951	15	8	19	24	29	22	1	9	0	16	22	37	29	43	30	42	4	21	11	20	24	11	16	28	28	21	25	21	39	28	40	31	16	5	5	5
OTU296	8	16	6	4	30	126	310	154	109	3	1	4	2	2	5	1	4	10	6	7	13	5	11	15	14	7	8	17	7	3	6	6	5	6	16	56
OTU297	0	1	0	1	16	87	66	102	37	0	1	0	1	3	20	16	15	10	0	0	0	2	2	0	0	1	1	0	2	1	2	30	22	56	35	53
OTU2970	24	22	18	18	13	15	6	0	8	81	64	74	97	59	55	39	40	26	65	76	156	110	117	123	79	121	82	111	80	57	68	29	11	27	22	20
OTU298	8	17	24	19	33	49	55	63	82	36	26	70	69	70	89	101	78	94	19	27	26	41	35	38	25	31	66	33	102	81	116	99	132	134	158	91
OTU2987	0	6	1	6	7	1	6	1	0	1	2	2	0	2	12	51	3	7	0	1	3	1	0	1	2	1	0	2	4	9	1	15	29	12	24	14
OTU299	62	30	57	6	24	52	22	8	11	81	35	37	119	31	95	72	43	67	96	60	113	69	55	29	39	44	28	137	61	27	30	37	18	26	19	16
OTU2999	4	2	11	6	6	0	2	0	0	8	5	6	8	2	2	10	2	6	4	8	2	4	1	4	2	4	5	4	4	3	1	4	1	2	0	0
OTU3	1	2	0	1	1	0	3	13	13	10	7	6	5	2	8	25	0	0	5	5	1	0	1	0	1	2	0	5	1	2	0	0	2	2	2	0
OTU30	480	673	1000	1149	895	224	106	34	11	305	329	498	440	362	173	149	66	185	397	313	378	307	332	369	414	540	524	365	462	684	734	217	49	11	14	11
OTU300	0	0	0	0	2	18	29	223	147	0	0	1	0	2	3	13	21	5	0	0	0	0	0	0	0	0	2	1	1	1	0	17	27	23	12	33
OTU301	45	16	5	1	1	2	6	0	0	35	11	35	20	10	11	3	1	7	85	158	46	72	36	18	28	44	36	28	3	2	0	0	0	0	0	0
OTU3011	5	6	6	6	4	8	3	6	3	0	0	1	3	4	4	8	10	7	0	0	1	1	2	2	0	0	4	3	11	11	12	21	23	10	6	1
OTU302	0	1	2	4	0	1	0	0	0	6	12	7	5	6	6	6	0	4	7	20	49	26	22	37	34	25	22	25	55	75	119	38	34	11	20	8
OTU3020	0	5	4	5	5	8	1	5	11	0	0	0	2	1	3	3	3	7	0	1	0	0	0	0	0	1	0	1	8	1	4	9	16	9	10	18
OTU3023	2	4	3	5	7	8	11	12	1	1	1	1	0	1	1	0	3	1	0	3	3	4	8	8	3	0	1	4	6	1	3	1	0	0	0	0
OTU303	47	28	73	15	20	10	1	4	0	29	18	32	39	21	15	21	2	14	45	25	43	27	23	18	26	41	25	87	16	24	11	11	2	0	1	0
OTU3034	0	0	0	0	0	0	1	7	17	1	0	0	0	0	0	2	6	5	1	1	0	0	0	0	1	0	0	0	1	0	0	2	3	6	3	3
OTU3038	7	2	1	0	0	0	0	3	0	17	4	3	10	2	23	16	1	3	15	8	8	2	4	2	2	1	0	9	1	0	1	0	0	0	0	0
OTU304	1	5	1	1	0	0	0	0	0	10	5	2	0	3	0	0	0	4	12	36	32	87	96	137	13	6	0	16	6	6	1	1	0	0	0	0
OTU3046	6	6	3	7	3	0	0	0	0	4	14	7	8	9	1	2	2	6	3	8	4	5	4	16	10	8	10	8	4	5	4	0	0	0	0	0
OTU305	187	100	40	34	49	12	1	2	2	41	268	45	20	15	27	5	1	14	55	43	27	25	37	47	118	51	18	36	19	22	13	15	9	1	5	0
OTU3053	56	40	15	5	2	4	0	0	0	10	14	9	20	5	12	4	1	4	15	5	13	7	14	9	5	9	14	12	5	4	3	1	0	0	0	0
OTU306	19	84	37	20	12	9	0	0	0	49	21	31	19	28	13	13	12	20	23	39	67	117	76	94	27	23	22	25	17	17	12	7	1	0	0	0
OTU3067	2	1	1	0	0	1	2	0	2	18	13	4	9	13	29	29	5	23	9	40	14	7	4	4	7	2	0	7	4	3	0	0	0	0	0	0
OTU3068	5	14	2	4	6	4	1	0	0	4	2	6	12	3	8	0	9	2	2	2	2	3	6	10	15	5	8	6	8	5	10	12	4	8	11	9
OTU307	9	15	23	32	39	23	3	0	3	24	11	20	22	22	25	16	8	13	20	13	13	20	10	21	6	15	15	8	14	21	37	16	11	6	5	3
OTU3072	11	6	11	5	11	2	1	1	0	4	4	3	8	7	4	3	2	5	9	8	9	8	6	14	4	5	9	8	13	7	13	4	1	0	0	0
OTU308	189	171	103	105	41	10	6	1	0	98	94	77	129	102	73	33	14	31	87	113	119	121	79	93	114	116	74	125	129	188	136	26	4	4	0	0
OTU3080	6	2	4	4	0	2	0	1	0	5	3	9	13	6	2	11	3	4	3	1	3	1	3	2	2	8	5	6	6	1	4	1	3	1	11	12
OTU309	99	55	69	60	62	40	27	9	6	134	84	124	153	145	70	71	28	73	72	89	82	73	86	79	65	109	88	116	117	96	88	44	40	29	29	18
OTU3097	1	1	5	9	8	14	10	9	4	0	0	2	1	0	3	1	3	3	0	1	5	2	0	1	1	0	2	0	1	3	8	2	4	1	5	5
OTU31	6	25	123	332	474	825	574	786	491	8	5	10	32	112	359	509	908	646	17	11	10	13	36	5	4	8	45	40	149	57	160	821	802	1069	912	581
OTU310	200	29	25	10	6	4	7	15	0	378	174	110	175	31	49	39	16	35	613	120	145	167	141	60	71	29	44	412	48	16	9	4	0	1	4	2
OTU311	10	1	0	0	0	0	0	0	1	14	34	6	1	0	2	2	0	0	6	21	1	0	4	4	10	3	2	10	2	0	0	0	0	0	0	0
OTU3112	6	7	7	8	0	4	0	1	0	6	5	6	5	11	4	2	4	6	9	2	13	3	5	5	9	8	2	9	8	5	3	2	0	2	0	0
OTU3114	3	4	1	8	5	1	4	0	0	11	1	7	6	9	5	6	2	0	2	2	3	0	6	4	1	2	6	2	8	1	14	0	0	3	0	0
OTU312	1	1	0	0	0	0	2	2	0	0	0	1	1	1	0	1	0	0	3	9	0	0	0	0	0	2	0	3	0	0	0	0	0	0	0	0
OTU3123	0	0	4	0	6	16	11	15	10	0	1	0	0	2	5	4	7	9	0	0	0	0	0	0	0	0	0	2	1	0	0	8	4	4	2	8
OTU3127	11	3	8	1	1	0	0	0	0	14	13	19	17	13	25	12	2	7	37	14	10	12	8	9	5	15	17	10	12	3	1	1	0	0	0	0
OTU313	13	12	23	15	9	10	2	1	0	20	7	22	28	13	11	13	14	18	17	11	19	10	23	20	16	25	20	33	38	31	31	20	19	2	7	7
OTU314	34	19	9	0	3	0	0	5	1	53	17	8	13	12	12	16	0	7	194	111	67	109	99	69	30	23	9	64	11	5	0	0	0	0	0	0
OTU3143	0	5	0	3	1	0	2	0	0	0	2	3	3	7	6	5	21	5	3	1	2	1	1	0	0	0	2	3	18	7	2	2	2	5	7	2
OTU3145	0	0	1	0	1	2	2	9	13	1	1	2	2	2	2	6	12	13	0	0	2	0	1	0	0	0	1	0	3	2	2	9	5	13	14	19
OTU315	8	9	9	3	1	2	0	4	0	23	9	6	7	8	5	6	1	6	41	63	40	51	32	18	14	12	7	29	7	1	0	0	0	1	0	0
OTU316	36	22	37	29	18	3	2	1	0	38	36	30	31	22	19	24	5	8	47	44	41	42	42	21	39	52	35	39	29	23	20	0	0	0	0	0
OTU3165	10	10	4	2	2	0	0	0	0	21	3	7	13	5	16	1	2	1	33	14	8	12	12	11	1	5	2	21	2	3	0	1	4	0	2	0
OTU317	41	30	58	84	58	31	14	0	3	64	53	124	123	155	46	61	34	48	39	36	32	38	43	39	26	37	57	27	73	76	62	36	24	9	9	8
OTU3172	17	53	21	36	12	3	7	0	0	6	18	29	17	28	12	9	2	6	6	4	12	19	16	25	24	17	34	7	17	31	22	9	2	2	2	0
OTU3175	11	9	6	0	0	1	0	0	0	18	11	5	15	9	4	4	1	3	6	4	11	6	2	2	5	4	8	6	2	6	1	2	0	0	0	0
OTU3178	4	3	7	6	6	3	1	0	0	12	1	3	19	1	8	3	1	15	8	2	11	3	6	4	4	1	5	12	7	4	3	2	0	0	0	0
OTU3179	2	7	2	12	7	9	0	0	0	7	12	6	8	4	18	8	7	19	1	4	3	4	1	1	2	3	2	5	7	13	2	7	6	16	2	22
OTU318	49	14	42	24	31	12	6	0	0	22	9	15	38	19	16	13	2	12	26	48	29	23	15	15	16	19	9	34	10	20	9	4	1	0	0	0
OTU319	1	3	7	9	32	80	143	155	311	1	0	2	5	23	15	25	37	31	1	2	3	3	3	2	3	1	0	1	14	11	13	27	35	52	103	184
OTU32	196	374	466	326	286	86	60	11	13	90	92	136	138	123	81	73	56	98	112	128	148	109	110	102	126	159	133	183	256	323	313	131	106	35	53	17
OTU320	2	5	5	9	6	5	0	0	2	1	2	5	11	23	25	33	85	53	0	4	1	3	7	6	5	4	13	3	26	18	20	54	64	105	59	57
OTU3203	1	0	1	0	0	1	0	2	3	11	3	3	7	9	3	7	4	8	6	15	8	6	0	8	3	8	5	6	4	0	0	0	0	1	0	0
OTU321	0	3	0	0	0	0	0	0	0	0	0	1	1	1	1	0	0	0	1	1	0	0	1	1	3	2	2	1	0	0	0	0	0	0	0	0
OTU322	18	12	30	23	12	9	8	3	1	19	13	5	7	14	5	5	0	6	26	34	32	20	26	17	22	24	19	36	17	7	20	7	0	0	0	0
OTU323	7	17	1	1	0	0	0	0	0	20	17	22	6	20	9	5	4	3	5	35	36	48	41	63	39	28	24	17	15	15	3	1	0	0	2	0
OTU3230	13	30	16	15	10	6	1	0	1	5	5	8	4	9	3	3	1	2	1	2	12	6	6	11	6	8	3	5	4	11	5	3	0	0	0	0
OTU3231	14	8	20	7	6	2	2	1	0	6	4	1	6	5	5	2	0	1	11	3	6	4	4	4	7	8	8	12	6	6	6	0	0	0	0	1
OTU3237	2	5	5	9	6	2	0	0	0	4	1	9	1	13	7	5	11	8	0	1	0	1	1	2	0	4	1	0	5	3	10	4	7	4	5	9
OTU324	0	3	3	1	5	3	21	25	113	1	4	1	0	4	2	1	2	1	0	0	2	0	1	0	0	1	2	1	5	0	0	4	9	1	1	0
OTU3242	13	38	31	34	16	3	1	0	0	13	14	7	7	12	0	4	1	4	2	13	20	21	27	27	12	18	11	8	5	21	11	2	0	0	0	0
OTU325	20	164	44	13	12	2	1	1	1	2	3	13	23	463	141	48	32	10	1	4	1	4	8	0	0	2	3	2	32	44	34	2	2	0	3	7
OTU3252	2	1	1	2	7	1	7	5	1	1	2	3	8	0	6	1	7	7	9	8	5	5	8	1	5	1	3	8	7	3	5	3	14	13	20	5
OTU326	0	0	2	2	19	47	85	49	36	1	1	1	0	1	5	0	5	3	0	0	1	1	1	1	3	0	0	1	6	0	4	27	23	9	19	38
OTU3264	1	0	0	0	0	1	1	0	7	3	1	0	0	0	1	0	1	0	2	1	1	0	0	0	2	1	0	1	0	0	3	2	0	7	11	58
OTU327	33	29	30	17	21	16	10	1	0	10	12	19	30	15	17	9	10	11	42	28	59	30	16	18	21	26	20	43	19	24	19	20	3	0	1	3
OTU3272	0	1	4	3	2	0	0	0	0	0	0	7	6	6	2	6	2	10	1	2	1	8	3	3	2	3	5	3	4	4	5	4	7	9	3	4
OTU3276	2	1	5	2	1	5	3	11	3	3	2	3	11	13	2	9	1	8	1	2	7	6	3	1	2	2	1	3	0	4	0	8	1	1	3	3
OTU328	7	1	0	0	0	0	0	0	0	13	129	59	1	5	2	2	0	0	1	1	1	0	13	15	68	31	1	6	1	2	0	0	0	0	0	0
OTU3280	1	0	1	0	1	2	1	0	3	12	1	4	4	6	8	11	2	1	7	16	3	13	20	7	0	1	3	9	2	0	1	0	0	0	0	0
OTU3282	20	9	6	1	1	0	2	0	1	9	9	5	11	1	3	2	2	2	7	10	2	4	6	2	1	8	7	3	0	0	2	0	0	0	0	0
OTU329	6	1	10	9	11	17	19	35	43	6	8	6	12	4	32	18	11	32	6	11	26	8	8	6	9	3	16	17	11	24	26	27	28	43	20	36
OTU3295	6	5	7	2	5	1	0	0	0	7	3	3	16	6	5	9	0	7	15	17	0	5	7	1	5	3	3	10	8	3	2	1	0	0	0	0
OTU33	202	370	176	214	194	93	34	12	24	68	105	159	96	139	53	37	24	47	39	77	133	114	150	205	166	141	147	74	101	159	133	33	5	0	6	7
OTU330	51	16	2	2	1	2	0	2	0	19	44	42	6	3	4	0	0	0	2	9	13	7	12	21	34	61	44	31	14	0	0	0	0	0	0	0
OTU3306	5	9	10	6	3	1	6	1	0	7	6	6	14	9	1	8	4	2	3	7	4	4	3	1	1	5	6	5	7	6	9	4	0	1	0	1
OTU331	9	21	10	13	13	16	11	7	4	30	70	70	61	90	70	36	35	56	6	25	20	31	29	48	34	28	54	8	53	55	60	90	44	29	50	48
OTU3312	5	16	10	21	12	6	0	2	0	5	2	7	2	2	6	7	1	0	1	2	5	3	5	8	8	6	1	5	3	7	10	2	2	0	0	0
OTU3317	37	21	26	13	10	11	0	0	0	29	11	11	13	13	6	4	2	4	53	23	21	12	21	8	9	28	11	23	5	6	2	1	0	0	0	0
OTU332	0	0	0	0	1	2	31	62	104	1	0	0	0	1	1	3	0	6	0	0	1	0	1	0	0	2	0	0	0	0	2	5	2	6	6	14
OTU3322	4	1	2	1	2	3	0	1	0	4	25	2	0	1	5	12	3	7	3	16	15	7	2	0	0	0	0	1	0	0	0	1	0	0	0	0
OTU3325	1	4	3	0	0	0	0	0	0	2	1	4	5	2	1	7	12	11	0	1	2	1	2	0	0	1	2	1	7	1	2	5	6	8	17	6
OTU333	15	22	6	11	5	1	2	0	0	58	43	47	27	44	21	11	2	12	141	47	9	29	19	11	9	42	42	29	7	8	5	0	0	0	0	0
OTU334	6	11	27	60	63	54	68	125	96	0	1	1	5	13	62	60	141	112	3	1	9	4	5	1	2	2	10	7	23	16	32	157	146	218	134	111
OTU3344	5	3	10	5	4	5	2	2	2	2	1	1	4	7	2	1	3	5	2	0	4	3	4	2	2	2	1	3	5	16	5	4	7	1	1	1
OTU335	9	91	29	16	24	12	1	2	2	24	59	133	47	89	33	19	18	20	8	37	68	98	84	131	158	177	197	20	69	86	71	19	4	3	11	26
OTU3351	0	0	0	0	7	61	60	77	52	0	0	0	0	1	0	0	6	1	0	1	0	0	0	0	1	0	0	1	1	0	1	5	6	4	4	23
OTU3354	1	1	1	0	3	3	2	1	6	1	0	1	5	5	2	5	4	7	0	0	0	1	0	0	2	0	2	0	4	1	2	11	7	8	5	8
OTU336	79	92	145	107	80	31	5	0	0	51	66	64	46	38	10	10	12	18	47	72	118	93	106	112	125	88	77	69	84	134	126	31	6	1	1	1
OTU3363	1	0	1	1	0	0	0	0	0	12	12	23	17	20	10	8	5	5	16	8	3	8	4	6	6	14	15	1	6	3	0	0	0	0	0	0
OTU337	71	63	49	42	45	27	38	4	16	115	16	10	14	23	19	15	5	15	150	115	81	129	142	66	18	9	9	60	31	23	22	11	0	0	1	1
OTU3377	1	1	3	3	0	3	0	0	0	0	1	2	6	7	11	20	20	17	4	1	2	4	3	1	1	1	5	5	6	1	8	16	13	19	13	13
OTU338	14	9	17	11	26	14	0	3	0	11	13	14	14	13	20	9	5	25	24	12	38	21	17	7	17	25	13	40	23	21	23	14	6	10	18	9
OTU339	40	68	96	103	110	156	78	165	139	47	37	92	118	81	123	103	160	171	37	56	85	51	66	53	50	54	71	84	141	117	152	244	293	246	240	201
OTU34	28	27	34	55	111	140	303	94	202	15	22	9	15	14	15	9	18	21	44	78	100	78	65	50	78	75	43	99	150	253	241	61	21	8	38	38
OTU341	1	1	0	0	0	1	0	2	1	2	1	2	0	0	2	1	0	0	18	41	0	1	1	2	0	0	0	2	0	0	0	0	2	1	0	0
OTU3412	1	3	0	4	13	2	3	0	6	2	4	4	7	4	3	0	13	2	0	0	3	2	3	4	3	3	1	2	3	5	6	1	2	8	6	3
OTU3416	10	8	10	4	4	4	0	0	0	8	5	4	4	8	4	8	1	0	3	3	4	3	12	6	6	12	10	3	2	5	0	0	0	0	0	0
OTU342	19	25	25	8	22	11	2	0	6	11	16	18	15	15	35	6	4	9	25	31	43	46	40	49	27	49	45	30	52	46	44	15	11	4	4	4
OTU3425	3	6	3	3	2	4	3	1	0	3	5	8	5	6	6	5	8	4	2	0	6	4	4	0	5	2	2	4	7	3	7	4	12	16	7	10
OTU343	24	3	4	0	1	1	0	1	0	41	37	22	16	28	10	31	5	5	79	211	33	34	17	20	13	9	2	34	8	4	0	0	0	0	0	0
OTU344	0	3	10	4	6	19	19	19	24	1	2	0	3	4	21	29	56	71	1	1	2	4	2	1	0	1	0	2	9	8	12	62	38	53	37	19
OTU3447	0	2	0	0	1	3	0	6	0	1	0	0	0	1	8	7	3	4	0	2	0	1	1	0	0	1	1	0	1	0	1	10	12	7	8	13
OTU345	39	161	31	11	5	3	5	0	0	19	33	35	24	53	35	6	4	23	4	30	32	39	36	31	46	40	45	15	26	20	15	0	0	0	1	0
OTU3458	11	4	3	3	0	1	0	0	0	128	27	10	10	4	4	9	1	8	28	19	4	1	3	3	3	0	1	2	0	0	1	0	0	1	0	0
OTU346	1	0	0	0	0	2	13	24	45	0	0	0	0	1	2	2	0	2	0	0	0	0	0	0	0	0	0	0	0	0	1	3	9	13	2	3
OTU3463	10	0	2	1	0	0	0	0	0	13	1	10	6	3	3	0	1	0	3	8	5	7	10	4	6	5	12	8	6	1	2	0	0	0	0	0
OTU3465	0	0	0	0	0	1	0	0	0	11	6	10	18	19	18	15	11	26	9	3	2	7	5	0	0	2	10	6	6	8	2	9	17	6	11	9
OTU347	1	10	3	10	9	7	15	29	19	1	1	2	1	11	8	22	54	22	0	1	2	6	11	3	5	1	5	4	5	11	28	64	104	98	46	76
OTU3473	2	1	2	2	1	5	1	3	2	1	6	8	6	6	13	8	4	7	0	2	2	2	1	0	1	0	7	0	4	2	2	0	3	6	1	1
OTU3477	2	4	5	1	5	0	0	1	0	1	0	0	2	24	7	12	1	1	1	0	3	1	3	2	1	2	3	1	6	14	9	2	0	1	0	2
OTU3479	3	7	13	3	0	2	0	0	0	11	30	19	45	10	5	10	10	0	4	12	10	28	8	10	1	6	4	2	7	2	4	0	0	0	0	0
OTU348	0	1	0	6	1	2	0	0	5	10	16	32	33	23	17	11	29	21	2	3	3	5	11	24	13	14	15	6	20	41	13	43	30	26	51	34
OTU3481	0	1	0	0	1	2	0	5	5	0	0	0	0	2	4	3	5	4	0	0	0	0	0	0	0	0	1	0	2	1	0	10	7	10	8	4
OTU3489	6	3	4	2	3	3	0	0	0	9	4	6	7	8	4	7	5	2	5	5	7	10	9	9	6	9	7	5	4	3	3	0	7	2	1	2
OTU349	23	29	39	54	39	9	1	0	0	26	24	15	17	17	8	9	4	5	35	25	49	36	23	20	19	24	11	16	16	46	28	2	0	0	0	0
OTU35	2	0	1	0	0	0	0	0	2	5	2	0	1	0	5	0	0	0	2	0	4	13	4	12	0	0	0	3	0	0	0	0	0	0	0	0
OTU350	7	10	9	14	15	7	0	1	4	12	24	46	31	30	22	18	16	13	5	11	15	28	22	30	33	19	30	12	28	28	38	25	25	18	15	7
OTU3509	18	9	14	0	1	0	2	0	0	8	6	12	12	9	4	6	1	3	12	6	5	8	7	8	9	10	12	14	4	2	3	1	0	0	0	0
OTU351	15	58	33	56	16	9	4	0	2	6	8	18	26	16	12	8	24	7	1	2	0	5	4	7	3	1	7	1	7	7	9	7	5	5	6	2
OTU3512	11	18	10	4	0	1	0	0	0	10	7	17	9	24	14	3	4	2	3	5	6	8	13	9	4	5	10	4	6	9	15	1	4	4	3	2
OTU352	33	56	49	6	3	6	7	0	10	138	248	84	64	48	143	78	10	22	25	30	25	26	33	31	20	24	15	19	25	7	6	3	1	0	1	0
OTU3527	3	1	8	1	5	1	3	0	0	5	26	7	8	6	3	9	9	4	1	3	4	2	1	2	4	1	3	5	3	0	0	3	1	0	7	0
OTU353	0	0	0	2	1	5	20	23	58	0	1	2	3	10	12	14	22	15	0	0	5	7	5	2	1	1	2	2	3	1	11	15	38	21	29	32
OTU3537	1	2	1	3	2	0	1	0	0	11	3	6	23	11	19	26	6	26	7	6	9	10	6	5	3	3	6	22	5	8	3	10	8	11	17	4
OTU3538	0	0	1	0	3	7	10	14	12	1	0	0	1	2	4	7	3	7	1	0	1	0	0	0	1	0	0	1	0	0	0	3	6	8	7	3
OTU354	13	2	8	14	16	2	0	0	0	8	15	11	22	24	9	4	4	6	8	8	9	12	16	21	20	15	19	6	19	22	19	6	0	0	0	0
OTU3541	7	2	6	1	8	8	7	13	4	0	0	4	2	1	2	8	5	5	1	1	4	3	1	2	1	3	2	0	9	7	8	12	22	8	9	10
OTU3543	0	0	0	0	0	3	8	14	32	0	1	1	0	5	9	4	5	1	0	0	0	1	3	0	1	1	0	0	3	1	1	15	18	13	16	24
OTU3545	1	1	7	0	3	4	6	0	8	0	0	2	2	7	8	4	6	4	0	2	1	0	2	0	1	1	2	0	3	6	9	3	6	4	9	7
OTU355	8	75	13	3	2	3	0	1	1	37	30	51	41	90	33	24	15	20	10	53	35	96	61	65	43	32	39	6	16	10	7	0	0	0	0	0
OTU356	7	8	9	1	3	0	0	0	0	15	11	6	4	12	10	7	1	3	30	19	16	18	20	8	11	3	13	21	3	1	0	0	0	0	0	0
OTU357	4	19	4	14	19	52	38	67	59	9	12	18	9	11	10	12	16	18	6	14	19	35	27	30	44	27	23	5	23	23	37	27	27	19	10	49
OTU358	3	6	9	7	12	7	9	16	9	4	3	4	13	6	24	50	31	51	2	7	4	2	2	1	1	4	10	4	11	6	8	31	62	67	88	82
OTU359	2	1	0	0	1	0	0	0	0	2	1	0	0	0	0	0	0	0	0	15	0	4	2	1	0	0	0	1	0	0	0	0	0	0	0	0
OTU36	6	33	40	102	123	145	130	141	150	13	6	21	29	54	72	92	171	94	8	18	23	19	27	25	12	20	24	20	54	80	116	157	210	171	233	210
OTU360	58	45	55	58	29	10	3	6	0	27	20	37	29	31	29	21	7	24	54	35	38	46	50	28	22	51	50	45	38	26	15	0	0	0	0	0
OTU361	3	0	1	0	0	0	0	0	0	5	44	8	1	2	1	1	0	0	1	2	0	0	0	1	6	4	0	2	1	0	0	0	0	0	0	0
OTU362	0	0	0	0	0	2	33	7	14	1	0	4	0	3	15	0	112	4	2	0	0	3	0	0	2	0	2	3	0	0	1	3	14	6	5	2
OTU3629	29	19	43	26	16	8	2	4	0	19	14	26	24	16	19	12	6	6	27	26	25	22	27	28	42	41	22	43	24	56	41	8	0	1	1	1
OTU363	23	134	54	110	38	11	6	8	10	3	9	12	16	23	3	6	8	9	4	1	0	7	4	11	6	7	25	5	20	37	25	7	6	5	7	9
OTU3637	0	0	0	0	0	4	5	11	36	0	0	0	0	0	14	4	0	6	0	0	0	0	1	3	0	0	0	0	5	4	2	13	29	24	14	35
OTU364	20	7	9	0	1	2	0	0	1	47	8	15	19	7	8	4	0	2	168	78	84	74	56	34	17	37	18	65	7	3	2	0	0	0	0	0
OTU365	0	0	0	0	1	1	0	4	5	1	0	0	0	0	0	0	1	1	0	0	0	0	0	0	0	1	0	0	0	0	0	5	1	3	0	1
OTU3655	0	0	0	0	0	2	1	1	8	0	0	0	0	1	6	6	3	17	2	0	1	1	0	2	1	0	1	1	2	0	0	0	4	4	5	6
OTU366	24	50	34	49	28	14	1	0	3	12	14	11	21	31	18	28	10	15	17	14	19	14	12	16	17	21	21	29	15	11	19	16	24	18	27	9
OTU367	56	43	91	84	87	21	9	2	0	39	28	41	37	41	19	20	4	17	30	16	20	14	20	23	27	22	32	38	37	30	43	12	2	1	1	0
OTU3673	0	0	4	1	9	12	4	1	0	0	1	1	5	2	6	10	4	17	2	0	2	5	0	1	2	1	0	8	3	2	3	7	3	6	9	4
OTU368	0	0	0	0	0	5	18	39	37	0	0	0	0	0	0	0	1	3	0	0	0	0	0	0	0	1	0	0	0	0	0	0	0	0	0	1
OTU369	22	53	30	14	11	3	0	0	0	35	22	31	15	38	25	12	10	14	39	31	56	118	67	59	28	40	39	24	18	8	11	0	2	1	0	0
OTU3692	0	1	0	0	3	7	6	0	25	4	3	4	8	8	7	6	0	4	5	4	7	6	2	3	5	4	6	3	8	4	2	1	0	4	1	10
OTU3693	12	2	0	0	1	0	3	0	0	16	5	1	3	2	3	5	3	7	24	27	5	13	3	1	0	0	0	10	3	0	1	3	0	0	0	0
OTU37	133	35	35	26	40	2	0	6	2	211	48	25	25	59	24	28	10	57	192	192	85	290	136	126	33	27	19	110	29	44	26	2	0	2	0	0
OTU370	0	0	0	2	3	36	60	29	12	0	0	0	0	0	0	0	0	0	0	1	0	0	0	0	0	0	0	0	0	0	0	0	0	1	0	0
OTU371	0	0	1	0	6	51	40	36	23	0	1	4	1	3	12	10	7	2	2	4	4	2	2	2	2	2	2	4	7	8	3	2	15	11	29	33
OTU3715	7	6	9	5	4	2	1	0	0	2	6	2	7	4	3	5	3	3	1	5	3	7	3	4	5	2	2	3	3	3	9	5	0	0	0	3
OTU372	24	12	1	2	1	0	1	0	0	24	17	7	3	3	2	4	4	3	42	58	8	10	4	6	8	9	16	28	0	0	0	0	0	0	0	0
OTU373	3	1	3	8	7	1	7	1	0	17	17	26	21	22	16	9	5	12	14	21	16	16	19	25	17	12	19	5	22	20	16	11	0	2	0	0
OTU3732	3	2	4	1	1	0	0	0	0	28	4	8	12	2	1	2	1	2	13	6	9	6	4	10	2	5	8	14	6	2	2	1	2	0	0	0
OTU374	1	0	1	0	1	14	18	34	13	1	0	0	2	2	5	8	11	2	0	1	2	3	6	0	0	2	1	2	0	1	4	20	20	31	14	31
OTU375	9	88	51	38	22	2	3	0	6	7	26	32	16	39	17	11	3	4	4	14	12	24	16	30	26	27	20	3	15	24	22	8	2	1	0	0
OTU376	0	0	2	0	16	137	137	65	36	0	0	2	1	0	2	0	5	2	0	0	1	0	0	0	0	0	0	0	1	1	1	1	9	2	2	10
OTU377	34	22	22	3	8	4	1	0	0	65	27	40	31	11	19	14	6	11	71	45	63	39	54	46	27	33	25	68	12	4	1	0	0	0	0	0
OTU378	5	16	29	41	75	73	87	77	107	1	2	1	0	4	4	6	4	7	8	13	15	9	8	1	5	4	2	15	26	32	36	22	28	9	41	47
OTU379	25	31	19	27	13	9	0	0	1	14	16	22	17	21	15	15	1	16	8	14	16	15	21	16	23	18	36	23	37	65	35	23	15	4	2	0
OTU3799	0	0	0	1	9	21	40	7	23	0	0	0	0	0	0	0	0	0	0	0	0	0	0	0	0	0	0	0	0	0	0	1	0	2	0	0
OTU38	28	121	94	174	105	201	188	285	170	32	42	67	101	129	192	270	411	290	11	15	7	12	15	15	12	23	56	16	100	113	152	184	421	652	590	410
OTU380	23	11	21	35	24	13	6	9	6	32	22	34	45	31	33	28	44	50	36	33	24	29	37	30	33	37	38	44	46	26	11	23	15	18	26	23
OTU381	29	21	39	42	49	12	4	2	0	15	12	15	11	12	10	11	2	9	38	23	35	16	32	11	25	25	21	46	30	43	50	22	12	4	4	7
OTU382	5	35	25	96	107	31	27	36	95	0	0	4	0	13	17	13	24	16	0	1	0	1	3	1	3	0	1	1	11	32	37	22	54	76	59	56
OTU383	0	0	0	1	0	2	0	5	3	1	0	0	4	9	15	45	93	39	2	0	0	0	2	0	2	0	3	0	3	3	4	32	40	54	71	37
OTU384	35	99	74	31	27	15	4	2	7	7	12	19	36	100	38	38	41	21	3	7	12	14	10	7	12	16	15	11	26	39	35	11	11	5	10	7
OTU385	0	2	0	1	1	3	0	0	0	63	32	64	60	54	30	23	5	13	26	17	14	32	44	35	12	27	38	12	20	4	3	3	1	1	0	0
OTU386	35	44	62	37	50	38	3	10	7	23	23	30	32	29	25	24	15	24	46	27	52	37	35	20	29	23	34	45	54	52	50	38	13	10	19	18
OTU387	3	9	15	21	33	18	31	31	69	0	0	1	1	2	11	5	6	10	0	2	1	0	2	1	1	0	3	0	8	10	8	21	19	20	26	15
OTU3873	3	11	9	12	11	8	3	0	19	0	0	0	0	1	0	0	1	1	0	0	0	3	0	0	0	0	0	0	4	10	4	7	4	4	0	0
OTU3879	1	4	3	0	2	1	0	0	0	15	11	9	17	8	18	12	1	0	10	8	6	7	8	10	3	9	9	9	15	7	6	1	0	0	0	0
OTU388	1	0	0	2	1	3	7	11	6	5	2	2	8	5	17	7	2	5	4	3	4	2	6	1	0	1	1	2	1	0	1	1	8	10	2	2
OTU389	33	63	139	96	86	40	24	18	3	44	235	110	79	86	125	149	69	146	14	31	18	13	10	9	13	10	19	22	41	61	48	30	22	15	21	11
OTU3892	34	28	12	12	10	5	1	0	0	19	22	27	16	11	9	13	14	27	14	15	21	18	28	22	18	20	18	22	16	20	12	10	1	0	0	0
OTU3898	2	0	1	3	9	9	1	4	7	2	1	0	3	2	5	9	13	16	2	0	2	1	0	0	0	0	0	2	5	3	8	6	1	12	3	3
OTU3899	1	0	4	7	4	8	2	7	0	1	1	0	9	4	18	8	9	18	1	1	1	1	1	0	1	1	0	3	2	2	1	2	6	6	13	11
OTU39	85	159	82	163	134	22	12	0	3	172	292	210	169	169	77	52	42	78	186	527	931	651	486	481	542	577	460	343	289	510	499	175	42	6	15	6
OTU390	22	23	19	27	32	8	3	2	0	10	32	22	16	9	3	8	1	8	3	9	4	6	12	18	17	16	13	11	12	57	23	6	7	0	1	1
OTU3903	1	2	0	0	0	0	0	0	0	6	6	16	16	14	13	13	7	14	7	2	4	9	6	7	6	6	6	4	2	5	0	9	8	18	16	12
OTU391	0	0	0	0	0	0	0	0	0	0	6	0	0	0	4	219	97	2	0	2	0	1	0	0	0	3	0	0	1	0	0	0	0	0	0	0
OTU3919	23	5	6	2	0	1	1	0	0	28	9	5	1	0	6	0	1	1	72	76	45	47	12	2	4	3	4	31	4	1	0	0	0	0	1	0
OTU392	1	1	0	1	1	5	37	53	63	0	0	0	0	1	7	7	33	6	0	1	0	0	1	0	0	0	2	1	2	0	0	3	10	16	8	21
OTU3924	8	8	7	5	5	2	8	0	0	11	6	9	15	6	6	3	0	6	15	12	10	5	8	9	14	20	17	16	6	3	2	1	0	0	0	0
OTU393	1	0	0	0	0	0	0	0	0	2	2	0	0	0	0	0	0	0	3	0	1	1	2	0	0	0	0	1	0	0	0	0	0	0	0	0
OTU3930	0	1	2	1	0	0	0	0	0	7	13	12	17	3	1	3	1	3	24	16	19	7	6	13	13	17	15	22	7	1	0	0	0	0	0	0
OTU394	15	17	11	10	5	2	0	0	0	15	8	6	12	13	10	3	1	10	7	15	25	20	18	18	18	30	21	13	7	11	16	1	0	0	0	1
OTU395	14	14	23	34	29	18	3	1	3	12	16	28	24	59	18	12	28	32	11	20	16	14	18	21	20	27	21	14	17	29	33	20	14	7	8	10
OTU396	21	26	48	39	24	14	0	1	5	11	13	39	40	24	26	24	7	16	7	6	21	10	8	10	14	9	26	15	31	28	22	6	10	2	2	0
OTU3961	15	79	88	90	44	17	0	1	0	0	0	4	3	10	1	4	4	2	1	2	0	2	0	2	1	1	3	5	8	14	10	3	0	0	2	10
OTU397	25	12	8	0	0	0	0	1	1	39	13	15	42	1	9	17	0	7	80	11	17	33	18	17	15	17	14	54	6	1	0	0	0	0	0	0
OTU3972	0	1	5	5	3	7	1	6	3	3	1	2	8	3	12	15	17	12	0	0	1	2	1	1	0	1	3	4	10	5	6	17	6	18	17	4
OTU3974	1	2	3	1	4	5	2	2	0	16	11	6	27	9	9	12	10	4	6	10	11	6	6	6	9	15	9	6	12	10	5	2	1	1	0	0
OTU398	9	6	0	0	0	0	0	3	0	16	10	10	4	1	2	3	0	1	6	75	80	96	21	16	14	12	10	12	2	0	0	0	0	0	0	0
OTU3982	2	5	4	11	6	4	25	13	8	0	0	2	1	3	2	9	4	1	0	0	0	2	0	1	0	1	2	1	9	6	14	15	11	8	6	3
OTU3984	0	0	0	1	6	19	35	14	34	1	0	0	0	3	4	2	1	4	0	1	0	0	0	0	0	0	0	1	0	0	3	1	6	5	0	7
OTU399	6	1	1	0	0	0	0	0	0	16	172	58	8	1	7	0	1	0	0	1	0	1	11	50	53	55	3	7	1	0	0	0	0	0	0	0
OTU4	303	55	3	1	2	3	12	9	23	245	1495	274	50	63	65	78	1	3	72	35	14	31	864	1967	2849	163	9	158	31	8	0	1	0	0	1	3
OTU40	5	5	3	10	124	526	916	913	1291	11	9	6	3	34	33	45	112	111	2	1	4	6	7	7	10	4	9	1	13	12	16	65	107	58	219	382
OTU400	1	17	8	5	3	0	0	0	1	6	16	34	18	89	21	14	16	17	2	5	7	5	8	13	8	9	8	0	24	25	27	3	16	15	5	12
OTU401	38	16	10	11	12	3	0	0	0	20	75	32	12	10	3	0	0	4	4	3	1	3	14	25	26	17	13	5	13	15	8	1	0	0	0	0
OTU4011	0	1	0	0	3	3	3	13	8	0	1	1	1	3	21	7	6	9	0	0	1	1	0	1	0	1	3	0	3	0	0	13	14	9	21	12
OTU4012	0	0	0	0	0	0	4	11	15	0	0	0	0	1	10	8	12	8	0	1	1	0	2	0	0	1	1	0	1	0	2	33	35	32	8	17
OTU4015	0	0	0	0	0	2	15	17	17	0	0	0	0	0	2	0	2	0	0	0	0	0	0	0	0	0	0	1	0	0	0	5	1	2	0	0
OTU402	70	59	66	70	71	34	25	5	12	31	40	37	46	45	44	50	56	53	33	48	64	63	66	41	65	59	56	71	108	128	95	75	21	23	48	20
OTU4020	8	5	5	5	1	1	1	1	0	23	17	33	26	8	19	18	0	5	11	18	14	21	35	31	18	10	26	14	8	1	5	3	0	3	0	0
OTU4021	14	6	11	14	17	8	0	0	0	10	7	7	13	5	6	15	5	7	4	7	2	8	4	5	1	4	6	4	5	1	0	6	8	17	10	14
OTU403	0	0	0	0	0	0	0	0	0	0	0	2	1	10	28	42	87	34	0	1	0	0	4	0	0	0	3	1	3	2	8	49	97	113	44	35
OTU4030	6	1	3	0	0	0	0	1	0	32	21	12	12	3	10	2	2	11	10	16	10	26	45	41	16	4	4	16	15	1	3	7	0	0	0	0
OTU4038	0	0	0	0	0	0	0	0	0	3	2	3	10	2	2	3	7	2	3	3	26	9	5	7	9	7	6	8	7	3	4	0	0	0	0	0
OTU404	1	1	0	0	15	101	83	175	191	1	0	0	0	9	23	42	62	74	0	0	0	1	4	0	0	0	1	2	5	1	5	39	55	76	58	56
OTU4040	22	9	5	7	0	1	0	0	0	26	29	46	40	38	18	20	11	8	9	10	10	6	17	15	11	18	27	15	11	6	10	0	0	0	0	0
OTU405	0	3	0	2	12	65	78	78	47	0	0	1	1	4	2	5	5	15	0	0	0	1	1	0	0	0	0	1	0	0	0	12	17	34	32	32
OTU4055	1	0	2	4	8	1	4	0	1	1	1	3	0	7	6	0	2	9	1	2	2	3	1	0	0	0	0	7	3	3	2	4	8	9	6	21
OTU4058	5	0	2	1	1	0	0	0	0	1	0	3	4	3	10	9	19	7	1	2	3	5	2	3	0	3	2	2	3	5	4	6	7	4	3	10
OTU406	60	20	84	11	31	15	3	2	0	53	16	28	61	26	34	31	5	15	29	20	17	22	15	18	8	17	17	20	18	9	8	5	2	0	0	0
OTU407	1	2	5	5	13	25	21	25	84	0	1	0	1	19	60	64	172	100	1	1	1	2	0	0	2	0	5	3	10	8	8	36	55	80	74	77
OTU408	25	12	14	2	2	0	4	0	0	34	18	21	28	16	10	7	4	12	69	57	57	51	37	16	8	22	24	31	17	3	3	3	0	0	0	0
OTU4088	1	11	2	6	4	0	8	1	10	0	1	1	3	2	1	1	2	0	0	0	0	0	0	2	0	2	4	0	8	2	4	6	8	4	2	3
OTU409	72	54	69	60	32	9	6	2	4	73	84	110	104	102	39	34	17	28	86	115	97	96	117	138	144	112	138	101	95	102	99	27	4	1	0	1
OTU4093	5	6	10	10	7	4	1	3	0	1	2	1	4	3	2	0	4	8	1	2	1	2	0	1	1	2	2	3	3	8	8	2	5	6	4	2
OTU41	3	1	3	13	85	484	886	493	269	0	0	0	0	3	1	1	0	0	0	1	0	0	0	1	0	1	1	0	0	0	0	1	1	1	5	13
OTU410	18	41	1	1	0	0	0	0	0	8	15	27	20	7	5	5	6	9	12	27	57	70	61	74	101	56	67	29	44	19	40	15	1	0	1	2
OTU411	0	0	2	2	18	38	47	55	52	5	5	3	11	28	77	69	177	80	2	3	2	1	7	0	0	3	8	2	25	9	34	159	175	254	174	138
OTU412	63	108	76	52	60	20	6	1	3	32	20	33	35	48	16	10	12	35	22	29	70	41	43	54	20	31	58	31	54	69	69	33	6	9	1	2
OTU413	1	1	4	17	17	8	7	5	19	0	0	1	4	4	25	30	48	34	0	0	1	3	3	1	0	0	0	0	3	5	9	41	45	27	25	12
OTU414	12	14	14	27	31	19	5	0	1	5	15	9	3	8	4	2	8	8	12	11	20	21	21	18	25	20	28	27	42	61	83	29	16	10	20	12
OTU415	0	3	6	4	7	13	75	88	119	0	1	3	1	11	16	52	4	47	0	1	1	3	3	3	7	2	2	3	3	2	4	14	22	32	21	8
OTU4159	0	0	0	0	1	2	0	1	2	0	0	0	0	5	12	7	13	25	0	1	0	2	2	0	1	0	1	0	1	1	3	29	27	15	10	7
OTU416	13	11	6	15	15	13	0	0	0	12	1	10	13	6	23	13	3	20	9	7	13	13	4	9	12	15	7	23	18	20	19	15	6	7	6	8
OTU417	7	22	25	26	35	9	4	0	0	16	9	20	10	12	6	5	5	10	16	14	35	29	28	28	30	19	15	20	30	60	58	20	12	7	4	1
OTU418	3	16	18	45	44	25	10	9	11	0	3	4	3	17	18	26	46	27	0	1	2	2	4	3	1	1	5	0	13	20	17	36	47	37	52	74
OTU419	41	82	38	67	33	10	1	0	3	63	59	44	76	87	31	31	4	28	26	45	34	37	43	20	36	39	48	44	53	79	81	9	1	2	4	0
OTU42	0	2	4	4	26	261	628	981	429	0	1	0	0	3	6	12	17	22	1	1	1	1	3	1	0	0	6	0	4	0	2	28	23	64	42	41
OTU420	6	27	15	8	6	9	6	0	0	13	6	11	12	8	9	8	6	21	9	21	19	12	12	5	8	10	13	16	17	20	13	24	10	7	4	3
OTU4203	0	0	0	0	0	0	0	0	0	0	0	1	3	4	5	2	6	4	0	0	1	0	2	0	0	0	1	0	0	1	1	6	10	25	17	23
OTU4205	0	0	0	0	1	2	3	2	10	2	2	2	3	1	2	5	4	7	0	1	2	1	0	0	0	0	3	0	2	1	2	7	8	9	14	10
OTU421	24	9	1	0	0	3	0	0	0	36	24	8	7	8	13	2	0	5	21	23	7	15	28	16	20	12	20	15	5	1	0	0	0	0	0	0
OTU4214	25	11	9	6	5	3	1	1	0	71	24	21	21	15	12	9	1	27	70	23	19	41	29	28	20	8	16	26	18	3	7	0	0	0	0	0
OTU4217	1	1	0	0	0	0	0	0	0	2	11	5	8	10	2	4	1	0	7	8	7	9	4	8	6	6	1	6	1	0	0	0	1	0	0	0
OTU422	22	51	24	32	29	6	6	1	0	13	8	30	12	7	4	1	2	1	4	21	21	16	18	18	27	30	25	20	16	14	11	1	0	0	0	0
OTU423	0	7	4	6	2	3	7	0	1	1	8	7	5	22	10	3	13	23	0	1	2	4	3	2	1	0	3	1	13	5	10	17	23	25	24	37
OTU424	15	9	1	0	2	0	0	0	0	8	19	11	6	1	3	0	0	3	8	15	6	6	3	3	11	6	5	11	0	0	0	0	0	0	0	0
OTU425	9	29	11	15	24	12	8	7	11	1	3	4	6	12	18	31	31	30	3	1	8	6	4	5	2	1	12	1	21	24	15	24	31	28	28	33
OTU426	20	20	25	41	32	5	3	0	0	5	14	4	11	2	3	0	0	1	1	5	6	6	5	15	12	12	13	11	13	15	14	3	0	0	0	0
OTU427	0	0	0	0	4	50	99	89	11	0	0	1	2	0	0	0	0	0	0	0	0	0	0	0	0	0	0	0	0	0	1	0	3	1	1	4
OTU428	36	61	34	18	8	7	1	0	0	14	43	29	36	50	24	13	6	3	3	12	12	21	31	29	33	16	40	4	13	9	7	3	1	0	0	0
OTU4289	0	0	0	0	2	3	15	12	8	0	0	0	0	0	11	2	6	5	0	0	0	0	0	0	0	0	0	0	0	1	0	2	19	8	3	1
OTU429	0	0	1	2	17	64	122	126	56	0	0	0	0	0	0	2	0	1	0	0	1	0	0	0	0	0	0	0	0	0	1	2	2	2	7	8
OTU43	101	212	222	164	144	33	16	9	2	48	60	70	104	97	74	86	87	124	65	78	81	57	77	54	75	64	73	104	170	199	219	100	105	59	65	39
OTU430	0	2	3	8	4	11	31	22	17	2	0	0	1	15	26	11	50	16	0	1	1	4	1	1	0	3	2	2	11	7	16	29	46	68	57	50
OTU431	13	35	50	68	109	67	39	42	30	10	20	33	50	76	61	56	79	69	16	23	11	15	29	21	7	16	15	29	63	75	81	85	81	70	96	64
OTU4310	2	2	0	0	1	0	2	0	2	15	2	7	19	5	21	14	2	14	5	7	4	1	4	3	4	4	2	4	1	0	0	0	0	0	0	0
OTU4314	4	3	4	2	2	0	2	4	0	4	4	7	12	3	6	14	8	7	3	5	7	7	4	6	2	7	3	8	10	1	6	1	3	4	1	0
OTU432	3	3	3	13	30	101	133	137	229	4	9	5	21	32	90	107	152	102	22	16	42	28	11	5	5	8	14	23	25	13	32	97	110	145	177	238
OTU4320	3	19	10	2	8	2	0	0	0	6	2	10	3	6	3	1	1	3	2	7	8	8	10	12	10	9	4	10	8	10	9	0	0	0	0	0
OTU4326	0	3	2	1	3	2	0	1	0	0	2	0	2	8	3	14	13	14	3	2	7	2	4	0	0	0	2	0	3	2	7	12	12	11	14	2
OTU433	0	0	0	0	0	0	0	0	0	0	0	0	0	0	0	1	0	0	0	0	0	0	0	0	0	0	0	0	0	0	0	0	0	0	0	0
OTU434	6	14	4	1	1	0	0	0	0	21	22	12	8	9	11	0	0	5	17	48	24	20	28	36	34	22	11	28	14	6	3	1	0	0	0	1
OTU4348	1	0	0	0	0	0	0	0	0	6	2	5	5	5	6	7	9	5	6	7	10	6	11	7	4	11	6	4	5	2	10	5	14	8	4	4
OTU435	14	55	17	22	10	6	7	2	0	7	10	34	15	12	6	3	2	3	17	14	10	14	9	12	5	20	34	7	10	11	7	0	1	0	0	0
OTU4353	5	3	4	4	3	1	0	2	0	2	5	2	2	0	3	0	0	0	4	6	3	6	7	12	13	11	5	5	3	1	3	6	1	0	1	0
OTU436	30	38	7	8	7	0	0	2	0	61	20	62	20	30	17	15	3	19	28	38	90	93	65	70	26	24	43	28	11	9	5	0	1	0	0	0
OTU4366	2	7	27	13	24	11	0	2	0	0	0	1	1	0	1	2	0	2	0	0	0	2	0	0	0	1	0	7	5	2	0	3	1	0	7	0
OTU437	0	0	1	6	17	24	34	50	62	0	2	3	4	13	34	27	68	71	1	4	0	6	3	2	1	0	2	3	10	15	17	30	32	35	48	41
OTU4374	18	0	9	6	5	2	0	0	0	9	7	4	20	6	11	4	1	4	5	0	0	1	0	0	3	0	3	5	4	1	1	0	1	1	0	0
OTU438	1	0	0	0	0	0	1	0	0	15	338	21	1	0	5	0	1	0	10	8	0	4	1	2	0	0	0	2	0	0	0	0	0	0	0	4
OTU439	17	28	26	9	14	15	1	1	0	19	58	32	14	13	6	3	3	4	1	3	5	4	9	14	12	17	8	13	4	17	6	1	0	0	0	0
OTU4390	10	5	2	0	0	0	0	0	0	16	2	1	0	0	0	0	0	1	19	43	16	32	17	4	3	0	0	9	5	0	0	0	0	0	0	0
OTU44	2	1	1	0	0	0	0	1	1	12	1	3	2	0	7	0	0	3	3	2	0	3	3	8	0	1	0	4	0	0	0	0	1	0	0	0
OTU440	0	0	0	0	0	0	0	3	0	2	1	1	0	0	0	2	0	0	0	0	0	0	0	0	0	0	0	0	0	0	0	0	0	0	0	0
OTU441	19	8	5	1	3	6	18	0	3	35	44	15	11	14	25	26	14	15	31	131	50	48	19	60	12	3	2	24	11	5	6	8	0	0	3	0
OTU442	3	1	10	2	1	0	1	0	0	4	3	7	13	16	7	6	0	0	10	23	3	2	2	1	3	9	5	6	1	5	2	1	0	0	1	0
OTU443	0	0	1	6	5	1	0	2	0	0	1	1	1	8	13	18	37	35	1	2	1	0	0	1	0	1	1	3	8	2	6	15	26	49	46	32
OTU4438	3	2	4	1	0	1	0	0	0	4	2	8	9	8	1	5	6	7	0	1	1	4	3	2	4	3	6	4	4	3	6	1	1	3	0	2
OTU444	0	0	0	0	0	0	0	0	0	2	3	7	1	0	2	217	152	5	0	0	0	0	1	1	0	0	1	0	0	0	0	0	1	0	0	0
OTU445	6	0	0	1	0	0	0	0	0	5	7	1	3	0	3	0	0	0	11	14	2	5	8	8	6	2	1	10	2	0	0	0	0	0	1	0
OTU4450	2	0	4	6	3	7	7	11	13	1	5	4	10	7	3	10	2	8	0	1	2	5	6	0	4	1	9	2	14	2	2	2	8	10	16	7
OTU446	38	13	14	2	2	1	0	0	1	28	28	15	35	24	12	15	3	6	79	58	21	23	13	16	20	37	20	30	8	4	4	0	2	0	1	0
OTU4463	0	0	0	0	0	0	0	0	0	3	6	22	16	7	16	4	3	6	2	0	0	6	6	3	4	4	12	2	5	2	0	0	1	0	0	0
OTU447	7	37	17	16	31	48	48	32	28	12	12	26	12	35	16	8	31	14	0	9	12	15	9	22	18	23	39	4	21	37	21	15	23	22	26	36
OTU4471	52	3	3	1	0	0	0	1	0	45	28	26	42	7	17	18	23	18	94	30	52	37	29	14	13	6	16	61	12	5	3	12	15	16	27	31
OTU448	22	12	16	13	23	9	1	0	0	13	8	28	23	11	14	18	2	7	13	8	10	9	10	11	12	22	27	9	10	5	10	3	0	0	0	1
OTU449	25	8	2	0	0	3	0	1	1	58	157	91	30	12	10	14	2	5	10	16	13	11	42	36	74	52	21	25	18	3	3	0	0	1	0	0
OTU45	68	322	145	177	154	51	22	26	40	47	57	66	69	111	65	37	46	36	25	44	82	102	98	130	139	94	84	29	113	119	145	82	62	42	43	51
OTU450	6	7	0	12	5	2	2	1	0	9	19	34	11	28	13	10	3	4	13	21	22	26	9	5	18	25	33	5	4	10	8	3	0	0	0	0
OTU451	1	1	0	0	1	0	0	0	0	0	1	1	1	0	0	0	0	0	1	0	0	1	0	0	0	1	0	0	0	0	0	0	0	0	0	0
OTU4519	11	3	7	2	0	2	0	0	0	19	19	15	15	12	7	10	9	6	14	12	4	6	12	5	9	9	12	9	7	8	1	0	0	0	2	0
OTU452	9	2	2	3	1	0	0	0	0	18	14	1	4	5	4	1	3	1	13	23	30	20	22	24	31	40	24	29	18	25	11	5	2	0	0	0
OTU453	85	27	12	3	4	21	19	11	19	127	59	19	29	38	154	100	17	68	111	103	76	107	107	77	34	14	9	61	38	5	22	80	3	5	6	8
OTU454	0	0	0	0	1	11	53	53	85	0	0	0	0	0	0	0	0	5	0	0	0	0	0	0	0	0	0	0	0	0	0	1	0	1	0	7
OTU455	52	26	29	27	33	11	5	9	4	11	18	18	23	31	27	38	66	45	27	23	30	26	20	4	14	12	15	53	39	39	43	39	75	32	34	35
OTU456	0	0	0	0	0	6	33	66	34	1	1	0	0	9	7	13	29	16	1	0	1	1	1	0	0	0	1	0	4	0	1	6	24	11	16	17
OTU457	24	10	19	7	4	4	2	0	1	38	20	24	23	25	15	16	11	9	49	35	66	38	37	36	26	31	26	16	13	6	10	5	0	0	0	0
OTU458	0	8	5	5	11	1	8	4	20	1	1	2	1	4	16	6	12	13	0	3	1	5	5	4	3	1	2	3	5	12	10	14	11	7	9	6
OTU4585	1	1	0	4	2	0	18	0	5	2	5	6	2	10	3	5	2	8	0	4	2	1	0	0	1	0	2	0	1	6	7	3	10	5	6	5
OTU4586	0	0	0	0	0	12	18	12	5	0	0	0	0	0	1	1	1	2	0	0	0	0	0	0	0	0	0	0	0	0	0	0	0	0	2	1
OTU459	3	17	6	10	2	0	1	1	0	10	15	30	21	31	11	12	14	5	7	14	12	13	23	24	20	21	44	15	21	22	32	17	11	8	7	8
OTU4595	0	2	0	0	0	0	8	1	0	0	0	0	2	10	1	59	3	10	0	0	0	0	0	3	2	0	0	1	4	0	2	11	9	10	8	5
OTU46	1	0	0	0	0	0	2	1	3	1	2	0	1	1	5	6	0	0	6	0	3	0	0	0	0	0	0	0	0	0	1	0	0	0	0	0
OTU460	21	1	7	0	2	0	3	0	0	49	41	21	15	13	10	7	1	5	48	66	73	68	61	39	37	55	30	64	7	3	1	0	0	0	0	0
OTU4603	0	0	0	1	1	2	5	8	9	0	2	0	0	1	3	14	15	18	1	0	0	1	0	0	0	0	0	0	1	1	1	13	13	12	20	12
OTU4606	0	0	3	1	1	1	7	2	0	0	0	3	0	0	6	0	10	9	1	2	0	1	0	1	0	1	0	1	0	1	2	5	11	8	7	16
OTU461	17	25	19	62	49	10	5	1	0	7	15	19	18	29	5	10	2	14	14	22	36	29	23	20	29	34	25	9	36	52	80	45	9	0	2	0
OTU4616	29	8	5	1	1	0	0	0	0	52	61	50	41	18	14	14	2	10	20	26	6	9	13	11	6	13	33	5	4	2	4	0	0	0	0	0
OTU462	29	19	26	37	14	11	4	0	0	5	7	15	20	11	2	4	1	3	3	3	5	4	2	3	8	6	15	9	15	19	14	6	1	2	0	0
OTU463	21	17	17	17	11	9	2	2	0	16	13	6	18	14	16	10	1	9	16	25	35	8	25	19	18	14	18	21	6	12	6	2	0	0	0	0
OTU4639	1	2	0	1	3	3	3	1	1	5	2	6	3	6	7	11	14	4	1	2	9	3	6	3	3	5	6	7	19	17	8	25	17	26	14	11
OTU464	7	8	25	28	17	11	0	5	0	7	8	11	19	18	5	6	8	6	4	10	6	11	9	10	11	25	10	13	9	23	28	9	1	3	7	7
OTU465	14	3	5	7	11	31	40	99	89	22	11	14	19	19	18	36	47	55	17	23	21	22	13	9	9	9	21	13	20	15	13	21	45	23	17	47
OTU466	1	3	0	1	0	1	0	0	0	17	17	22	9	20	18	23	17	15	25	30	92	37	49	37	39	47	43	35	23	17	9	11	0	3	7	6
OTU4660	2	2	8	7	12	3	0	0	0	3	7	3	3	3	1	5	0	0	8	7	8	4	3	3	3	1	5	3	2	3	1	3	0	0	0	1
OTU4669	0	0	0	0	1	1	2	7	1	0	0	0	0	0	0	0	0	0	0	0	0	0	0	0	0	0	0	0	0	0	0	0	1	0	0	3
OTU467	72	75	120	134	101	34	12	9	2	53	44	106	73	70	42	26	26	26	49	71	60	57	56	72	74	81	78	71	111	114	150	65	24	9	5	1
OTU468	0	0	0	0	0	0	2	11	31	0	0	0	0	0	1	0	0	1	0	0	0	0	0	0	0	0	0	0	0	0	0	1	2	0	0	1
OTU469	19	4	10	12	16	8	3	0	0	4	6	1	1	6	5	1	2	1	7	13	12	13	15	10	12	15	17	16	29	31	18	11	6	0	11	3
OTU47	22	23	15	2	1	2	4	1	1	14	4	0	2	5	6	10	0	2	31	14	9	17	9	9	3	2	2	7	2	2	0	0	0	1	0	0
OTU470	13	33	31	31	18	11	3	0	0	12	26	19	14	23	7	19	11	13	13	29	27	30	24	47	53	38	33	18	39	46	61	30	16	1	9	4
OTU471	0	0	0	0	3	4	33	45	20	0	0	0	0	0	0	0	0	0	0	0	0	0	0	0	0	0	0	0	0	0	0	0	0	0	0	3
OTU472	7	20	3	14	14	2	1	0	0	15	30	24	17	20	12	3	2	12	10	11	30	30	21	43	38	36	39	9	19	13	12	4	1	0	0	0
OTU473	54	100	44	47	14	32	22	21	15	12	35	49	49	26	18	30	20	41	4	18	6	15	23	12	12	21	27	24	37	29	37	12	37	29	23	50
OTU474	21	16	27	11	17	9	7	0	0	12	5	5	24	7	10	5	1	6	28	16	11	15	13	3	11	16	13	13	12	4	5	5	0	0	0	0
OTU475	22	21	29	28	40	28	16	2	2	7	15	15	18	22	6	16	17	11	12	21	11	13	18	9	6	14	15	17	25	22	40	19	32	24	12	18
OTU476	15	44	30	15	11	6	13	0	2	45	18	9	11	23	14	9	6	10	7	22	24	52	57	78	17	5	8	13	15	10	11	1	1	0	0	0
OTU477	0	0	0	0	0	0	0	0	1	4	2	0	1	1	0	0	0	0	19	0	1	0	0	0	0	0	0	5	1	0	0	0	0	0	1	0
OTU478	13	22	29	40	53	60	54	68	49	5	5	19	17	32	23	13	24	31	6	8	11	9	8	10	9	11	21	15	19	10	21	30	48	35	50	52
OTU479	0	1	0	0	0	0	0	0	0	35	25	48	37	22	15	7	2	8	12	4	15	18	21	19	11	28	32	5	16	9	8	5	0	1	0	0
OTU4790	0	0	0	0	0	0	2	12	5	1	0	1	2	1	2	13	8	11	0	3	1	1	3	0	2	0	0	0	0	1	0	3	7	7	3	7
OTU4797	98	105	59	105	56	37	12	18	22	86	122	151	103	99	45	58	26	67	61	82	161	153	145	163	207	208	232	66	83	45	43	57	67	49	40	68
OTU48	1	0	1	1	3	5	7	22	24	1	1	0	1	1	0	0	3	0	0	0	0	0	0	0	0	0	0	0	1	0	1	1	2	2	3	7
OTU480	0	4	4	11	15	3	0	0	0	0	0	1	1	2	1	0	4	1	0	0	0	1	0	0	1	4	2	0	6	2	3	0	5	1	0	2
OTU481	48	81	62	38	36	10	4	2	0	17	29	14	6	8	5	4	3	0	4	9	7	12	7	7	19	26	14	9	20	31	20	5	3	2	2	0
OTU482	2	5	1	9	6	0	2	0	0	8	6	20	12	13	8	4	1	12	6	9	21	22	13	17	17	18	17	12	10	16	18	8	2	0	0	0
OTU4824	1	13	78	156	138	51	29	18	7	0	3	2	8	27	97	137	254	210	3	3	2	6	13	5	1	4	11	13	63	33	72	252	261	339	192	142
OTU483	7	1	32	0	2	0	0	1	0	55	268	52	18	5	5	2	2	0	27	39	1	9	9	35	20	17	4	17	4	0	0	0	0	0	0	0
OTU4830	0	0	0	0	2	28	13	36	0	0	0	0	0	6	13	24	48	22	1	0	2	0	1	0	0	0	1	0	1	2	4	19	24	23	17	24
OTU484	1	0	2	7	39	193	177	233	225	0	2	1	4	7	53	76	85	82	0	2	2	2	3	1	2	2	3	4	9	4	8	22	35	54	66	64
OTU485	0	0	0	0	0	3	2	3	43	1	0	0	0	0	0	0	0	1	0	0	0	0	0	0	0	0	1	0	0	0	0	7	3	1	0	3
OTU4857	16	3	6	3	0	1	0	0	0	4	6	9	9	0	3	0	0	0	6	6	14	6	6	10	7	5	3	7	5	0	3	0	0	0	0	0
OTU4859	85	79	35	26	28	3	4	2	1	124	53	4	6	15	8	13	18	15	22	56	47	175	230	249	63	4	5	81	44	49	73	16	3	2	1	0
OTU486	32	63	43	48	32	40	27	13	11	21	19	14	23	38	19	25	8	23	13	26	35	34	13	11	18	26	22	34	43	53	86	45	20	36	22	20
OTU4865	2	0	0	0	0	0	4	0	0	2	0	0	0	0	0	1	0	0	11	9	1	1	1	0	1	0	0	2	0	0	0	0	0	0	0	0
OTU487	1	0	1	0	1	4	6	4	40	0	0	0	1	0	0	2	0	0	0	0	0	0	0	0	1	0	0	0	0	0	0	0	4	3	4	1
OTU488	1	2	1	0	0	0	0	0	1	1	1	0	2	0	1	1	0	0	0	0	0	3	3	2	1	0	1	0	1	0	0	0	0	0	0	0
OTU489	23	39	23	3	4	5	0	1	0	60	45	32	38	24	26	21	3	19	92	64	130	55	64	37	33	48	41	92	20	8	5	0	0	0	0	0
OTU4890	17	21	10	9	4	3	0	0	0	26	19	10	32	27	21	7	6	15	11	17	15	11	14	8	15	10	12	14	25	23	27	1	1	0	1	0
OTU49	1	0	0	0	0	2	26	137	221	1	0	0	0	0	0	1	3	0	0	0	0	0	1	0	0	0	0	1	0	0	1	3	1	4	8	23
OTU490	28	2	2	0	1	0	0	0	0	3	4	0	1	0	1	0	0	0	10	7	4	3	2	1	0	0	0	10	0	0	0	1	0	1	0	0
OTU491	0	1	1	0	4	0	30	10	19	0	0	2	3	2	25	4	9	16	0	0	1	2	0	2	0	0	1	0	3	2	1	12	14	13	12	4
OTU4914	7	20	13	15	21	7	1	1	3	7	9	24	21	10	14	12	15	7	7	5	15	6	11	20	6	9	9	14	24	31	25	24	24	31	20	5
OTU4918	29	86	43	33	21	4	10	0	0	24	26	16	17	8	11	10	1	0	13	25	27	21	28	42	31	24	24	10	18	21	12	0	0	0	0	0
OTU492	10	27	33	44	40	4	3	0	0	3	0	8	6	8	2	0	1	5	1	10	6	9	10	4	3	4	3	4	11	20	22	7	3	0	0	0
OTU493	137	7	2	0	0	0	0	6	0	55	13	13	19	3	2	3	3	0	126	20	25	23	33	14	31	14	17	103	7	2	0	2	0	0	0	0
OTU494	80	118	84	64	39	13	6	3	0	29	32	11	30	39	17	16	1	10	25	36	57	39	40	17	21	32	30	43	34	81	80	16	2	1	3	1
OTU495	6	3	11	12	22	11	0	0	0	13	5	17	13	15	5	10	4	3	13	13	8	7	10	8	12	15	9	25	14	31	33	6	2	2	10	4
OTU496	4	6	1	0	0	0	0	0	0	11	22	30	11	4	9	0	0	0	12	10	9	6	18	23	27	37	57	2	7	0	0	4	0	0	0	0
OTU497	59	84	50	65	31	15	8	0	0	18	21	37	35	23	20	11	6	6	19	33	52	62	59	67	43	61	50	29	43	39	28	4	1	2	5	1
OTU498	0	0	0	0	3	4	7	15	5	0	0	0	2	6	6	15	32	18	0	0	1	0	1	1	0	0	4	0	2	0	8	24	29	41	23	18
OTU4983	0	0	1	0	3	21	10	26	17	0	0	0	0	3	1	3	14	21	0	0	0	1	1	0	0	1	2	0	1	0	1	7	14	11	12	3
OTU499	90	39	49	24	15	1	2	6	0	42	30	22	25	20	10	13	4	6	57	30	40	27	34	22	28	51	38	48	19	11	11	6	0	0	0	0
OTU5	4	4	2	0	1	0	4	9	12	10	20	13	7	2	16	13	0	1	10	1	4	0	4	6	8	6	3	7	2	1	0	0	1	0	0	0
OTU50	156	161	197	171	147	92	16	17	8	131	103	209	182	181	90	80	35	88	213	156	156	141	163	189	176	343	332	179	183	168	161	98	28	13	29	21
OTU500	47	23	24	14	11	6	8	0	1	57	31	13	20	31	13	15	5	8	51	68	57	60	37	46	36	31	22	30	24	30	22	7	5	1	5	6
OTU501	1	0	0	0	0	0	0	0	0	19	17	16	24	18	14	13	6	7	6	16	35	25	24	29	7	6	8	8	5	3	3	4	1	0	0	0
OTU502	40	29	29	26	21	1	2	0	0	9	6	13	14	17	11	5	3	8	17	17	26	17	21	5	6	14	23	15	8	22	19	5	3	0	0	0
OTU503	0	5	2	9	9	3	1	5	24	0	1	1	3	25	26	30	73	39	3	1	2	1	4	1	0	1	1	0	13	14	24	33	70	40	99	70
OTU504	21	44	36	22	14	6	2	1	2	8	20	16	30	16	13	6	1	7	17	15	46	18	31	32	16	25	16	13	23	40	27	7	1	1	0	0
OTU505	58	95	8	8	2	4	0	0	0	10	10	19	13	14	9	13	4	1	8	16	17	17	16	30	33	28	39	8	20	9	9	3	0	0	0	0
OTU506	1	3	2	3	0	0	1	0	0	26	23	12	9	14	2	10	2	8	17	30	63	33	28	17	20	25	29	17	29	54	45	10	2	0	0	0
OTU507	5	1	4	4	5	60	51	55	72	1	1	3	3	4	8	8	20	14	3	1	5	1	3	1	4	4	2	3	8	8	4	14	21	35	46	49
OTU508	4	1	0	1	0	0	0	0	0	46	49	40	28	21	16	19	9	6	12	35	8	7	22	38	14	17	23	6	7	1	1	0	0	0	0	2
OTU509	3	2	5	14	9	2	0	0	0	8	12	4	6	8	6	0	0	0	8	25	29	20	28	31	21	23	11	19	33	70	101	18	14	2	0	1
OTU51	0	3	3	10	36	107	195	242	340	1	1	1	1	21	55	100	192	91	1	3	4	2	14	2	1	0	13	4	7	6	30	140	179	198	179	201
OTU510	8	26	34	14	20	10	12	17	31	24	32	68	105	83	83	65	108	80	11	32	33	60	29	22	21	31	42	39	105	49	58	55	72	103	84	73
OTU511	0	1	0	0	6	13	27	93	53	0	0	0	2	2	2	10	12	9	1	0	0	0	0	0	0	0	0	2	0	0	1	17	14	31	15	11
OTU512	0	0	0	0	0	19	42	65	68	0	0	0	3	3	14	17	23	19	1	2	0	0	1	1	0	0	0	1	0	2	0	9	15	13	13	7
OTU513	0	0	0	0	0	0	0	0	0	1	0	0	0	0	0	0	0	0	0	0	0	0	0	0	0	0	0	0	0	0	0	0	0	0	0	0
OTU514	10	0	0	0	0	0	0	0	0	12	4	1	0	1	2	0	0	3	17	118	16	45	14	5	1	1	0	7	1	0	0	0	0	0	0	0
OTU515	58	69	64	63	46	20	5	1	0	11	7	11	12	10	4	3	3	0	16	18	8	15	12	8	17	26	30	7	8	12	9	6	0	0	0	0
OTU516	3	3	12	6	49	61	34	41	24	19	12	3	12	5	72	78	4	34	15	20	21	14	7	1	4	2	2	51	38	14	14	29	4	3	0	2
OTU517	23	7	16	10	4	2	0	0	0	14	11	10	24	17	9	9	3	10	33	14	8	17	15	14	12	20	13	24	15	26	10	6	1	0	0	0
OTU5177	0	0	7	1	10	0	0	0	0	5	15	12	3	20	3	22	6	8	0	2	1	6	7	1	1	2	2	2	6	5	2	2	1	2	0	0
OTU518	1	22	9	13	10	5	12	0	0	4	10	33	25	81	54	26	29	30	5	5	8	20	14	21	9	11	12	3	27	26	20	18	15	4	4	11
OTU519	6	13	12	37	39	81	53	43	51	5	4	6	20	20	59	37	58	30	3	13	12	14	10	3	4	7	9	8	27	16	26	25	60	81	79	66
OTU5199	5	10	1	1	0	4	9	0	0	7	13	13	5	17	4	1	1	1	7	8	10	12	11	9	5	13	13	5	1	5	2	0	2	0	0	0
OTU52	154	264	206	225	183	57	24	20	9	58	87	141	88	165	74	60	28	80	16	42	55	81	77	90	93	113	155	29	99	103	80	74	26	23	14	11
OTU520	0	0	0	0	6	39	52	63	18	0	0	0	0	1	1	0	0	0	0	0	1	0	0	0	0	0	0	0	0	1	0	0	2	1	4	4
OTU521	14	71	60	70	57	25	12	6	2	0	2	2	5	14	10	9	21	3	1	3	3	2	1	0	2	0	1	3	18	18	27	6	10	2	8	2
OTU522	9	18	20	19	18	4	9	0	1	15	7	7	8	12	12	17	0	6	4	8	15	21	37	33	8	5	4	7	15	8	11	4	1	1	2	0
OTU523	28	20	22	15	20	5	11	0	1	39	36	35	73	56	44	63	30	52	94	56	82	66	54	38	48	45	37	105	81	68	80	54	22	21	32	20
OTU524	15	8	14	15	17	24	8	0	15	1	4	1	5	1	4	2	1	4	12	9	11	7	5	6	6	7	8	9	15	16	16	14	4	7	12	2
OTU525	0	0	0	0	0	13	0	8	10	0	0	0	1	3	6	12	19	19	0	1	0	2	0	0	0	0	3	0	0	0	4	46	41	35	19	19
OTU5250	5	0	4	0	0	0	0	2	2	7	2	4	10	2	4	12	6	12	8	5	4	4	2	0	0	1	0	3	5	2	2	1	6	6	4	7
OTU526	24	35	68	61	94	41	9	4	1	8	4	10	17	3	16	3	2	8	6	9	10	4	4	5	4	4	8	7	6	11	8	7	0	0	0	0
OTU527	0	0	0	0	2	10	23	16	28	1	0	1	3	3	9	4	26	15	1	0	0	2	0	0	0	0	9	2	11	0	5	23	20	23	30	67
OTU5277	1	8	6	7	9	5	10	0	7	0	2	1	0	6	2	2	7	1	1	0	0	1	0	1	0	1	2	1	5	10	3	11	6	8	9	13
OTU528	23	26	29	3	6	5	6	1	0	50	26	52	92	24	34	38	4	25	46	41	69	50	61	35	46	51	48	66	35	17	7	3	1	0	0	0
OTU529	0	12	14	30	39	35	34	26	41	1	7	5	1	7	5	10	19	9	0	7	15	14	7	7	14	12	10	5	16	33	40	23	33	13	50	43
OTU5295	1	0	4	0	2	1	0	0	0	3	2	3	9	7	36	17	33	15	4	3	8	5	3	2	0	2	4	2	9	7	6	27	53	47	26	11
OTU53	75	53	74	44	46	24	4	0	0	241	198	232	153	129	90	103	34	70	248	210	156	146	152	162	121	163	193	111	105	84	70	31	5	4	3	0
OTU530	4	46	26	32	27	12	16	6	9	12	3	0	1	15	19	24	0	12	6	20	26	13	11	12	6	1	5	3	25	44	38	34	33	11	28	15
OTU5305	0	0	3	3	2	0	2	7	0	4	2	0	3	4	15	27	5	3	6	27	3	1	5	0	2	0	0	3	5	0	2	22	3	6	7	6
OTU531	11	9	10	3	5	6	3	0	0	17	11	11	14	6	3	5	2	5	12	16	27	15	27	19	16	21	13	15	16	11	14	4	0	0	0	0
OTU532	2	2	2	5	1	6	15	13	42	0	1	3	0	2	9	7	10	7	1	0	1	0	1	4	1	1	0	1	1	3	5	9	12	6	10	9
OTU533	78	21	29	15	21	10	0	5	0	46	41	40	51	44	31	24	14	48	73	40	41	32	28	15	32	26	52	70	34	27	18	11	0	0	0	0
OTU534	0	5	4	2	1	1	0	0	0	9	32	39	28	46	16	13	7	15	4	10	9	15	17	21	21	25	15	2	11	12	11	9	6	1	2	0
OTU535	13	1	2	0	0	0	0	1	2	23	6	4	5	2	5	2	1	4	52	65	27	59	17	2	6	4	3	29	3	0	0	0	0	1	0	0
OTU5354	17	7	11	6	2	0	0	1	0	20	15	11	12	9	5	10	2	1	20	14	14	12	22	19	19	25	20	16	7	4	5	1	0	0	0	0
OTU536	10	23	14	7	2	5	3	0	1	8	8	20	21	20	13	12	2	8	7	15	10	12	16	7	15	14	14	12	13	8	10	2	1	0	1	0
OTU537	26	12	25	11	33	51	24	16	20	7	14	12	34	22	54	66	52	83	30	28	20	14	32	12	21	16	25	38	79	40	46	39	60	71	75	87
OTU538	21	30	43	34	44	25	1	4	0	1	4	3	4	3	1	5	1	9	0	3	5	3	2	2	5	6	5	4	4	16	13	4	1	0	0	0
OTU539	0	5	1	22	25	34	29	31	23	4	1	7	10	29	32	44	57	64	1	2	2	4	4	0	2	3	3	2	15	7	15	30	63	63	169	170
OTU54	1	0	0	18	25	90	154	88	193	2	0	0	1	1	0	0	7	20	2	1	1	0	1	0	0	2	1	0	0	6	6	6	52	19	46	102
OTU540	2	6	1	9	21	89	144	118	131	4	2	3	6	14	21	31	51	42	1	1	3	1	2	1	0	2	4	2	10	15	8	44	81	112	77	113
OTU541	0	4	0	0	6	11	6	8	17	0	0	0	1	0	5	1	0	4	0	0	1	0	3	1	1	0	0	0	0	2	0	4	7	6	10	15
OTU542	17	10	21	9	12	3	3	4	0	18	8	8	16	9	8	13	5	10	23	43	62	49	39	20	14	17	16	39	29	33	21	15	24	13	9	4
OTU543	0	0	0	1	2	17	34	73	29	0	0	0	0	0	0	2	2	1	0	0	0	0	0	0	0	0	0	0	0	0	5	5	9	11	4	6
OTU5430	1	0	3	8	1	4	0	0	0	2	6	3	11	9	10	15	10	6	4	0	2	0	0	0	0	0	0	3	4	1	3	6	0	4	1	0
OTU544	1	2	3	4	9	17	7	7	30	3	5	9	12	8	16	16	31	15	6	6	10	9	1	4	1	5	13	8	14	15	17	20	30	36	27	37
OTU5445	0	0	0	0	1	2	9	5	2	0	0	0	1	1	6	6	8	5	0	0	1	0	0	0	0	0	0	1	2	0	2	14	11	10	14	10
OTU5448	0	0	2	4	30	148	41	6	0	0	1	0	1	0	0	0	3	3	0	2	0	0	0	0	0	1	1	0	0	1	1	2	2	3	2	18
OTU545	2	7	22	51	64	23	9	5	52	1	0	5	8	8	9	8	20	13	0	6	4	7	9	4	2	2	8	5	18	42	35	17	15	12	23	27
OTU546	0	1	0	1	4	4	0	0	11	0	0	5	4	12	27	21	54	16	1	0	1	4	0	1	2	2	2	2	12	7	8	42	26	53	30	40
OTU547	0	0	1	3	0	4	16	12	23	1	1	1	1	1	3	7	2	8	0	0	0	2	1	0	3	0	0	0	0	2	1	6	9	12	11	6
OTU5479	0	0	0	0	0	0	10	18	15	0	0	0	0	0	4	7	1	7	0	0	0	0	0	1	0	0	0	0	0	0	0	0	3	1	2	2
OTU548	39	40	60	37	41	10	4	8	7	29	28	32	26	20	3	13	5	6	44	47	45	37	20	19	20	31	18	37	41	40	44	9	1	0	0	0
OTU549	14	73	32	21	6	3	1	4	0	19	15	19	14	24	3	1	1	11	13	14	29	33	55	50	27	43	23	11	18	23	12	1	0	0	0	0
OTU5491	15	4	2	2	0	0	0	0	0	12	2	8	4	7	1	3	2	2	3	6	13	3	16	7	9	10	13	17	9	0	0	1	0	0	0	0
OTU5495	0	0	0	1	1	0	0	0	0	0	0	0	4	1	8	8	9	22	4	2	8	5	3	0	0	0	3	0	3	3	1	17	13	27	14	9
OTU55	42	83	48	24	14	9	3	2	1	84	195	161	58	148	60	55	21	37	46	205	39	166	85	104	104	125	92	24	46	34	29	11	6	1	1	4
OTU550	20	53	8	7	2	3	0	1	0	30	27	44	13	19	12	9	6	2	30	33	32	52	33	33	36	29	35	17	11	1	2	1	1	0	0	0
OTU551	7	21	6	4	2	3	0	0	1	13	20	25	16	9	13	3	6	6	6	8	17	36	23	59	47	23	28	9	13	6	13	1	0	0	0	0
OTU552	7	33	4	5	0	0	0	0	0	12	17	10	6	9	2	2	0	1	3	28	22	26	27	26	27	31	19	8	16	7	21	1	4	0	0	0
OTU553	3	6	17	11	13	6	7	1	5	4	6	4	6	8	9	7	8	25	4	6	7	1	6	2	1	7	7	6	11	11	7	11	12	8	6	7
OTU5538	0	0	0	0	1	3	1	3	11	3	2	0	6	8	1	0	3	4	1	2	3	0	0	3	2	3	0	3	3	2	1	6	14	6	7	7
OTU554	0	0	0	0	0	0	0	23	51	0	0	0	0	0	0	0	0	0	0	0	0	0	0	0	1	0	0	0	0	0	0	0	0	0	1	0
OTU555	4	17	16	26	20	11	2	0	1	9	5	29	23	25	19	32	27	20	8	3	6	11	10	10	10	15	13	9	27	19	28	30	36	20	27	5
OTU556	205	74	47	16	16	22	7	10	2	234	55	30	73	24	94	58	14	22	391	117	79	74	57	30	31	27	13	143	28	9	5	10	3	0	0	0
OTU557	2	3	0	0	0	0	0	2	0	0	4	6	119	12	18	67	3	0	2	7	7	8	8	4	14	13	4	16	6	3	0	2	9	3	1	0
OTU559	20	12	5	8	6	3	1	0	0	2	3	5	6	4	4	2	0	7	16	19	14	13	9	10	16	10	13	31	16	11	10	3	3	2	11	8
OTU56	22	88	61	104	182	299	467	540	852	5	9	22	39	117	196	211	469	278	5	15	19	14	42	20	25	14	45	15	60	84	127	460	600	673	548	634
OTU560	0	4	0	2	2	11	2	0	0	1	0	0	0	24	78	13	24	7	1	2	2	1	0	1	2	1	0	0	2	1	1	28	14	8	3	7
OTU561	31	19	47	19	39	8	9	3	0	15	12	20	20	7	9	7	1	5	21	9	10	10	9	10	8	26	14	34	21	18	19	11	1	0	2	2
OTU562	9	30	27	33	46	5	14	4	1	19	5	19	25	26	3	15	15	6	15	10	21	35	45	47	17	16	30	6	34	28	56	27	16	18	7	12
OTU5624	4	9	4	1	6	0	0	0	0	11	6	7	18	2	8	3	2	3	14	4	5	4	5	9	6	6	4	7	11	2	8	1	0	0	0	0
OTU563	0	0	1	7	14	16	17	8	8	1	2	1	0	0	7	3	6	14	0	3	1	1	2	1	0	0	3	4	13	10	15	7	16	22	15	36
OTU564	0	0	0	0	0	0	0	0	0	0	0	0	0	0	0	0	0	0	0	0	0	0	0	0	0	0	0	0	0	0	0	0	0	0	0	0
OTU565	0	0	0	0	3	13	33	66	25	0	0	0	0	0	0	0	0	0	0	0	0	0	0	0	0	0	1	0	0	0	0	0	0	0	0	0
OTU5652	3	3	6	1	0	1	0	0	0	10	16	16	10	20	7	6	6	6	18	17	8	17	18	27	9	12	21	14	21	26	27	4	0	1	0	0
OTU566	1	0	1	2	5	46	50	63	26	0	2	0	1	0	0	1	1	0	0	1	0	0	0	0	0	0	1	0	0	1	0	3	16	6	12	17
OTU567	11	1	9	5	8	13	0	0	0	18	11	12	11	14	9	17	7	18	34	48	47	24	36	26	35	38	28	53	34	51	58	25	15	2	9	8
OTU568	0	2	1	5	3	6	11	7	0	0	6	13	10	17	15	11	28	26	1	3	3	8	2	1	0	2	8	3	22	16	32	26	49	43	21	13
OTU569	50	18	41	5	8	5	1	3	0	34	23	25	31	14	22	23	1	9	65	17	36	28	29	25	18	42	18	76	14	15	5	2	0	0	0	0
OTU57	15	64	28	60	44	24	6	6	0	12	19	20	15	37	17	5	8	16	15	30	83	84	81	86	101	71	73	35	55	67	75	52	35	5	10	20
OTU570	11	12	10	4	4	0	4	0	0	51	61	37	33	55	20	13	10	6	26	39	71	56	41	54	58	44	40	29	26	19	16	4	0	0	0	0
OTU571	32	18	33	24	3	5	0	1	0	14	6	4	7	13	3	6	1	3	12	12	17	18	21	21	12	21	11	13	14	8	7	0	2	0	0	0
OTU572	0	2	0	7	31	33	45	14	36	0	1	2	0	4	6	5	12	6	0	1	1	0	0	0	1	0	0	0	5	4	3	14	11	35	20	24
OTU573	69	102	150	97	101	60	30	19	9	60	43	56	79	64	34	39	26	42	76	58	145	74	86	70	64	113	87	137	112	111	109	56	24	23	58	41
OTU574	24	31	17	38	22	9	8	0	0	6	2	12	6	4	0	0	0	0	1	4	1	1	5	2	4	6	13	1	7	7	6	3	0	0	0	0
OTU575	4	7	45	28	51	71	37	23	6	4	4	7	20	24	35	54	23	74	17	3	14	13	9	6	6	3	7	34	41	32	20	38	12	17	23	15
OTU576	0	0	0	2	5	16	28	73	143	0	0	0	0	4	23	11	13	12	0	0	0	0	0	0	0	0	0	1	0	0	4	19	31	30	52	64
OTU5760	13	3	5	0	3	0	0	1	0	9	14	6	7	4	7	8	0	2	3	0	2	6	2	5	1	3	4	8	7	1	2	0	0	5	2	0
OTU5768	24	13	9	1	0	1	0	4	0	42	18	24	20	2	14	9	4	6	39	21	43	21	14	10	9	20	20	30	17	2	6	0	0	0	0	1
OTU577	6	19	27	28	34	16	9	7	9	2	9	4	1	18	16	13	25	18	6	7	6	8	3	5	2	5	6	3	11	20	23	10	20	14	16	12
OTU5778	5	6	3	1	3	1	2	0	0	5	1	11	13	13	0	1	0	1	7	30	5	8	1	0	3	4	15	6	1	2	1	0	0	0	0	0
OTU578	6	13	26	27	18	11	1	0	3	6	6	27	14	33	17	10	15	8	8	6	5	19	19	13	24	17	26	14	29	22	36	13	16	13	8	14
OTU579	0	0	1	1	3	43	34	57	105	4	1	2	3	2	18	10	25	39	2	4	4	6	4	3	3	3	4	7	7	5	10	31	39	34	42	62
OTU58	133	64	43	29	8	9	0	0	0	78	134	138	53	60	19	24	6	12	60	156	65	111	50	33	89	331	238	42	42	12	4	0	0	0	0	0
OTU580	34	25	39	9	15	4	0	0	2	105	61	91	78	60	38	33	12	30	80	45	82	99	106	114	79	118	112	72	56	39	35	8	7	0	0	2
OTU581	0	1	0	2	5	42	19	70	73	0	0	0	0	0	0	0	0	3	0	0	0	0	0	0	0	0	0	1	0	0	0	0	0	0	10	8
OTU582	7	11	20	13	13	12	3	2	11	4	7	16	42	40	62	124	87	148	24	5	13	11	16	1	4	0	6	51	53	45	47	111	69	83	92	62
OTU583	13	7	8	11	8	3	1	0	0	4	4	8	13	6	14	16	6	13	10	1	8	7	1	4	5	3	11	6	10	11	13	10	7	2	3	2
OTU5839	0	1	1	1	9	13	3	2	0	0	5	1	1	3	3	7	7	9	0	0	0	2	2	0	0	1	1	0	3	3	4	3	11	9	9	7
OTU584	0	0	0	0	0	7	19	16	31	0	0	0	0	10	12	23	73	28	1	1	1	1	2	0	0	2	1	0	4	1	14	51	89	69	17	13
OTU585	0	0	0	0	0	5	34	30	27	0	0	0	0	0	0	0	0	0	0	0	0	0	0	0	0	0	0	0	0	0	0	0	0	1	0	3
OTU5856	0	0	0	2	1	0	0	0	2	0	3	4	4	0	7	15	11	5	4	3	2	0	1	0	0	1	0	8	5	2	2	9	3	1	10	2
OTU586	27	14	11	1	2	4	0	0	0	42	31	33	49	51	37	18	13	22	44	23	32	50	36	27	15	28	34	38	39	41	37	8	6	0	0	2
OTU587	155	72	24	14	2	22	8	3	7	188	155	66	60	24	95	42	14	18	103	161	48	34	23	25	33	17	3	34	27	18	11	17	0	0	1	2
OTU588	11	9	9	14	6	4	1	0	3	21	29	45	13	21	10	6	2	3	26	46	26	39	14	29	34	39	55	13	10	5	0	1	0	0	0	0
OTU589	0	0	1	2	2	22	13	36	34	0	0	1	0	5	17	24	39	26	2	2	1	3	2	0	0	0	1	4	8	4	1	17	16	41	16	31
OTU59	3	0	5	23	54	237	256	355	267	1	1	2	9	13	51	56	115	94	2	1	7	3	5	4	2	1	8	3	15	10	13	137	174	229	165	189
OTU590	0	1	3	4	2	3	8	7	0	0	0	3	7	7	29	22	37	37	2	2	1	2	7	0	1	0	0	2	8	3	8	18	21	29	15	18
OTU591	3	15	29	37	75	38	21	11	7	4	4	4	6	18	33	40	39	44	4	4	4	9	4	10	9	2	6	10	34	46	52	57	33	43	44	52
OTU592	10	23	13	10	5	7	0	3	0	13	3	2	1	5	3	2	3	2	3	10	14	42	21	13	0	0	1	4	3	2	0	0	0	0	0	0
OTU5927	16	3	5	1	2	0	4	0	0	10	5	4	0	4	1	1	0	0	22	9	8	7	4	1	4	9	10	9	1	7	3	3	0	0	0	0
OTU593	0	0	0	0	3	12	14	17	14	0	0	0	0	4	1	3	3	4	0	0	0	0	1	0	1	1	0	1	1	1	1	15	5	6	7	18
OTU595	15	32	33	34	20	5	2	0	0	25	30	14	31	15	15	20	7	21	17	19	29	23	26	11	25	19	17	15	25	30	12	13	14	10	14	11
OTU596	0	0	0	0	4	33	11	33	77	0	1	0	1	2	2	0	1	0	0	0	4	4	0	3	1	1	0	0	2	1	1	2	0	9	10	13
OTU5965	2	1	4	2	9	5	0	0	0	2	4	9	11	6	0	3	5	3	9	7	19	8	7	10	9	9	5	8	7	9	5	6	0	0	0	0
OTU597	1	4	3	0	0	0	3	1	0	2	13	8	3	1	3	0	1	0	1	1	2	4	16	43	43	13	9	2	4	0	0	0	0	0	0	0
OTU598	3	6	0	1	1	0	0	0	0	10	48	49	2	0	2	1	1	0	6	54	21	61	29	41	64	74	53	5	3	1	0	0	0	1	0	0
OTU5986	3	3	6	6	8	4	0	3	2	1	1	3	5	9	8	11	8	8	7	5	15	3	1	1	1	5	7	7	14	15	16	9	17	11	2	2
OTU599	2	3	7	9	8	47	38	19	24	0	1	1	10	4	34	65	53	76	11	2	1	1	1	0	1	0	1	13	7	4	8	25	26	40	42	29
OTU6	1	6	3	17	18	18	108	108	125	5	11	3	11	33	195	52	21	81	5	4	5	17	11	5	14	3	14	8	8	9	11	60	99	72	82	84
OTU60	0	6	13	5	2	12	50	45	165	1	1	4	1	14	17	19	7	25	0	2	3	2	2	4	4	2	0	0	5	5	8	19	47	14	25	18
OTU600	18	13	10	13	11	7	0	0	0	13	11	9	15	9	14	9	2	7	23	14	21	16	11	6	11	17	6	18	8	3	13	6	0	1	0	0
OTU601	0	2	2	1	1	10	25	46	49	0	1	0	0	0	1	1	11	0	0	1	0	0	0	0	0	1	0	2	1	1	5	1	4	11	5	8
OTU602	1	5	6	13	12	6	4	5	5	1	0	2	8	9	36	56	61	55	2	0	3	2	2	0	0	1	0	4	5	5	8	50	36	49	29	18
OTU603	8	2	0	0	0	0	0	0	0	9	41	10	7	3	0	1	0	0	9	4	0	0	4	3	10	3	3	9	1	0	0	0	0	0	0	0
OTU604	12	30	10	26	17	1	3	0	0	8	11	7	4	31	12	9	0	7	6	10	12	16	19	13	16	12	13	7	7	21	15	15	17	1	0	0
OTU605	10	43	16	31	23	4	5	0	3	29	88	48	38	41	30	19	8	33	17	27	26	62	49	71	59	31	45	6	23	20	21	13	2	0	3	6
OTU606	27	24	9	6	4	2	0	1	0	6	4	5	8	4	3	1	1	3	16	13	14	16	19	16	9	5	4	18	6	4	3	0	0	0	0	0
OTU607	2	4	12	9	95	263	120	41	70	12	11	27	31	19	91	72	52	96	24	30	286	93	124	30	75	46	50	46	100	39	52	249	116	190	103	56
OTU608	0	0	0	2	5	12	6	13	13	1	0	2	2	4	11	11	15	15	0	0	0	1	0	1	0	0	1	1	3	5	9	30	62	51	66	65
OTU609	0	0	0	0	0	0	3	10	3	0	0	0	0	0	0	0	0	0	0	0	0	0	0	0	0	0	0	0	0	0	0	0	0	0	0	0
OTU61	140	56	116	78	60	11	3	6	0	21	48	42	31	11	13	8	2	15	90	66	51	59	53	59	102	185	114	136	91	131	90	13	4	0	0	0
OTU610	0	1	6	1	10	3	0	0	0	11	6	13	25	13	39	36	10	24	10	18	26	12	13	12	13	17	15	21	40	50	41	34	21	25	8	10
OTU611	0	0	0	0	0	0	0	0	0	0	0	0	0	0	0	0	0	0	0	0	1	0	0	0	0	0	0	0	0	0	0	0	0	0	0	0
OTU612	6	19	1	0	1	3	0	1	0	5	28	32	9	4	8	2	0	0	4	26	17	56	29	76	73	64	38	3	3	1	0	1	0	0	0	0
OTU613	10	26	15	24	23	3	0	0	0	12	26	23	27	49	6	8	6	6	9	10	8	6	15	14	24	22	36	13	38	43	34	1	0	0	0	2
OTU614	1	0	1	0	1	5	1	0	0	6	3	10	10	21	31	33	29	45	4	4	8	5	11	8	8	4	3	8	18	11	2	32	38	43	44	44
OTU615	15	33	61	40	59	24	6	1	4	16	12	17	19	19	28	21	15	31	10	13	14	16	18	21	21	21	19	25	22	43	28	41	27	24	14	12
OTU616	16	10	44	67	38	9	2	6	0	5	4	24	15	19	10	5	3	3	4	2	2	5	4	5	4	7	4	3	6	1	8	3	0	1	1	0
OTU6164	4	4	7	3	2	4	1	3	0	0	0	6	8	1	1	5	0	2	1	6	5	3	7	5	1	3	0	6	11	3	3	4	4	3	6	4
OTU617	16	34	33	68	52	28	25	14	12	2	8	13	16	22	28	22	27	14	3	2	10	7	6	6	3	5	5	8	32	42	35	22	24	14	30	45
OTU6171	0	2	4	0	9	16	12	8	32	0	1	1	4	14	20	11	48	37	1	3	0	2	2	2	1	3	5	0	16	6	16	36	41	71	102	57
OTU6176	9	5	0	0	0	0	0	0	0	1	1	9	2	1	0	0	0	0	6	3	1	2	5	5	9	12	9	5	2	0	0	0	0	0	0	0
OTU618	3	1	2	6	5	29	45	19	42	0	3	4	2	2	12	6	9	6	3	1	6	6	5	3	2	1	3	6	4	1	5	2	11	7	24	15
OTU6181	18	1	16	6	8	14	2	0	0	6	4	5	10	9	4	7	7	4	12	4	6	4	10	4	4	0	9	15	8	10	4	2	5	0	1	0
OTU619	9	10	10	1	0	0	0	0	0	1	1	0	2	3	0	1	0	0	3	6	5	11	4	10	2	0	1	0	1	1	0	0	0	1	0	0
OTU62	0	0	0	0	11	37	264	205	171	0	0	0	0	0	0	0	0	0	0	0	0	0	0	0	0	0	0	1	0	0	0	1	0	0	0	0
OTU620	7	6	11	2	17	27	3	5	0	16	5	5	17	4	92	70	14	22	12	4	9	5	5	1	3	5	2	13	27	3	4	4	0	0	0	0
OTU621	0	21	14	16	10	12	2	6	1	3	22	13	8	16	7	7	8	1	0	13	5	3	1	10	13	2	1	0	2	15	6	4	2	0	0	0
OTU622	1	0	0	0	0	0	0	0	1	3	0	0	0	1	1	1	0	2	2	0	0	1	0	0	0	0	0	1	0	0	0	0	0	0	0	0
OTU623	0	1	0	0	5	27	26	30	39	0	0	0	0	2	2	1	9	1	0	0	0	1	0	0	0	1	1	1	0	0	1	8	6	10	11	4
OTU624	19	23	11	16	15	8	0	5	0	10	10	8	13	4	6	6	0	1	8	9	6	9	10	8	9	12	8	13	10	5	4	3	1	0	2	2
OTU625	0	0	0	0	1	2	13	4	2	0	0	0	0	7	18	20	49	26	0	0	0	1	0	0	0	0	0	3	3	0	6	11	20	39	32	18
OTU626	2	3	11	5	9	15	0	3	6	5	3	7	15	29	32	31	29	32	2	5	6	6	2	5	0	4	9	8	43	39	53	37	58	46	43	19
OTU627	14	51	38	53	33	25	11	8	2	2	4	17	8	11	21	13	10	21	8	17	17	26	19	10	12	28	18	21	27	36	46	44	9	24	16	19
OTU628	32	8	22	3	7	9	0	2	0	37	21	15	19	5	13	5	1	3	66	37	33	40	28	15	18	22	11	41	9	10	5	4	1	1	0	0
OTU629	8	19	16	34	37	15	11	4	2	6	6	11	14	28	19	14	16	22	8	10	9	15	6	9	8	7	5	10	19	26	24	28	13	16	12	22
OTU63	75	229	33	34	19	8	17	7	1	37	83	70	31	35	37	16	12	34	49	134	150	241	194	268	275	236	190	57	70	71	63	45	5	2	3	0
OTU630	0	0	0	0	0	0	6	5	27	0	0	0	1	0	0	1	0	0	0	0	0	0	0	0	0	0	1	0	0	0	0	0	0	0	0	0
OTU631	5	2	4	0	0	0	0	0	0	18	14	11	18	25	12	19	10	13	20	9	15	8	15	8	7	9	18	18	17	11	13	11	5	4	5	1
OTU632	1	1	2	11	5	2	0	0	0	0	0	0	2	13	17	28	42	32	0	2	0	1	1	0	0	0	4	0	10	4	7	72	57	58	29	20
OTU633	11	6	4	1	3	0	1	0	0	12	6	4	5	10	2	3	2	0	11	12	12	10	16	19	23	12	12	12	14	23	29	11	0	0	0	0
OTU634	18	43	21	10	15	2	2	0	0	22	30	41	32	36	11	18	0	15	22	43	50	31	37	41	54	79	65	41	36	32	21	13	6	0	0	0
OTU635	1	1	1	0	0	9	5	2	2	2	2	0	3	0	3	18	6	24	7	8	7	3	5	2	4	4	0	8	13	8	8	16	13	10	27	9
OTU6355	0	0	0	0	0	0	0	0	0	3	0	6	7	1	3	17	8	13	7	2	0	3	1	2	2	0	2	5	2	2	2	2	3	5	1	8
OTU636	18	6	6	2	3	2	2	4	0	33	6	10	12	8	10	8	2	6	22	14	10	14	26	23	8	22	7	17	6	2	0	1	0	0	0	0
OTU637	100	118	122	137	69	31	5	8	1	21	22	27	25	25	33	34	6	19	25	30	30	30	27	34	28	38	32	29	40	62	58	22	3	0	0	0
OTU638	0	0	2	12	15	55	34	77	42	2	3	7	9	7	19	20	41	33	1	4	4	2	4	3	0	4	4	9	17	8	18	42	50	76	74	36
OTU639	2	1	3	3	9	8	11	0	6	0	0	0	0	5	10	11	14	15	0	2	5	5	3	2	5	2	0	1	6	7	12	15	12	16	10	24
OTU64	94	90	94	44	30	38	4	0	0	140	93	181	152	78	44	41	14	35	91	65	62	76	99	101	92	127	161	96	77	99	65	33	15	14	11	11
OTU640	4	17	28	34	29	17	7	0	6	2	4	3	5	5	9	4	3	7	5	7	2	7	6	2	5	4	4	10	9	18	10	2	1	0	0	0
OTU641	11	1	1	0	0	0	0	4	0	170	79	64	96	51	206	122	40	25	98	74	22	37	27	28	11	16	35	26	12	0	1	5	1	0	2	0
OTU642	14	8	13	23	19	5	5	0	6	28	7	3	3	5	1	2	1	2	14	11	15	32	18	23	9	4	6	11	14	14	14	1	0	1	0	0
OTU643	0	3	1	4	5	12	10	17	8	0	0	0	2	1	4	6	9	14	0	0	0	0	0	0	0	1	0	0	5	2	4	15	21	18	22	17
OTU644	0	0	1	0	0	0	0	0	0	5	6	1	2	3	0	1	0	0	4	1	4	4	0	6	2	3	0	5	1	0	0	0	0	0	0	0
OTU645	7	20	21	9	8	5	2	1	0	42	13	21	43	23	45	36	4	9	17	83	35	38	23	17	18	14	15	22	22	21	26	9	0	0	0	0
OTU646	1	0	0	2	1	6	50	26	26	0	1	1	1	6	12	7	14	5	0	1	0	0	3	1	1	1	2	0	2	0	0	19	40	25	32	45
OTU647	57	31	65	27	22	17	4	7	0	186	128	154	191	126	135	182	115	79	50	65	27	36	55	52	31	54	97	46	73	34	30	10	4	1	2	7
OTU6477	3	2	0	0	0	0	0	0	0	6	7	20	15	3	8	4	1	2	4	6	7	6	7	10	6	1	15	9	0	0	1	0	0	0	0	1
OTU648	43	18	45	8	12	1	0	0	0	21	11	11	24	4	13	5	0	11	29	45	64	32	25	22	36	32	25	55	47	64	50	18	0	0	0	0
OTU649	0	3	6	14	14	1	0	1	13	0	0	0	1	3	9	20	27	26	0	0	0	0	2	1	0	0	0	0	8	1	7	21	37	30	19	5
OTU65	292	315	220	77	66	45	14	18	11	347	159	224	275	107	110	111	39	71	483	209	266	192	171	146	120	153	176	248	113	73	48	13	4	1	0	1
OTU650	1	51	19	51	22	8	45	47	45	2	11	17	12	12	5	54	31	12	1	5	4	3	2	5	3	0	1	0	6	17	18	4	10	3	4	4
OTU651	2	2	0	0	2	1	0	2	1	1	1	0	0	0	23	19	0	1	1	0	1	4	0	0	0	0	0	2	5	0	0	0	1	0	0	1
OTU652	17	9	15	10	2	0	0	2	0	41	10	18	33	22	16	24	3	19	19	21	32	17	22	21	18	21	22	30	20	21	11	2	0	0	1	0
OTU653	11	85	42	51	55	15	6	0	0	1	0	1	3	0	0	0	3	1	0	0	1	0	1	2	3	0	1	1	13	13	17	7	20	7	7	1
OTU654	0	4	0	6	2	1	11	5	12	0	0	1	0	1	7	7	0	2	0	1	2	3	0	0	0	2	2	2	2	0	2	3	23	1	14	7
OTU6548	1	6	2	9	1	1	5	0	0	1	3	2	1	9	9	23	8	10	0	2	3	1	1	0	2	0	2	0	0	2	5	6	5	0	3	0
OTU655	1	0	0	0	0	0	0	0	1	0	0	0	0	0	0	0	0	0	0	0	0	0	0	0	0	0	0	0	0	0	0	0	0	0	0	0
OTU6556	17	8	0	0	3	0	0	3	0	11	6	4	12	4	4	3	0	0	12	15	6	10	18	11	1	7	3	20	0	0	3	0	0	0	0	0
OTU656	59	54	83	54	19	8	1	0	5	29	31	74	55	33	29	13	7	3	24	23	41	26	33	55	48	37	68	29	41	29	21	18	0	4	5	0
OTU657	12	10	2	8	0	1	0	0	0	7	4	2	2	7	1	6	5	3	3	8	10	10	31	30	18	4	6	4	14	10	16	24	4	3	0	0
OTU658	0	2	3	0	5	18	26	19	6	0	0	1	1	1	3	2	10	6	0	1	2	0	3	0	0	0	2	1	1	4	10	30	14	23	25	28
OTU659	6	4	13	6	5	8	0	4	6	11	5	9	33	22	55	71	69	101	40	27	27	24	15	4	6	13	10	47	55	38	27	71	88	87	66	62
OTU66	49	45	95	99	158	52	17	5	3	32	25	57	64	34	48	12	21	35	21	28	45	32	41	51	37	59	61	35	45	48	63	53	26	13	17	15
OTU660	2	8	4	5	9	2	0	0	0	3	0	2	2	3	9	2	3	1	5	6	21	8	22	15	10	13	10	9	24	22	43	11	19	1	16	4
OTU661	13	15	19	15	23	12	13	2	0	0	3	1	1	6	1	1	0	0	2	3	9	2	3	6	5	2	7	10	8	8	14	3	6	1	4	3
OTU662	0	3	4	9	9	25	19	13	18	0	1	0	2	5	18	26	27	57	1	1	1	0	2	1	2	1	1	2	7	3	8	24	17	36	31	35
OTU663	0	0	0	3	6	28	11	11	25	1	0	0	1	5	27	25	65	43	2	0	1	0	5	1	0	0	1	1	10	2	5	14	26	36	41	29
OTU664	0	0	0	1	0	1	0	8	12	1	0	0	4	5	7	11	16	19	3	2	3	2	1	5	0	3	2	1	5	0	6	27	32	27	30	18
OTU6646	37	21	30	13	22	5	2	0	0	10	10	7	14	5	9	6	8	2	18	22	28	18	17	15	14	21	12	24	15	20	13	8	1	1	1	0
OTU665	3	0	4	7	9	10	0	0	2	6	2	4	20	18	17	29	12	20	7	5	9	7	6	6	3	6	6	8	15	15	20	22	16	16	38	8
OTU666	11	5	11	7	6	6	0	2	3	30	6	6	14	4	2	4	5	16	32	7	12	17	24	26	8	5	8	11	10	5	4	4	0	3	0	0
OTU667	12	17	21	23	14	3	1	1	0	7	3	4	4	11	3	8	3	2	2	2	5	10	5	11	4	5	9	5	18	15	18	1	4	0	0	0
OTU668	0	0	1	1	1	1	2	4	2	10	6	14	21	19	42	60	51	42	10	3	10	12	13	3	3	5	13	20	23	10	11	25	30	51	55	37
OTU669	0	2	1	5	8	7	21	15	2	2	2	2	4	17	12	27	46	58	1	1	1	2	4	1	0	0	0	1	13	13	18	31	25	70	45	7
OTU67	188	29	19	3	4	4	4	4	0	94	236	65	35	6	10	7	7	8	58	67	88	65	129	72	125	133	62	282	52	20	7	1	5	0	0	1
OTU670	1	4	11	52	41	45	6	8	0	4	2	0	5	4	5	7	3	6	3	3	2	3	2	5	3	2	1	2	14	16	29	23	8	5	3	2
OTU671	18	34	18	6	7	4	0	0	1	33	17	37	21	28	4	5	2	12	11	18	27	25	34	33	32	26	30	14	11	2	2	1	1	0	0	0
OTU672	14	15	6	3	1	0	0	0	0	41	22	25	19	14	17	8	0	9	47	59	58	44	37	39	29	41	33	58	14	17	15	3	2	0	0	0
OTU673	26	43	34	23	12	3	3	0	1	26	18	13	7	13	8	4	2	10	15	34	38	40	28	24	41	42	19	39	45	58	47	7	2	2	3	0
OTU674	4	21	25	57	48	8	1	2	9	8	5	18	6	31	6	9	6	13	5	9	1	13	8	5	8	4	10	5	19	14	18	11	13	20	12	22
OTU675	0	2	0	3	2	4	7	13	21	0	1	2	0	0	19	3	15	5	0	0	1	1	1	0	2	0	1	0	2	0	0	12	9	4	1	4
OTU676	21	9	2	0	0	1	0	2	1	13	2	2	2	0	7	0	0	4	94	28	13	20	15	20	2	5	3	31	2	0	0	0	0	0	0	0
OTU677	2	7	4	6	11	11	10	0	0	18	18	44	52	81	68	63	82	64	10	18	22	34	23	17	22	18	30	16	80	48	46	63	124	77	90	88
OTU678	1	0	1	10	25	19	22	7	25	0	0	0	0	0	0	1	0	0	0	0	0	0	0	1	0	1	0	0	0	3	3	1	5	2	13	4
OTU679	0	0	0	0	0	0	0	0	0	0	1	0	1	6	2	13	15	20	0	0	1	0	1	2	0	1	1	2	4	4	19	97	69	75	32	18
OTU68	65	155	16	5	2	9	3	0	0	100	182	220	78	40	59	20	10	29	62	214	62	361	215	248	260	149	229	38	79	19	5	4	3	0	0	0
OTU680	2	7	19	31	19	13	3	0	1	0	2	1	10	10	37	34	65	62	6	1	5	4	0	1	5	1	3	3	27	30	31	58	42	54	42	15
OTU681	55	5	3	4	0	0	2	17	0	12	7	5	17	2	9	6	5	4	30	9	5	6	15	2	14	5	6	26	1	2	0	2	0	0	0	0
OTU682	17	22	20	20	17	3	0	0	1	18	15	18	18	36	10	12	3	6	11	23	15	10	9	13	14	11	19	12	20	17	17	5	8	3	3	1
OTU683	10	1	0	0	0	2	0	0	0	3	64	7	2	0	2	0	0	0	0	4	4	0	22	49	59	2	2	3	5	1	0	0	0	0	0	0
OTU684	90	27	24	16	11	1	0	0	0	78	74	43	33	21	33	8	4	18	52	29	17	14	22	28	37	30	39	27	25	13	6	2	0	0	0	0
OTU685	0	0	0	0	0	0	0	0	0	3	1	6	5	12	37	28	20	10	1	2	20	12	4	7	4	3	4	1	3	5	2	5	3	3	11	8
OTU686	21	15	20	8	7	6	3	0	0	21	11	3	9	15	4	7	1	5	14	6	13	18	28	21	12	11	6	18	11	8	13	5	2	0	0	0
OTU687	4	0	2	0	0	0	0	0	0	111	96	22	21	15	32	52	5	20	46	70	13	27	22	19	10	5	4	5	5	0	0	0	0	0	0	0
OTU688	3	10	22	33	61	49	18	16	17	3	11	17	31	45	61	80	153	118	12	18	6	10	22	13	5	9	9	13	49	20	50	87	81	116	123	135
OTU689	6	32	24	39	33	31	36	34	31	0	3	2	3	9	11	15	24	7	0	0	1	0	4	0	1	1	7	0	8	13	19	14	44	21	30	46
OTU69	23	50	91	115	236	611	567	783	611	16	20	19	38	83	169	223	443	300	37	44	46	33	52	24	36	45	59	79	176	185	191	467	539	621	626	638
OTU690	34	21	39	25	28	5	4	1	2	47	22	24	16	27	23	16	8	32	59	17	40	28	49	32	34	45	40	53	26	22	30	3	0	0	2	0
OTU691	3	2	9	29	20	18	11	31	10	1	0	0	2	4	3	1	2	5	1	3	4	1	3	0	3	1	4	0	6	13	19	4	8	6	11	12
OTU692	5	5	7	4	0	4	0	0	1	6	0	8	5	9	3	1	0	2	5	19	1	7	1	2	1	8	13	8	2	1	0	0	0	0	0	0
OTU693	2	12	4	5	2	1	0	0	0	10	22	23	18	49	15	14	3	2	7	13	6	12	15	17	13	19	7	3	14	15	5	8	7	2	0	1
OTU6936	1	0	0	0	0	0	0	0	0	1	4	7	9	2	7	12	11	12	5	1	3	2	3	2	2	0	1	5	8	2	0	10	10	10	21	6
OTU694	6	4	6	2	1	0	0	0	0	3	4	4	8	8	1	5	0	8	29	13	13	7	7	5	13	5	8	21	22	10	9	6	1	0	0	1
OTU695	33	4	3	0	0	0	0	0	0	26	156	23	3	2	4	0	0	0	4	16	10	14	37	32	34	10	7	14	6	2	0	0	0	0	0	0
OTU696	2	28	18	31	13	0	4	0	0	1	2	0	4	1	0	2	2	0	0	2	12	6	9	5	3	0	8	8	10	15	16	3	4	1	2	7
OTU697	3	19	9	20	17	20	18	7	0	2	4	13	8	15	15	7	5	13	2	3	7	4	4	11	13	3	8	7	15	20	22	10	12	8	10	26
OTU698	0	0	2	4	4	14	4	6	0	0	0	0	0	2	6	15	14	10	0	0	0	0	1	0	0	0	1	0	0	2	5	14	30	24	48	43
OTU699	3	5	4	3	0	1	0	0	2	12	18	5	6	4	4	2	1	5	11	14	3	16	25	23	13	4	2	6	2	1	1	0	1	0	0	0
OTU7	7	9	4	55	294	775	1788	1368	2006	6	9	12	5	47	174	166	589	274	4	7	12	17	42	16	7	4	25	5	30	34	95	487	764	678	681	960
OTU70	1	7	18	71	173	210	121	118	131	0	1	0	3	20	28	30	159	81	0	1	1	0	6	0	1	1	5	1	12	12	28	85	83	133	152	138
OTU700	0	0	1	0	0	0	2	0	0	0	0	4	8	9	3	2	0	0	1	0	1	0	0	0	1	2	1	2	0	0	0	0	0	0	0	0
OTU701	20	6	5	4	2	0	0	0	0	11	13	7	18	17	7	7	1	3	23	2	11	9	11	10	11	17	11	20	2	3	2	0	0	0	0	0
OTU702	1	7	1	3	0	0	1	0	0	7	2	8	4	9	7	8	3	12	4	8	19	19	12	18	9	16	10	1	9	11	11	15	8	1	6	9
OTU703	0	0	0	3	4	12	22	27	12	0	1	3	2	2	3	2	5	1	1	0	0	0	1	0	1	2	0	2	1	0	3	2	3	6	7	11
OTU704	0	0	1	1	17	54	67	139	94	0	0	0	1	6	10	8	17	12	0	0	2	0	1	0	0	0	2	1	1	0	1	14	32	55	30	51
OTU705	7	2	6	7	6	1	0	0	0	10	11	16	28	17	15	6	3	9	21	17	51	28	42	13	13	34	31	18	22	18	28	13	3	6	3	2
OTU706	1	7	1	3	0	3	0	0	0	5	6	5	1	3	0	0	1	4	2	6	11	19	14	28	25	25	15	6	13	5	7	0	0	0	0	0
OTU7062	2	0	0	0	0	0	0	0	0	3	3	1	0	0	0	0	0	0	15	5	3	4	3	2	1	1	3	5	1	0	0	0	0	0	0	1
OTU7068	12	19	14	4	1	4	9	2	2	14	2	1	1	0	0	1	0	5	9	6	22	26	25	20	4	1	0	21	5	1	2	1	0	0	0	0
OTU707	0	0	0	1	10	16	35	22	48	0	0	0	1	4	2	7	27	11	0	1	0	2	1	0	2	0	1	0	4	1	2	26	8	26	22	35
OTU7074	7	4	1	6	5	2	3	0	0	3	16	12	4	2	3	2	0	1	1	3	2	2	0	3	2	6	2	5	1	11	8	2	1	0	0	1
OTU708	16	14	22	1	4	38	86	17	22	12	9	7	4	2	22	17	3	25	6	8	13	17	42	8	11	6	1	77	52	3	4	6	4	0	0	2
OTU709	0	0	0	0	0	0	0	0	0	0	1	0	1	2	14	2	6	14	0	0	0	3	2	0	1	0	1	0	1	1	8	9	21	23	21	15
OTU71	0	1	0	0	0	1	0	0	0	0	6	1	3	0	0	2	0	0	1	0	0	0	1	1	4	0	0	1	3	0	0	0	1	0	0	0
OTU710	6	2	1	0	0	0	0	0	0	4	0	0	0	0	0	0	0	3	4	17	2	0	0	0	0	0	0	5	1	1	0	1	0	0	0	0
OTU711	8	6	5	4	1	1	0	0	0	15	19	19	29	15	9	4	0	5	30	22	12	13	15	11	21	40	19	21	10	10	11	0	0	0	0	0
OTU7114	1	1	0	1	1	0	4	26	4	0	0	1	1	0	5	2	1	3	0	0	0	0	1	0	2	0	0	0	1	1	1	4	6	7	4	10
OTU7116	17	28	23	10	15	18	5	0	0	3	14	6	20	15	7	11	5	4	2	5	7	4	7	5	5	9	9	14	12	26	12	5	2	1	1	0
OTU712	0	2	2	2	2	4	14	11	12	1	0	0	4	3	19	12	50	21	1	1	0	2	2	0	0	0	1	0	3	2	5	14	23	26	18	11
OTU713	7	3	3	2	2	3	0	0	0	17	13	6	8	5	14	2	1	5	41	13	22	20	7	3	2	3	5	59	10	3	5	2	13	4	12	20
OTU714	0	1	2	0	3	0	6	9	14	0	0	0	0	0	5	1	2	0	0	0	0	0	0	0	2	0	0	0	1	1	1	0	3	0	7	0
OTU715	5	6	3	8	3	0	0	0	0	34	5	11	7	12	7	13	3	25	23	22	9	40	16	10	3	4	10	2	5	2	0	0	0	0	0	0
OTU716	20	11	3	0	2	0	0	0	0	4	20	12	2	0	1	0	1	0	6	3	10	3	4	5	16	26	23	11	5	3	3	0	0	0	0	0
OTU717	3	4	4	7	3	2	1	0	0	5	3	8	4	9	15	16	27	18	5	2	3	4	6	2	4	4	2	4	5	7	9	21	18	30	16	13
OTU718	0	0	0	1	0	2	5	12	23	0	0	0	1	0	4	14	19	33	1	2	0	1	3	0	1	0	2	2	0	1	2	3	2	16	15	21
OTU719	4	1	4	4	6	4	2	2	0	6	11	15	8	6	14	15	7	18	5	23	25	16	13	22	24	21	13	23	12	21	28	17	27	7	21	21
OTU72	8	9	8	14	35	226	543	89	102	25	8	14	11	17	27	13	1	15	17	14	30	21	17	17	11	9	6	14	28	17	31	81	12	8	7	0
OTU720	1	1	1	0	0	0	0	0	0	12	6	10	4	3	5	6	0	0	5	27	22	51	6	2	7	9	7	6	2	2	1	0	0	0	0	0
OTU721	12	26	42	30	27	7	2	5	5	17	12	24	29	31	9	13	7	14	21	11	17	18	17	7	13	21	22	22	19	37	31	17	6	2	2	1
OTU722	21	11	2	6	2	0	3	0	0	12	14	15	6	2	1	0	0	0	9	21	21	31	24	15	27	41	45	9	9	11	6	4	2	0	0	0
OTU723	33	14	9	21	8	9	3	4	0	44	31	28	73	15	29	16	2	18	18	12	7	7	14	3	10	10	17	16	16	8	2	7	0	1	0	2
OTU724	0	0	0	2	5	0	1	0	0	1	0	1	1	2	15	24	15	19	0	1	1	0	3	1	1	0	2	0	1	1	10	19	32	25	6	5
OTU725	1	2	0	0	2	0	8	3	0	18	12	26	43	38	20	29	42	43	15	4	6	8	14	12	18	8	9	15	29	8	11	24	32	41	40	26
OTU726	0	0	1	0	2	11	15	45	30	0	0	0	0	0	0	0	0	0	0	0	0	0	0	0	0	0	0	0	0	0	0	0	0	0	0	1
OTU727	3	7	10	12	17	3	6	0	0	6	6	6	10	12	4	1	1	1	3	6	6	9	7	14	7	9	13	4	8	18	11	1	0	1	0	0
OTU728	46	32	47	31	29	10	4	3	0	4	8	12	15	16	3	10	3	4	16	16	23	12	17	14	25	11	13	22	28	32	26	4	3	0	0	2
OTU729	0	0	0	0	4	35	29	41	43	0	0	0	0	0	0	0	1	1	0	1	0	0	0	0	0	0	0	0	2	0	0	0	0	0	5	13
OTU73	100	92	95	64	71	71	23	3	6	162	139	200	316	175	181	204	145	193	399	241	190	192	163	83	149	159	227	439	316	372	314	271	150	161	178	166
OTU730	4	4	6	3	8	2	0	0	1	10	6	12	5	5	17	12	0	1	7	15	14	17	8	12	1	11	6	18	5	8	1	3	0	0	0	0
OTU731	0	0	0	0	0	0	0	0	0	0	0	0	0	0	0	0	0	0	1	0	0	0	0	0	0	0	0	0	0	1	0	0	0	0	1	0
OTU732	5	2	19	33	45	11	15	2	4	1	1	2	4	21	9	8	37	24	3	3	3	4	3	2	3	0	3	3	17	47	63	19	30	15	34	18
OTU733	0	0	0	0	0	0	0	0	0	0	0	0	6	13	21	5	40	14	0	2	0	1	5	0	0	0	3	0	3	5	9	54	74	77	42	32
OTU734	11	1	4	1	1	0	0	0	0	5	16	5	6	3	4	1	2	1	7	5	1	4	3	0	9	6	5	7	1	1	2	0	0	0	0	0
OTU735	23	8	9	8	9	1	0	1	0	35	25	20	18	18	8	4	1	2	44	58	53	44	28	22	41	44	37	59	31	58	45	17	0	0	0	0
OTU7350	0	0	0	0	2	4	23	14	13	0	0	0	1	0	1	3	6	4	0	0	0	0	0	0	0	0	0	0	1	1	0	10	9	13	10	8
OTU736	1	1	0	0	0	0	0	0	0	18	27	31	22	17	11	10	2	3	13	4	3	10	10	6	6	18	16	5	2	1	0	0	0	0	0	0
OTU737	0	0	0	0	2	17	40	39	33	0	0	0	0	1	0	1	3	2	0	0	0	0	0	0	0	0	1	0	1	0	0	2	1	2	1	2
OTU7378	0	0	0	0	0	5	13	20	21	0	0	0	0	1	2	8	7	5	0	0	0	0	0	0	0	0	2	0	1	0	1	4	3	8	1	2
OTU738	13	32	32	47	26	31	24	22	19	18	22	35	54	62	40	32	72	41	13	29	24	32	22	23	28	35	44	25	65	51	79	78	113	94	92	94
OTU739	2	10	11	31	22	16	22	2	3	2	6	3	12	26	20	24	34	26	1	2	3	9	3	6	4	1	9	3	28	31	40	42	47	50	76	54
OTU74	2	7	7	66	52	18	41	86	96	0	1	1	5	25	34	53	104	62	1	1	3	7	14	4	4	0	9	1	32	38	69	94	184	161	102	100
OTU740	0	2	3	8	10	19	8	6	5	0	0	0	2	4	7	12	14	15	0	3	1	1	2	0	0	0	0	3	11	4	4	5	6	14	28	16
OTU7405	2	1	3	6	8	0	3	0	0	5	6	7	9	9	8	3	4	5	5	7	6	3	4	2	3	2	6	7	3	5	1	1	1	0	0	0
OTU741	0	0	0	0	3	1	14	28	5	0	0	0	0	0	0	0	0	0	1	0	0	0	0	0	0	0	1	0	0	0	0	0	0	0	0	0
OTU742	11	4	7	2	7	12	22	22	8	11	11	9	23	15	21	48	50	22	6	14	13	23	16	6	1	7	9	16	21	13	20	47	57	48	42	29
OTU743	21	6	1	0	0	1	0	0	0	24	9	6	24	4	6	3	1	8	51	16	24	17	19	12	13	10	9	32	3	0	0	0	0	1	0	0
OTU744	12	6	17	19	17	6	0	0	0	13	5	13	7	7	3	13	0	7	28	26	15	20	5	3	4	15	14	12	12	17	12	6	0	0	0	0
OTU7449	0	1	0	2	0	0	0	0	0	5	12	4	0	5	1	0	2	0	2	8	6	4	10	7	5	8	8	4	10	7	4	3	0	0	0	1
OTU745	6	5	18	11	13	4	5	4	0	2	8	0	2	1	5	1	0	6	30	7	10	8	6	4	9	0	2	27	13	13	12	1	0	0	0	0
OTU7454	1	1	11	4	4	0	0	0	0	6	4	7	5	6	10	4	2	3	6	1	2	4	7	9	3	7	3	5	10	10	10	9	1	1	0	0
OTU746	30	89	22	30	20	4	6	2	5	27	44	38	23	52	13	7	2	20	13	22	31	56	39	74	49	36	56	7	13	23	16	6	1	0	2	0
OTU747	0	2	0	0	1	1	0	0	0	1	10	2	2	19	0	3	0	3	4	6	18	12	3	13	22	26	6	6	12	26	18	4	1	0	0	0
OTU748	0	0	0	0	1	0	0	0	35	1	1	4	2	16	24	30	82	39	2	3	0	2	4	2	1	1	0	1	9	5	11	63	83	75	77	95
OTU7485	39	37	31	27	20	11	16	7	3	27	31	18	38	18	17	10	5	5	36	30	25	20	26	23	23	42	38	35	30	30	23	6	1	6	2	2
OTU749	11	2	12	8	4	3	0	2	0	11	7	11	12	9	2	8	1	13	12	15	16	9	9	8	18	19	16	17	12	19	19	6	2	0	1	0
OTU75	1	0	0	1	7	42	81	225	253	0	0	1	2	3	19	9	34	28	0	0	0	1	8	2	0	0	8	0	4	0	10	70	127	144	72	143
OTU750	2	20	19	38	52	18	11	10	4	5	0	4	5	2	8	35	19	26	7	4	7	1	2	3	2	0	4	2	17	13	9	7	20	14	21	26
OTU751	15	18	21	27	25	5	2	5	83	0	0	2	0	4	4	5	10	9	0	2	1	3	1	0	0	1	4	2	6	8	8	17	6	15	22	25
OTU752	0	0	0	0	5	12	10	11	9	0	1	1	5	7	8	8	18	15	1	0	0	0	0	0	0	0	1	0	4	0	5	8	24	17	12	16
OTU7520	27	44	18	16	15	5	1	0	0	9	10	9	16	10	8	4	0	9	5	5	10	11	6	1	5	8	11	11	8	15	5	1	0	0	0	0
OTU7523	1	0	0	0	0	0	6	6	7	0	1	0	5	2	2	6	7	2	1	0	0	0	2	0	0	0	0	1	4	1	5	11	15	9	15	4
OTU753	8	42	10	6	5	2	1	2	0	11	17	23	4	15	14	5	1	5	4	23	16	32	22	30	31	16	20	3	8	11	6	2	1	0	0	0
OTU754	0	0	0	0	1	0	4	0	1	0	1	0	0	0	0	0	0	0	2	3	0	0	0	0	0	0	0	0	0	0	1	0	0	2	1	2
OTU755	4	4	1	3	0	0	0	0	0	8	20	6	4	6	1	0	1	1	11	23	12	21	36	44	31	5	5	5	5	0	1	0	0	0	0	0
OTU756	0	5	1	0	0	0	0	0	0	5	9	6	4	5	8	12	1	6	16	25	34	22	36	18	17	13	16	53	20	15	15	0	4	1	6	6
OTU757	25	7	23	12	13	5	4	0	0	51	26	40	82	39	41	30	7	29	48	32	30	31	29	16	13	27	28	28	21	18	17	15	12	19	7	2
OTU758	20	45	37	51	61	29	5	11	4	4	7	9	22	42	30	34	28	50	6	9	9	4	6	5	5	10	13	11	34	42	39	11	23	9	12	8
OTU759	7	16	24	28	16	3	5	3	0	4	4	6	10	8	9	5	2	4	7	8	9	4	4	4	9	7	11	4	6	8	9	8	0	0	1	5
OTU7598	0	2	2	0	0	9	0	3	0	1	1	3	5	1	8	18	12	31	3	1	2	1	2	0	1	0	2	3	1	0	0	1	5	1	10	5
OTU76	5	23	9	16	32	26	2	7	0	3	17	9	4	17	8	3	1	6	11	33	66	48	66	85	91	58	62	26	66	111	118	63	43	11	43	40
OTU760	1	3	2	3	8	31	24	19	16	0	0	2	0	0	11	17	26	30	2	0	0	0	0	0	1	1	1	1	2	1	2	13	6	22	20	15
OTU7605	4	17	23	60	87	92	73	69	104	2	6	5	17	41	58	43	163	79	8	9	21	20	15	9	12	12	20	6	37	60	53	42	118	103	130	154
OTU761	0	1	1	1	10	7	11	6	12	1	0	0	1	0	0	1	0	4	3	3	9	4	0	1	3	6	2	6	5	7	8	8	9	0	27	23
OTU7614	0	0	0	0	0	0	0	0	1	0	1	0	0	0	0	0	0	0	0	0	0	0	0	0	0	0	0	0	0	0	0	0	0	0	0	0
OTU762	0	0	0	0	0	0	5	1	2	2	1	0	2	0	10	1	10	2	1	0	0	1	0	0	0	0	0	2	0	0	1	2	2	0	3	6
OTU7625	1	1	0	1	2	3	0	0	0	11	2	1	2	2	1	2	1	3	3	8	4	8	8	2	2	1	1	3	6	0	1	1	0	0	1	0
OTU763	1	7	9	10	17	29	23	19	34	9	3	7	30	20	67	73	130	96	8	11	9	16	19	3	5	8	10	28	48	15	26	78	56	71	50	31
OTU764	18	8	7	1	1	0	0	0	0	24	9	5	3	4	1	6	0	5	13	22	34	30	21	27	9	7	4	16	4	4	8	1	0	0	0	0
OTU765	1	28	22	26	14	11	5	0	0	1	3	7	1	8	3	5	7	3	0	0	4	2	1	0	1	2	4	1	7	7	3	8	1	0	1	1
OTU766	0	0	3	0	0	0	0	0	0	9	9	30	26	22	16	9	2	4	2	3	3	6	9	3	8	2	15	2	6	1	4	5	0	0	0	0
OTU767	1	0	1	1	12	54	61	82	17	0	3	0	1	9	32	33	61	42	0	0	0	1	3	1	1	1	0	2	8	2	9	25	45	62	56	54
OTU768	5	1	3	1	0	0	0	0	2	1	0	2	0	0	1	0	0	0	3	1	2	0	1	5	4	3	3	0	1	0	1	0	0	0	0	0
OTU769	1	0	0	0	0	0	1	0	0	22	15	34	19	10	10	8	0	1	14	9	4	9	15	4	6	10	14	9	6	1	0	0	0	0	0	0
OTU7693	21	25	11	8	6	3	0	0	7	8	15	15	8	8	1	8	3	3	8	21	29	42	16	35	36	43	46	17	24	25	10	2	0	1	5	4
OTU77	78	29	71	52	41	35	7	6	4	97	55	63	87	49	56	47	17	22	135	91	108	78	76	63	58	75	64	101	42	31	27	16	2	0	0	0
OTU770	11	13	8	13	7	0	1	2	0	15	14	19	24	14	12	19	0	10	29	26	23	22	16	16	21	23	22	21	32	24	15	11	1	1	1	0
OTU771	5	21	0	17	0	0	163	0	0	0	0	0	0	0	0	0	0	26	0	1	0	0	2	0	0	0	0	0	0	0	0	0	0	0	0	0
OTU772	1	6	21	22	29	31	9	9	4	1	16	13	21	22	27	26	42	29	5	5	4	1	1	2	1	0	3	1	19	11	11	26	7	12	16	0
OTU773	7	2	5	5	3	5	0	0	0	29	22	22	48	20	29	15	11	12	56	28	71	27	21	21	24	24	9	53	26	45	44	24	19	12	20	18
OTU774	0	0	0	0	0	2	15	11	34	0	0	0	0	0	0	3	11	2	0	0	0	0	0	0	0	0	0	0	0	0	0	0	0	0	0	0
OTU775	15	22	14	1	6	1	0	0	0	13	12	9	13	5	9	4	2	4	16	5	12	7	3	3	7	6	4	15	3	0	1	1	0	0	0	0
OTU776	0	0	0	0	0	0	0	0	1	0	0	1	0	1	5	3	12	5	0	3	0	0	2	0	0	0	1	0	1	0	3	25	28	30	14	22
OTU777	0	0	0	0	0	0	0	0	0	0	0	0	0	0	0	1	0	0	0	0	0	0	0	0	0	0	0	0	1	0	0	0	0	0	0	0
OTU778	3	25	7	7	11	6	1	0	0	3	7	12	19	20	11	1	4	0	2	6	12	9	6	7	7	11	14	7	16	18	18	8	12	0	2	2
OTU779	72	59	80	43	30	22	2	0	0	21	37	55	71	31	33	18	11	14	32	45	67	66	67	69	101	88	86	75	78	86	80	23	14	3	1	3
OTU78	0	0	0	2	9	22	175	179	709	1	2	1	0	4	10	11	41	24	0	1	1	1	3	1	0	1	3	1	4	0	4	28	38	22	52	170
OTU780	15	8	16	11	14	8	12	3	0	25	26	25	45	35	27	20	31	39	33	27	37	25	27	20	12	31	32	37	28	23	24	5	10	28	16	6
OTU781	0	0	0	2	3	12	61	19	48	0	0	0	0	0	0	0	0	0	0	0	0	0	0	0	0	0	0	0	0	0	0	0	0	0	0	1
OTU782	0	0	0	0	2	24	9	20	4	0	0	0	1	0	0	0	0	0	0	0	0	0	0	0	0	0	0	0	0	1	0	0	0	2	4	2
OTU783	23	56	30	40	37	14	1	0	0	10	12	17	12	24	7	4	3	2	4	9	16	15	12	16	21	9	11	12	33	56	34	14	0	0	0	0
OTU784	113	81	99	101	72	23	8	7	0	44	44	52	66	73	30	25	18	36	27	45	42	35	47	47	52	65	61	55	45	73	63	4	8	10	5	2
OTU785	0	0	0	0	0	0	0	0	0	4	2	6	5	4	0	2	1	0	6	9	13	20	11	38	30	15	14	12	12	5	10	1	3	2	0	2
OTU7851	0	0	2	7	15	81	88	108	85	0	1	1	0	6	5	3	30	20	0	0	0	0	0	0	0	1	0	2	2	1	3	13	8	16	26	30
OTU7856	0	0	0	1	3	10	22	26	21	0	0	0	2	5	2	5	3	0	0	0	1	0	0	2	0	0	0	0	1	0	0	13	2	5	4	13
OTU786	3	0	0	0	0	2	0	0	0	5	9	6	5	5	6	2	1	2	17	12	11	12	12	15	15	25	32	20	10	7	8	0	0	0	0	0
OTU787	0	0	0	1	4	26	32	28	60	0	0	0	0	0	0	0	0	0	0	0	0	0	1	0	0	0	0	1	0	0	0	0	0	0	0	3
OTU788	19	14	24	27	24	11	5	5	0	10	13	6	8	6	14	10	1	13	9	19	9	6	10	9	6	10	3	17	10	15	13	9	0	0	0	0
OTU789	0	0	0	0	9	51	118	191	104	0	0	0	1	2	7	8	8	5	1	1	0	0	2	1	0	0	0	1	1	0	3	17	21	22	19	12
OTU79	109	98	77	51	78	59	53	10	6	173	50	27	66	117	57	49	42	71	70	64	115	181	263	248	55	12	21	78	77	51	67	31	5	3	4	2
OTU790	70	17	61	24	12	24	20	15	7	45	42	39	93	34	59	53	35	51	59	10	21	19	13	8	14	5	18	65	35	12	20	11	7	10	10	8
OTU791	0	0	1	0	3	30	29	25	16	0	0	1	0	2	2	7	6	5	0	0	0	0	0	0	0	1	0	1	0	0	0	2	0	5	4	2
OTU792	0	0	0	0	0	0	2	1	0	0	0	0	0	4	6	4	24	3	0	0	0	0	0	0	0	0	0	0	4	1	5	16	8	32	25	21
OTU793	2	1	7	19	32	30	7	4	9	0	4	0	1	2	1	1	2	9	5	3	0	1	1	3	3	0	2	4	15	17	10	5	7	4	18	8
OTU794	0	1	1	1	2	0	0	0	0	2	6	7	2	5	1	7	0	2	2	6	31	23	18	20	20	15	10	1	16	21	28	11	8	2	0	1
OTU795	0	1	0	3	3	3	0	0	0	0	1	1	1	7	15	11	10	12	0	0	0	2	3	1	0	0	1	0	3	4	8	25	49	26	31	45
OTU796	0	0	0	0	0	3	6	2	2	0	0	0	0	5	2	11	11	15	0	0	0	0	1	1	0	0	1	0	0	1	11	56	47	42	16	24
OTU797	3	7	9	7	5	4	0	0	0	6	8	18	15	10	4	1	1	2	4	5	4	5	11	5	11	10	12	2	2	7	3	4	0	1	0	0
OTU798	28	15	10	7	7	3	0	0	0	8	9	5	13	18	2	7	2	3	19	19	17	11	9	8	15	7	10	28	13	14	9	6	2	0	0	0
OTU799	8	8	3	0	1	2	0	0	0	8	9	11	11	14	3	7	1	0	2	11	8	12	18	24	21	27	23	9	4	8	0	1	0	0	0	0
OTU7998	0	0	0	0	0	0	0	0	0	64	12	43	55	4	15	6	1	3	29	22	2	15	6	6	5	8	37	4	3	0	0	0	0	0	0	0
OTU8	1380	644	431	587	561	255	40	49	24	203	1629	263	71	95	113	67	19	75	299	331	142	141	165	183	498	493	170	294	179	310	275	122	80	40	56	33
OTU80	141	190	94	84	82	40	13	4	9	138	160	329	245	269	112	98	27	51	66	82	55	106	121	145	126	123	220	48	129	191	138	27	13	1	7	2
OTU800	2	13	17	67	82	34	27	31	14	0	1	1	0	15	2	2	7	6	3	1	2	5	3	1	3	5	2	3	24	28	29	16	9	16	12	21
OTU801	41	22	26	6	9	8	0	0	0	44	23	41	21	33	33	21	2	7	48	34	16	29	21	15	15	22	21	29	15	18	5	5	2	1	2	0
OTU802	0	0	3	3	13	27	20	25	2	1	0	0	1	1	7	17	4	8	2	2	3	1	0	2	0	0	0	2	3	8	5	2	3	8	12	9
OTU8023	11	7	6	1	1	2	0	1	0	4	8	12	7	7	10	5	0	5	4	3	5	10	5	4	7	4	4	3	10	2	4	1	0	0	1	0
OTU8025	7	3	1	1	0	1	0	0	0	14	6	5	5	3	5	8	1	0	15	10	14	17	10	3	1	3	2	6	1	0	1	0	0	0	0	0
OTU803	1	5	6	23	12	10	2	7	0	1	1	7	7	12	47	32	94	72	5	4	4	5	5	0	0	9	10	4	20	23	20	99	121	134	97	94
OTU804	1	0	0	0	0	0	0	0	0	4	4	1	1	0	3	1	0	2	1	0	3	0	0	1	3	1	0	1	0	0	0	0	0	0	1	0
OTU805	38	7	32	38	16	8	2	4	0	45	45	50	80	52	41	54	42	42	35	20	11	12	9	4	13	10	15	45	44	17	26	19	22	20	9	8
OTU806	6	2	2	0	0	0	0	0	0	9	101	30	8	14	11	4	0	0	0	1	1	0	0	1	2	1	1	4	4	0	0	0	0	0	0	0
OTU807	21	21	12	6	5	0	0	0	0	23	12	12	36	22	11	9	4	3	13	18	16	14	9	8	14	14	12	13	11	17	9	0	2	2	0	0
OTU808	2	7	10	11	14	4	0	12	43	6	7	8	28	11	21	20	10	23	3	8	20	11	6	3	9	10	5	6	25	7	12	16	17	15	25	11
OTU8080	1	1	6	2	3	1	2	0	1	14	5	6	17	6	18	13	2	15	9	14	9	10	2	1	0	1	1	7	4	4	5	0	0	0	0	0
OTU809	0	3	7	11	18	11	0	2	0	2	2	3	7	79	31	39	49	27	1	1	2	2	3	1	2	4	4	0	8	6	13	8	23	5	75	95
OTU8096	1	1	2	0	1	0	0	0	0	7	3	2	9	4	11	4	13	13	5	5	5	4	5	4	7	3	9	4	13	6	7	1	15	4	10	8
OTU81	54	48	173	134	210	116	14	10	1	27	20	19	26	8	25	18	7	22	67	39	41	25	14	7	14	16	15	77	60	77	46	30	7	1	1	2
OTU810	16	0	0	1	0	0	0	0	0	6	0	0	0	1	0	1	0	0	7	12	2	5	1	0	0	0	3	9	0	0	0	0	0	0	0	0
OTU811	0	0	0	0	2	0	0	1	0	4	2	2	4	5	12	2	6	5	1	9	13	9	8	7	8	3	6	3	7	9	7	11	25	8	10	19
OTU812	0	2	0	0	0	0	1	0	0	23	11	29	12	21	14	11	5	3	8	2	1	9	13	13	3	3	9	2	5	0	1	0	0	0	0	0
OTU813	1	1	0	0	0	0	0	0	0	0	0	1	0	0	0	0	0	0	0	0	0	0	0	0	0	1	0	0	0	1	0	0	0	0	0	0
OTU8133	0	0	0	0	0	0	0	0	0	0	1	1	0	4	6	7	7	4	0	1	0	1	0	0	0	0	1	0	1	1	1	12	11	19	13	20
OTU814	0	0	0	0	0	0	0	0	0	0	0	0	0	0	0	0	0	0	1	0	0	0	0	0	2	0	0	0	0	0	0	0	0	0	0	0
OTU815	32	10	36	33	24	8	0	3	0	4	8	1	16	7	20	20	11	17	16	6	11	6	1	2	2	6	9	28	26	20	21	19	2	10	3	4
OTU816	8	15	36	23	32	7	0	0	0	3	0	6	9	4	5	4	2	1	6	8	10	5	4	10	4	12	9	8	12	15	13	10	4	3	13	6
OTU8168	16	42	21	14	8	2	2	0	1	33	25	26	29	28	44	21	5	10	17	25	88	35	35	27	26	31	22	18	24	9	5	2	0	0	1	0
OTU817	0	3	3	8	6	1	5	4	11	5	7	7	7	9	20	11	15	15	7	4	4	6	7	3	1	11	11	2	8	13	4	43	54	58	25	27
OTU8171	3	2	1	3	6	5	0	0	0	6	3	7	5	4	7	7	3	0	7	17	16	7	10	3	4	9	3	9	6	8	6	2	3	3	7	5
OTU818	0	0	1	0	0	0	0	0	0	14	25	9	8	3	2	1	0	0	5	27	6	11	11	17	18	20	7	2	4	0	0	0	0	0	0	0
OTU819	0	0	0	0	3	28	39	28	24	0	0	0	0	0	0	0	1	0	0	0	0	0	0	0	0	0	0	0	0	0	0	0	1	0	3	7
OTU8191	9	5	0	1	4	2	0	0	0	23	7	12	8	14	4	3	2	2	19	31	29	49	43	26	4	7	14	10	10	0	1	2	0	0	0	1
OTU82	14	94	44	113	131	79	16	4	1	5	13	15	11	27	2	19	59	31	3	9	10	26	17	10	9	6	18	1	19	28	53	37	37	10	12	0
OTU820	1	1	1	0	2	0	1	0	0	12	11	11	12	7	14	15	12	12	26	10	13	10	9	7	4	4	6	15	6	2	1	4	1	0	1	0
OTU821	2	1	7	7	14	46	40	24	10	2	1	3	4	4	4	4	10	19	1	1	2	1	0	0	1	1	2	3	1	7	4	8	11	14	4	32
OTU822	3	0	2	3	1	0	0	0	0	3	4	10	4	10	3	6	2	9	7	3	2	12	6	1	1	0	7	17	21	10	14	4	3	0	0	0
OTU823	25	17	23	28	20	0	1	0	0	40	29	30	34	36	19	26	3	5	12	20	16	13	12	10	17	11	20	14	25	25	29	7	0	1	0	0
OTU824	8	9	5	4	6	1	0	0	3	17	17	10	22	15	10	8	6	19	6	8	13	3	1	6	3	11	5	4	14	5	3	8	11	12	1	5
OTU825	7	2	3	1	0	0	0	0	0	18	91	51	16	4	4	6	1	2	2	20	2	4	9	14	6	18	2	3	1	2	4	0	0	0	0	0
OTU826	1	0	0	0	1	35	42	53	45	0	0	0	0	1	5	4	4	1	3	0	1	1	1	0	0	0	2	0	1	0	1	16	20	22	12	9
OTU827	0	0	0	0	0	0	0	0	5	1	0	0	1	5	4	10	40	11	1	0	0	0	0	0	0	0	2	0	0	0	2	16	45	49	21	20
OTU828	2	0	0	0	1	0	0	0	0	0	0	0	0	0	1	1	0	0	1	3	0	0	0	0	0	0	0	1	0	0	0	0	0	0	0	0
OTU829	28	16	14	3	1	0	0	0	0	14	5	5	9	2	3	1	0	5	35	4	13	14	12	8	8	34	21	8	8	4	1	0	0	0	0	0
OTU83	260	127	230	131	143	135	73	42	40	201	158	236	276	168	200	147	79	151	343	226	258	160	187	142	130	170	191	400	206	197	162	95	59	52	84	74
OTU830	0	2	1	2	1	0	0	0	0	8	5	22	22	23	18	22	17	18	3	5	0	6	7	4	3	10	12	3	7	7	9	24	26	16	9	7
[truncated: 211 more rows]
